# Supplementary material for: CRISPR screen decodes SWI/SNF chromatin remodeling complex assembly
Source: Nat Commun. 2025 May 30;16:5011. doi: 10.1038/s41467-025-60424-x (PMC12125367; doi:10.1038/s41467-025-60424-x)
Supplement: Supplementary file 3 — Supplementary Dataset 1 [file 41467_2025_60424_MOESM3_ESM.xlsx]

## Sheet: MAGeCK.test.enrich.gene
id	num	neg|score	neg|p-value	neg|fdr	neg|rank	neg|goodsgrna	neg|lfc	pos|score	pos|p-value	pos|fdr	pos|rank	pos|goodsgrna	pos|lfc
Trp53	6	1	1	1	22516	0	0.65594	3.81e-21	2.2e-07	0.000825	1	6	0.65594
Rbm15	6	0.99991	0.99991	1	22508	0	0.80514	5.27e-14	2.2e-07	0.000825	2	6	0.80514
Dph2	6	1	1	1	22514	0	0.5372	3.22e-12	2.2e-07	0.000825	3	6	0.5372
Dph7	6	0.99838	0.99839	1	22453	0	0.98331	8.22e-12	2.2e-07	0.000825	4	5	0.98331
Dnajc24	6	1	1	1	22515	0	0.7066	3.95e-11	2.2e-07	0.000825	5	6	0.7066
Mlf2	6	1	1	1	22512	0	0.7394	2.29e-10	2.2e-07	0.000825	6	6	0.7394
Dph1	6	0.99282	0.99283	1	22309	0	0.51781	1.08e-07	8.79e-07	0.002829	7	5	0.51781
Tfap2c	6	0.99993	0.99994	1	22510	0	0.45839	2.92e-07	1.98e-06	0.005569	8	6	0.45839
Hspa4	6	0.95791	0.95792	1	21389	0	0.70635	9.48e-07	7.7e-06	0.017327	9	5	0.70635
Arrdc3	6	0.59529	0.72936	1	15499	1	0.52183	1.34e-06	8.57e-06	0.017552	10	5	0.52183
Hopx	5	1	1	1	22513	0	0.76412	2.07e-06	7.7e-06	0.017327	11	5	0.76412
Xpo7	6	0.89662	0.89675	1	19869	0	0.23818	3.07e-06	2.31e-05	0.043317	12	5	0.23818
Gna13	6	0.99997	0.99998	1	22511	0	0.36425	5.62e-06	3.94e-05	0.068165	13	6	0.36425
Olfr1253	6	0.73143	0.78638	1	17056	1	0.23896	6.34e-06	4.51e-05	0.072489	14	3	0.23896
Dmtf1	6	0.41905	0.58355	1	12271	1	0.39167	9.74e-06	6.62e-05	0.09934	15	5	0.39167
Ube2cbp	6	0.66402	0.75804	1	16294	1	0.34099	2.87e-05	0.00016644	0.220443	16	5	0.34099
Sav1	5	0.58793	0.67702	1	15335	1	0.54912	3.05e-05	0.00012862	0.181002	17	4	0.54912
Ptrhd1	6	0.97793	0.97801	1	21906	0	0.23442	4.34e-05	0.00024823	0.281471	18	4	0.23442
Chac1	6	0.69244	0.76932	1	16592	1	0.42547	4.38e-05	0.00024867	0.281471	19	4	0.42547
Fbxo24	6	0.9871	0.9871	1	22140	0	0.62171	4.43e-05	0.00025219	0.281471	20	5	0.62171
Tet1	6	0.90126	0.90132	1	19988	0	0.41315	4.58e-05	0.00026252	0.281471	21	5	0.41315
Msh6	6	0.98936	0.98938	1	22208	0	0.33804	5.09e-05	0.00028868	0.295455	22	5	0.33804
Kctd2	6	0.023733	0.076493	0.914112	1826	1	0.25406	6.68e-05	0.00035948	0.351916	23	5	0.25406
Brwd1	6	0.93519	0.93538	1	20827	0	0.3902	7.02e-05	0.00037619	0.352929	24	5	0.3902
Ugt2b5	6	0.99991	0.99991	1	22509	0	0.20801	8.66e-05	0.00047293	0.375065	25	6	0.20801
Phf6	6	0.91352	0.9137	1	20277	0	0.15895	9.1e-05	0.00049536	0.375065	26	3	0.15895
Lrpap1	6	0.99991	0.99991	1	22507	0	0.2472	9.2e-05	0.00050327	0.375065	27	6	0.2472
Prkar1a	6	0.9999	0.99991	1	22506	0	0.24255	9.64e-05	0.00052526	0.375065	28	6	0.24255
Ccnt2	6	0.056364	0.1537	1	3314	2	0.21099	9.75e-05	0.00052922	0.375065	29	3	0.21099
Otol1	6	0.96819	0.96815	1	21660	0	0.37136	9.75e-05	0.00052922	0.375065	30	5	0.37136
Dph3	5	0.62852	0.69656	1	15927	1	0.68477	9.75e-05	0.00044699	0.375065	31	3	0.68477
Zmat3	6	0.8304	0.84164	1	18524	1	0.217	9.84e-05	0.00053405	0.375065	32	3	0.217
Olfr974	6	0.9999	0.9999	1	22505	0	0.24868	0.00010302	0.00055956	0.375065	33	6	0.24868
Bod1l	6	0.99185	0.99184	1	22282	0	0.17154	0.00010809	0.00059474	0.375065	34	4	0.17154
Nmnat3	6	0.4909	0.64106	1	13596	2	0.3643	0.00011001	0.00060595	0.375065	35	4	0.3643
Tmem80	6	0.099904	0.23417	1	4941	1	0.22896	0.00011383	0.00062508	0.375065	36	5	0.22896
Vmn1r54	6	0.91677	0.91697	1	20359	0	0.27325	0.00011496	0.00063299	0.375065	37	5	0.27325
Shisa2	6	0.1559	0.31373	1	6514	3	-0.021449	0.00011973	0.00065674	0.379084	38	2	-0.021449
C330007P06Rik	6	0.9934	0.99342	1	22321	0	0.36043	0.00012441	0.00067345	0.379084	39	5	0.36043
Fubp1	5	0.54318	0.65743	1	14485	1	0.37982	0.00012518	0.00057451	0.375065	40	3	0.37982
Olfr140	6	0.9143	0.91447	1	20294	0	0.25731	0.00014476	0.0007847	0.430935	41	4	0.25731
Fosl1	6	0.99985	0.99985	1	22504	0	0.2009	0.00015345	0.00082999	0.435094	42	6	0.2009
Wnk3	6	0.97601	0.97609	1	21853	0	0.16438	0.00016043	0.00086781	0.435094	43	4	0.16438
Defb22	6	0.99984	0.99984	1	22503	0	0.26733	0.00016064	0.00086957	0.435094	44	6	0.26733
Pqbp1	6	0.28826	0.48353	1	10004	2	0.01866	0.00016762	0.00091002	0.439119	45	1	0.01866
Cbln4	6	0.99983	0.99983	1	22502	0	0.36617	0.0001691	0.00091662	0.439119	46	6	0.36617
Ccdc173	6	0.12394	0.26858	1	5632	2	0.33856	0.00017556	0.00095444	0.44771	47	4	0.33856
Mapk10	6	0.95984	0.9598	1	21438	0	0.41003	0.00018089	0.0009861	0.453122	48	5	0.41003
Ins1	6	0.43736	0.59801	1	12597	2	0.43585	0.00018976	0.0010362	0.466634	49	4	0.43585
Dpy19l4	6	0.96443	0.96441	1	21578	0	0.22976	0.00020519	0.0011101	0.490099	50	5	0.22976
Myl2	6	0.27209	0.46936	1	9666	2	0.079949	0.0002155	0.0011681	0.502055	51	3	0.079949
mmu-mir-706	4	0.49211	0.57152	1	13624	1	1.0715	0.00021785	0.00084934	0.435094	52	3	1.0715
Pfkl	6	0.96346	0.96345	1	21558	0	0.21922	0.00021812	0.0011818	0.502055	53	5	0.21922
Hoxb9	6	0.48026	0.6324	1	13393	2	0.042486	0.00025754	0.001388	0.548116	54	3	0.042486
Fbxo8	6	0.99974	0.99974	1	22501	0	0.16452	0.00026443	0.0014298	0.548116	55	6	0.16452
Zfp661	6	0.99973	0.99974	1	22500	0	0.34137	0.00026772	0.0014443	0.548116	56	6	0.34137
Ecscr	6	0.98748	0.98749	1	22151	0	0.54095	0.00027179	0.0014654	0.548116	57	5	0.54095
Lmcd1	6	0.99817	0.99818	1	22446	0	0.25114	0.0002832	0.001527	0.548116	58	5	0.25114
Cplx3	6	0.62743	0.74447	1	15914	1	0.42813	0.0002919	0.0015705	0.548116	59	5	0.42813
Ccdc70	6	0.78975	0.81646	1	17882	1	0.26319	0.00029216	0.0015709	0.548116	60	4	0.26319
Phip	6	0.64506	0.75087	1	16096	1	0.26234	0.00029564	0.0015903	0.548116	61	4	0.26234
Setd1b	6	0.6596	0.75634	1	16251	1	0.39094	0.00029626	0.0015938	0.548116	62	5	0.39094
Rragb	6	0.97476	0.97483	1	21819	0	0.3348	0.00029945	0.0016074	0.548116	63	5	0.3348
Gfod1	6	0.99056	0.99056	1	22241	0	0.3162	0.00030421	0.0016321	0.548116	64	4	0.3162
Elavl4	6	0.99961	0.99963	1	22494	0	0.22345	0.00031833	0.001702	0.548116	65	6	0.22345
Olfr520	6	0.99968	0.99969	1	22499	0	0.21845	0.00031955	0.0017077	0.548116	66	6	0.21845
Mier3	6	0.98586	0.98593	1	22113	0	0.29304	0.00033193	0.0017706	0.548116	67	4	0.29304
Wnt2b	6	0.77014	0.80567	1	17580	1	0.36846	0.00033448	0.0017873	0.548116	68	5	0.36846
Olfr825	6	0.89156	0.89165	1	19752	1	0.41011	0.00034252	0.001822	0.548116	69	5	0.41011
Ltbp3	6	0.97615	0.97622	1	21859	0	0.39369	0.00034688	0.0018462	0.548116	70	4	0.39369
1110037F02Rik	6	0.99965	0.99966	1	22498	0	0.34871	0.00034825	0.0018541	0.548116	71	6	0.34871
Gpr68	6	0.97377	0.97383	1	21799	0	0.20119	0.00035066	0.0018669	0.548116	72	3	0.20119
Arl13a	6	0.99936	0.99938	1	22483	0	0.26152	0.0003552	0.0018902	0.548116	73	6	0.26152
Usp50	6	0.25166	0.44259	1	9119	2	0.25197	0.00035522	0.0018902	0.548116	74	4	0.25197
Gpatch8	6	0.99964	0.99965	1	22497	0	0.26996	0.0003567	0.0018972	0.548116	75	6	0.26996
Zar1l	6	0.52268	0.66741	1	14150	1	0.0040579	0.00035915	0.0019113	0.548116	76	2	0.0040579
Phactr3	6	0.99963	0.99964	1	22496	0	0.19249	0.00036515	0.0019381	0.548116	77	6	0.19249
Acap1	6	0.99963	0.99964	1	22495	0	0.2785	0.00037284	0.0019799	0.548116	78	6	0.2785
Emb	6	0.99532	0.99536	1	22367	0	0.34929	0.0003751	0.0019926	0.548116	79	5	0.34929
Nfkbid	6	0.92491	0.92512	1	20543	0	0.36402	0.0003755	0.0019962	0.548116	80	5	0.36402
Ermn	6	0.99961	0.99962	1	22493	0	0.26249	0.00038886	0.0020683	0.561076	81	6	0.26249
Pkp4	6	0.19893	0.37289	1	7713	3	-0.072782	0.00039886	0.0021083	0.565123	82	2	-0.072782
Olfr1161	6	0.99959	0.9996	1	22492	0	0.24075	0.00041362	0.0021936	0.57355	83	6	0.24075
Sbk1	6	0.96947	0.96948	1	21694	0	0.21904	0.00042093	0.002231	0.57355	84	4	0.21904
Kctd4	6	0.86458	0.86728	1	19193	1	0.28968	0.00042483	0.0022468	0.57355	85	5	0.28968
Prss50	6	0.99957	0.99958	1	22491	0	0.1701	0.00043172	0.0022789	0.57355	86	6	0.1701
Cd93	5	0.99957	0.99957	1	22490	0	0.18525	0.00043192	0.0019896	0.548116	87	5	0.18525
Eftud2	6	0.99051	0.9905	1	22240	0	0.48523	0.00043818	0.0023132	0.57355	88	5	0.48523
Rfwd2	6	0.84468	0.85169	1	18786	1	0.20298	0.00043936	0.002318	0.57355	89	3	0.20298
Defb13	6	0.82905	0.84073	1	18499	1	0.37534	0.0004549	0.0023946	0.585809	90	4	0.37534
Dqx1	6	0.52136	0.6663	1	14125	1	0.25044	0.00046016	0.0024196	0.585809	91	4	0.25044
Lrrc15	6	0.99225	0.99226	1	22289	0	0.29042	0.00046977	0.0024755	0.587593	92	5	0.29042
Hnrnph2	6	0.94006	0.94029	1	20948	0	0.28287	0.00048433	0.0025419	0.587593	93	5	0.28287
Ncoa6	6	0.62285	0.74287	1	15870	1	0.25345	0.00048993	0.0025709	0.587593	94	5	0.25345
Eif1	6	0.82927	0.84088	1	18502	1	0.42571	0.00049158	0.0025792	0.587593	95	5	0.42571
Cnnm4	6	0.9995	0.99952	1	22489	0	0.18614	0.00049731	0.002614	0.587593	96	6	0.18614
Gatad2a	6	0.94481	0.94493	1	21069	0	0.26346	0.00049782	0.0026175	0.587593	97	4	0.26346
St6gal1	5	0.44542	0.59046	1	12734	2	-0.033237	0.00049879	0.0023031	0.57355	98	1	-0.033237
4930522H14Rik	6	0.91609	0.91628	1	20345	0	0.33939	0.00050795	0.0026676	0.587593	99	4	0.33939
Myl6	6	0.99949	0.9995	1	22488	0	0.33642	0.00051343	0.0026962	0.587593	100	6	0.33642
Cox7a1	6	0.99843	0.99844	1	22456	0	0.30969	0.00052671	0.0027538	0.587593	101	5	0.30969
Echdc1	6	0.036153	0.10681	0.963502	2428	1	0.23055	0.00052671	0.0027538	0.587593	102	4	0.23055
Tas2r123	6	0.94338	0.94352	1	21030	0	0.29	0.00052764	0.00276	0.587593	103	5	0.29
Olfr517	6	0.66815	0.75969	1	16346	1	0.25137	0.00053001	0.0027723	0.587593	104	5	0.25137
Rgs4	6	0.90668	0.90679	1	20114	0	0.34847	0.00054322	0.0028404	0.587593	105	4	0.34847
Sap25	6	0.99945	0.99947	1	22487	0	0.15215	0.00054607	0.002858	0.587593	106	6	0.15215
Trim38	6	0.34376	0.5253	1	10988	2	0.065182	0.00054957	0.0028787	0.587593	107	3	0.065182
Rfx4	6	0.99945	0.99946	1	22486	0	0.34862	0.00055251	0.002891	0.587593	108	6	0.34862
Zfp36l2	6	0.98492	0.98502	1	22093	0	0.26106	0.00055356	0.0028967	0.587593	109	4	0.26106
Ceacam13	6	0.99944	0.99945	1	22485	0	0.29345	0.00055924	0.002935	0.590037	110	6	0.29345
Olfr247	6	0.30709	0.49763	1	10323	2	-0.084788	0.00057991	0.0030388	0.600182	111	2	-0.084788
Etaa1	6	0.91111	0.91125	1	20221	0	0.19703	0.00059463	0.0031153	0.607996	112	4	0.19703
Wdr43	6	0.21446	0.39374	1	8110	1	0.31544	0.00060962	0.0031878	0.607996	113	5	0.31544
Glul	6	0.9335	0.93371	1	20783	0	0.35872	0.00060972	0.0031883	0.607996	114	4	0.35872
Gpr142	6	0.99939	0.99941	1	22484	0	0.17531	0.00061483	0.0032133	0.607996	115	6	0.17531
Vimp	6	0.97749	0.97757	1	21896	0	0.42013	0.00062602	0.0032701	0.610957	116	4	0.42013
Mta3	6	0.99813	0.99813	1	22444	0	0.19212	0.0006287	0.0032833	0.610957	117	5	0.19212
Acsl3	6	0.32857	0.51377	1	10707	2	-0.06927	0.00064639	0.0033668	0.617908	118	1	-0.06927
Ythdf2	6	0.97289	0.9729	1	21781	0	0.22075	0.00065008	0.0033879	0.617908	119	4	0.22075
Renbp	6	0.94216	0.94235	1	21000	0	0.27497	0.00065668	0.0034222	0.617908	120	4	0.27497
Rsu1	6	0.99934	0.99936	1	22482	0	0.16366	0.00066105	0.0034433	0.617908	121	6	0.16366
Zfp825	6	0.57949	0.71554	1	15178	1	0.33564	0.00066441	0.0034578	0.617908	122	5	0.33564
Lpin1	6	0.99931	0.99933	1	22481	0	0.1664	0.00068617	0.0035788	0.632013	123	6	0.1664
Tuba8	6	0.38116	0.55399	1	11658	2	0.22482	0.00068892	0.0035981	0.632013	124	4	0.22482
Card10	6	0.99931	0.99933	1	22480	0	0.17625	0.00069412	0.003621	0.632013	125	6	0.17625
Mroh6	6	0.94222	0.94241	1	21002	0	0.19038	0.00071416	0.0037252	0.635999	126	5	0.19038
Ranbp17	6	0.59373	0.72799	1	15459	1	0.14115	0.00072311	0.0037722	0.635999	127	4	0.14115
Tatdn2	6	0.83676	0.84601	1	18638	1	0.30376	0.00072448	0.0037784	0.635999	128	5	0.30376
Zswim2	6	0.028698	0.08879	0.931919	2062	1	0.21237	0.0007251	0.0037819	0.635999	129	5	0.21237
Pibf1	6	0.9743	0.97435	1	21814	0	0.30758	0.00074802	0.0039002	0.635999	130	5	0.30758
Atg9a	6	0.99618	0.99621	1	22383	0	0.20345	0.00074942	0.0039068	0.635999	131	5	0.20345
Zranb1	6	0.78582	0.81423	1	17813	1	0.036829	0.00075194	0.0039182	0.635999	132	2	0.036829
Btk	6	0.99925	0.99926	1	22479	0	0.20851	0.00075272	0.0039244	0.635999	133	6	0.20851
Barx2	6	0.99925	0.99926	1	22478	0	0.17014	0.00075475	0.0039319	0.635999	134	6	0.17014
Cacng4	6	0.98469	0.98478	1	22089	0	0.29246	0.00075947	0.0039512	0.635999	135	4	0.29246
Trex2	6	0.99635	0.99639	1	22386	0	0.40535	0.00076266	0.0039679	0.635999	136	5	0.40535
Trp53i11	6	0.77801	0.8099	1	17691	1	0.021468	0.00077034	0.004011	0.635999	137	2	0.021468
Nkx2-9	6	0.98006	0.98016	1	21965	0	0.32512	0.00078727	0.0040981	0.637931	138	4	0.32512
Pdap1	6	0.91328	0.91344	1	20268	0	0.11979	0.00078897	0.0041082	0.637931	139	4	0.11979
mmu-mir-6539	4	0.34775	0.48736	1	11059	1	0.53212	0.00080848	0.002982	0.594191	140	3	0.53212
Kcnc3	6	0.67167	0.76108	1	16380	1	0.20559	0.00083027	0.0043228	0.66212	141	3	0.20559
Fkbp15	6	0.2609	0.45489	1	9357	2	0.012076	0.00083784	0.0043566	0.662798	142	2	0.012076
Oaz1	6	0.99914	0.99916	1	22477	0	0.24158	0.00085861	0.004478	0.673039	143	6	0.24158
Gm608	6	0.97692	0.97699	1	21876	0	0.11284	0.00086386	0.0045061	0.673039	144	3	0.11284
Eda2r	6	0.99913	0.99914	1	22476	0	0.28876	0.00087115	0.0045396	0.673039	145	6	0.28876
Bax	6	0.64211	0.74978	1	16071	1	0.35135	0.00087199	0.0045435	0.673039	146	5	0.35135
9130401M01Rik	6	0.97735	0.97742	1	21886	0	0.2166	0.00088057	0.0045879	0.675035	147	5	0.2166
Gml	6	0.016809	0.05875	0.872267	1459	3	-0.18675	0.0008857	0.004617	0.675035	148	1	-0.18675
Krtap13-1	5	0.93982	0.94003	1	20940	0	0.33194	0.00091731	0.0040743	0.637931	149	4	0.33194
Slc4a11	6	0.7105	0.777	1	16811	1	0.30782	0.00092175	0.0047999	0.688371	150	4	0.30782
Pxn	6	0.95677	0.95678	1	21362	0	0.073143	0.00093356	0.0048575	0.692042	151	2	0.073143
Odam	6	0.99906	0.99907	1	22475	0	0.27812	0.00093893	0.004887	0.692042	152	6	0.27812
BC048943	6	0.627	0.74432	1	15908	1	0.2324	0.00095086	0.0049454	0.695947	153	5	0.2324
Mybpc2	6	0.38909	0.56024	1	11787	1	0.31373	0.00098027	0.005091	0.707525	154	5	0.31373
Serpinb6e	6	0.7874	0.81512	1	17839	1	0.16337	0.00098141	0.0050976	0.707525	155	3	0.16337
Lor	6	0.999	0.99901	1	22474	0	0.23623	0.00099548	0.0051605	0.707525	156	6	0.23623
Mapk6	6	0.73529	0.7882	1	17105	1	0.22331	0.00099874	0.0051776	0.707525	157	5	0.22331
Stard3nl	6	0.97503	0.97512	1	21827	0	0.089861	0.0010082	0.0052194	0.707525	158	4	0.089861
4930563E22Rik	6	0.99899	0.99899	1	22473	0	0.1635	0.0010143	0.0052471	0.707525	159	6	0.1635
Satl1	6	0.99855	0.99856	1	22462	0	0.11739	0.0010293	0.0053166	0.707525	160	4	0.11739
NonTargetingControlGuideForMouse_0567	2	0.98757	0.98763	1	22154	0	0.49441	0.0010294	0.0019838	0.548116	161	2	0.49441
Olfr353	6	0.99897	0.99897	1	22472	0	0.13239	0.0010313	0.0053262	0.707525	162	6	0.13239
Csde1	6	0.58491	0.72023	1	15272	1	0.38817	0.0010377	0.005361	0.707525	163	5	0.38817
Ntsr2	6	0.97728	0.97735	1	21884	0	0.24876	0.0010471	0.0054019	0.707525	164	4	0.24876
Shc4	6	0.066766	0.1767	1	3759	1	0.34858	0.0010501	0.0054203	0.707525	165	5	0.34858
Zyx	6	0.82747	0.83967	1	18472	1	0.19037	0.0010558	0.0054463	0.707525	166	3	0.19037
Msh4	6	0.52444	0.66888	1	14184	1	0.09945	0.0010663	0.0054991	0.707525	167	3	0.09945
Pogk	5	0.89844	0.89851	1	19911	0	0.29091	0.001067	0.0047304	0.682756	168	4	0.29091
Muc19	6	0.84811	0.85425	1	18863	1	0.2556	0.0010864	0.0056055	0.717119	169	4	0.2556
Tfap4	6	0.71599	0.77944	1	16866	1	0.23276	0.0011104	0.0056978	0.723109	170	5	0.23276
Acot11	6	0.95976	0.95971	1	21434	0	0.13871	0.001125	0.0057559	0.723109	171	4	0.13871
Dctpp1	6	0.74545	0.79312	1	17236	1	0.35196	0.0011477	0.0058403	0.723109	172	5	0.35196
Cabp7	6	0.24146	0.42923	1	8833	2	0.0016607	0.0011728	0.0059357	0.723109	173	1	0.0016607
Gm6531	6	0.17908	0.34587	1	7149	2	0.35703	0.0011833	0.0059779	0.723109	174	4	0.35703
Zfp94	6	0.92412	0.92432	1	20527	0	0.19303	0.0011914	0.0060096	0.723109	175	4	0.19303
Flt3	6	0.80407	0.82476	1	18095	1	0.19556	0.0011947	0.006021	0.723109	176	3	0.19556
Arid4b	6	0.53706	0.67945	1	14388	1	0.25602	0.0012035	0.0060558	0.723109	177	4	0.25602
Tmem203	6	0.74714	0.79393	1	17262	1	0.2212	0.0012052	0.0060641	0.723109	178	4	0.2212
Nhlh1	6	0.24282	0.43099	1	8872	3	0.29318	0.0012207	0.0061266	0.723109	179	3	0.29318
Rasgrp4	6	0.929	0.9292	1	20651	0	0.31043	0.001223	0.006134	0.723109	180	4	0.31043
Bend3	5	0.95105	0.95119	1	21209	0	0.50472	0.0012343	0.0054731	0.707525	181	4	0.50472
Resp18	6	0.85922	0.86291	1	19088	1	0.17837	0.0012597	0.0062844	0.735251	182	3	0.17837
1700122O11Rik	6	0.99846	0.99847	1	22457	0	0.31472	0.0012664	0.0063121	0.735251	183	5	0.31472
Lrrc8a	6	0.64776	0.75189	1	16121	1	0.1845	0.0012913	0.006419	0.741178	184	4	0.1845
Riok3	6	0.81711	0.83287	1	18320	1	0.1485	0.0013	0.0064577	0.741842	185	4	0.1485
Dusp7	6	0.67616	0.76282	1	16424	1	0.39594	0.0013118	0.0065025	0.743202	186	5	0.39594
Vmn1r217	5	0.99869	0.9987	1	22467	0	0.28784	0.001314	0.0058258	0.723109	187	5	0.28784
Gigyf1	6	0.98542	0.98551	1	22100	0	0.31556	0.0013463	0.0066388	0.750173	188	3	0.31556
Cstf2	6	0.70416	0.7743	1	16732	1	0.2348	0.001352	0.00666	0.750173	189	4	0.2348
Ccnt1	6	0.94319	0.94334	1	21023	0	0.18317	0.0013528	0.0066635	0.750173	190	5	0.18317
Rasgef1b	6	0.74963	0.79515	1	17287	1	-0.0001338	0.0013642	0.0067004	0.750579	191	1	-0.0001338
Tmem104	5	0.96212	0.96228	1	21504	0	0.24258	0.0013803	0.0061024	0.723109	192	3	0.24258
Lzts1	6	0.89495	0.89505	1	19837	0	0.47413	0.0013957	0.0068165	0.75606	193	5	0.47413
Cutc	6	0.81308	0.83032	1	18260	1	0.35342	0.0014234	0.0069273	0.759973	194	5	0.35342
1110025L11Rik	6	0.81643	0.83246	1	18313	1	0.074019	0.0014301	0.006953	0.759973	195	2	0.074019
Nfatc2	5	0.99857	0.99859	1	22464	0	0.25012	0.0014331	0.006335	0.735251	196	5	0.25012
Adamts6	6	0.77153	0.80641	1	17603	1	0.16538	0.0014677	0.0070984	0.768398	197	5	0.16538
Lrfn5	6	0.81971	0.83456	1	18357	1	0.26459	0.0014839	0.0071621	0.771122	198	4	0.26459
NonTargetingControlGuideForMouse_0948	2	0.79696	0.79663	1	17998	0	0.36029	0.0014921	0.0028809	0.587593	199	1	0.36029
Slc7a2	6	0.9346	0.93482	1	20816	0	0.37912	0.0014922	0.007192	0.771122	200	4	0.37912
Obp2b	6	0.2814	0.47835	1	9883	2	-0.19906	0.0015555	0.0074444	0.77775	201	1	-0.19906
Myh9	6	0.96128	0.96131	1	21481	0	0.20244	0.0015579	0.0074532	0.77775	202	4	0.20244
Fam92b	6	0.18039	0.34764	1	7182	2	0.2602	0.0015627	0.0074695	0.77775	203	4	0.2602
Vmn1r206	6	0.71822	0.78044	1	16900	1	0.24671	0.0015639	0.0074748	0.77775	204	4	0.24671
Zfp518b	6	0.71409	0.77857	1	16844	1	0.21215	0.0015717	0.0075082	0.77775	205	4	0.21215
Oxt	6	0.9885	0.98854	1	22180	0	0.29913	0.0015729	0.0075135	0.77775	206	4	0.29913
Gc	6	0.77162	0.80646	1	17605	1	0.11097	0.001577	0.0075302	0.77775	207	3	0.11097
Ppp1r14b	5	0.99841	0.99844	1	22455	0	0.26389	0.0015925	0.0069893	0.760248	208	5	0.26389
Ddhd1	6	0.17008	0.33358	1	6908	3	-0.034671	0.0016034	0.0076296	0.778588	209	1	-0.034671
Ahsa2	6	0.99654	0.99657	1	22397	0	0.15417	0.0016101	0.0076546	0.778588	210	5	0.15417
Zfhx3	6	0.9643	0.96429	1	21577	0	0.35255	0.0016106	0.0076577	0.778588	211	4	0.35255
Ddn	6	0.41158	0.57767	1	12147	1	0.27313	0.0016157	0.0076766	0.778588	212	5	0.27313
NonTargetingControlGuideForMouse_0286	2	0.96658	0.96679	1	21627	0	0.79153	0.0016357	0.0031592	0.607996	213	2	0.79153
mmu-mir-7091	4	0.15779	0.27465	1	6561	1	0.086091	0.0016433	0.0059581	0.723109	214	2	0.086091
Slc39a7	6	0.97911	0.9792	1	21940	0	0.26048	0.0016471	0.0078147	0.789038	215	4	0.26048
Ankrd42	6	0.789	0.81605	1	17865	1	0.1959	0.001659	0.007867	0.790775	216	5	0.1959
Taf1b	6	0.019971	0.067006	0.892727	1636	1	0.0089703	0.001699	0.008024	0.792176	217	1	0.0089703
Cst6	6	0.79655	0.8203	1	17990	1	0.19955	0.0017302	0.008148	0.792176	218	5	0.19955
Bbs12	6	0.99766	0.99769	1	22427	0	0.25033	0.0017366	0.0081735	0.792176	219	5	0.25033
Ptov1	6	0.75793	0.79926	1	17415	1	0.26743	0.0017558	0.0082566	0.792176	220	4	0.26743
Golgb1	6	0.86773	0.86989	1	19263	1	0.31951	0.0017629	0.0082839	0.792176	221	5	0.31951
Olfr1394	6	0.88295	0.88341	1	19588	1	0.26694	0.0017665	0.0082966	0.792176	222	5	0.26694
Pecam1	6	0.80413	0.8248	1	18096	1	0.22064	0.0017745	0.0083235	0.792176	223	5	0.22064
Pclo	6	0.26541	0.46071	1	9480	2	-0.048454	0.0017762	0.0083318	0.792176	224	2	-0.048454
Olfr952	6	0.79185	0.81766	1	17924	1	0.28882	0.001789	0.0083775	0.792176	225	4	0.28882
Mier2	6	0.81696	0.83277	1	18318	1	0.12953	0.0017958	0.008403	0.792176	226	3	0.12953
Tyr	6	0.98455	0.98465	1	22087	0	0.29884	0.0017966	0.0084079	0.792176	227	4	0.29884
Thumpd3	6	0.36535	0.54178	1	11371	2	0.23929	0.0017967	0.0084083	0.792176	228	4	0.23929
Rarres1	6	0.81612	0.83226	1	18309	1	0.14141	0.0018105	0.0084611	0.792176	229	3	0.14141
Dlg4	6	0.98546	0.98555	1	22102	0	0.27286	0.0018147	0.0084809	0.792176	230	4	0.27286
Fas	6	0.13795	0.28852	1	6025	1	0.28545	0.0018177	0.0084967	0.792176	231	4	0.28545
Stard6	6	0.20087	0.37553	1	7774	2	0.31379	0.0018194	0.008502	0.792176	232	4	0.31379
Pcdh9	6	0.64346	0.75028	1	16083	1	0.17394	0.0018254	0.0085262	0.792176	233	5	0.17394
Ampd3	6	0.87623	0.87726	1	19444	1	0.21295	0.0018586	0.0086489	0.792176	234	5	0.21295
Slc10a1	6	0.39204	0.56252	1	11841	1	0.19458	0.0018592	0.0086524	0.792176	235	5	0.19458
2510003E04Rik	6	0.81379	0.83076	1	18270	1	0.24978	0.0018732	0.0087135	0.792176	236	4	0.24978
mmu-mir-7009	4	0.99811	0.99811	1	22442	0	0.39994	0.0018862	0.0067826	0.756029	237	4	0.39994
Klf13	6	0.97619	0.97625	1	21861	0	0.16263	0.0018884	0.0087764	0.792176	238	4	0.16263
Alad	6	0.29272	0.48686	1	10078	2	0.051775	0.0018903	0.0087883	0.792176	239	3	0.051775
Dnajb1	6	0.4532	0.6107	1	12885	1	0.1052	0.001897	0.0088212	0.792176	240	3	0.1052
Rhbdd2	6	0.92423	0.92444	1	20531	0	0.15938	0.001909	0.0088661	0.792176	241	5	0.15938
Aldh3b1	6	0.53457	0.67733	1	14341	2	0.20076	0.0019312	0.0089567	0.792176	242	3	0.20076
Fam120a	6	0.97232	0.97235	1	21763	0	0.085378	0.0019337	0.008965	0.792176	243	3	0.085378
Vdac3	6	0.90737	0.90748	1	20126	0	0.13915	0.0019359	0.0089716	0.792176	244	5	0.13915
Sprr1b	6	0.90855	0.90867	1	20153	0	0.24595	0.0019529	0.0090473	0.795734	245	5	0.24595
Metap1d	6	0.72999	0.78573	1	17042	1	0.234	0.0019743	0.0091422	0.79993	246	5	0.234
Klhl11	5	0.99749	0.99749	1	22421	0	0.20658	0.0019869	0.0086515	0.792176	247	5	0.20658
Rps6ka6	6	0.74074	0.79081	1	17171	1	0.03691	0.0020002	0.0092341	0.79993	248	2	0.03691
Akr1b8	6	0.69783	0.7716	1	16656	1	0.026333	0.0020136	0.0092812	0.79993	249	3	0.026333
4933417A18Rik	6	0.36179	0.53904	1	11318	1	0.22637	0.0020243	0.0093278	0.79993	250	4	0.22637
Ino80b	6	0.46934	0.62356	1	13196	2	0.16469	0.0020287	0.0093485	0.79993	251	3	0.16469
Pdhb	6	0.91835	0.91854	1	20401	0	0.089679	0.0020337	0.0093639	0.79993	252	3	0.089679
mmu-mir-421	3	0.65955	0.65951	1	16250	1	0.73806	0.0020408	0.0057361	0.723109	253	2	0.73806
Lrrc8d	6	0.4489	0.60723	1	12793	1	0.20742	0.0020528	0.0094316	0.79993	254	4	0.20742
NonTargetingControlGuideForMouse_0781	2	0.99794	0.99792	1	22437	0	0.48378	0.0020585	0.0040057	0.635999	255	2	0.48378
Gnat2	6	0.43596	0.59687	1	12564	2	0.24207	0.0020671	0.009483	0.79993	256	4	0.24207
Olfml2a	6	0.921	0.92119	1	20456	0	0.41364	0.00207	0.0094949	0.79993	257	5	0.41364
Magt1	6	0.55504	0.69464	1	14704	1	0.37396	0.0020754	0.0095098	0.79993	258	4	0.37396
Armcx1	6	0.99712	0.99716	1	22407	0	0.19622	0.002079	0.0095213	0.79993	259	5	0.19622
Eya1	6	0.046159	0.13031	0.993823	2858	2	0.11045	0.0021343	0.0097411	0.806895	260	3	0.11045
Vps33b	6	0.98866	0.98869	1	22186	0	0.24901	0.0021513	0.0098089	0.806895	261	4	0.24901
Itm2c	6	0.98359	0.98366	1	22067	0	0.24801	0.0021543	0.0098203	0.806895	262	4	0.24801
Aldh6a1	6	0.99529	0.99533	1	22366	0	0.18592	0.0021564	0.0098278	0.806895	263	5	0.18592
Tmem54	6	0.038983	0.11358	0.974464	2543	1	0.25616	0.002164	0.009855	0.806895	264	4	0.25616
Taf13	6	0.20108	0.37581	1	7779	3	-0.17236	0.0021772	0.009914	0.808778	265	2	-0.17236
NonTargetingControlGuideForMouse_0580	2	0.99782	0.9978	1	22432	0	0.43301	0.0021787	0.0042458	0.654788	266	2	0.43301
Kcnc4	6	0.26793	0.46402	1	9545	2	0.21469	0.0021883	0.0099522	0.808968	267	4	0.21469
Gm13718	6	0.55217	0.69218	1	14646	2	0.10468	0.002225	0.010098	0.811017	268	3	0.10468
Aoc1	6	0.34966	0.52982	1	11097	1	0.16248	0.002254	0.01022	0.811017	269	5	0.16248
Tmem186	6	0.78736	0.8151	1	17838	1	0.13916	0.0022654	0.010264	0.811017	270	3	0.13916
Rlbp1	6	0.63546	0.74734	1	16001	1	0.038869	0.0022728	0.010291	0.811017	271	3	0.038869
Ap2s1	6	0.94762	0.94772	1	21127	0	0.19442	0.0022838	0.010338	0.811017	272	5	0.19442
Acrbp	6	0.49735	0.64637	1	13711	1	0.17782	0.0022958	0.01039	0.811017	273	5	0.17782
Midn	6	0.60288	0.73598	1	15665	1	0.22209	0.0023082	0.01044	0.811017	274	4	0.22209
Anxa2	6	0.9697	0.9697	1	21697	0	0.25035	0.0023136	0.010454	0.811017	275	4	0.25035
Pcdhb14	6	0.9186	0.9188	1	20406	0	0.24233	0.0023151	0.010463	0.811017	276	5	0.24233
Pramef12	6	0.99741	0.99742	1	22417	0	0.25892	0.0023169	0.010468	0.811017	277	5	0.25892
Pmpcb	6	0.006958	0.027745	0.747637	806	4	-0.24126	0.0023206	0.01048	0.811017	278	1	-0.24126
mmu-mir-6376	4	0.99768	0.99768	1	22428	0	0.22176	0.0023237	0.008349	0.792176	279	4	0.22176
Rho	6	0.52111	0.6661	1	14118	2	0.28317	0.0023241	0.010493	0.811017	280	4	0.28317
Cul7	6	0.96535	0.96533	1	21598	0	0.10964	0.0023284	0.010511	0.811017	281	3	0.10964
Foxd2	6	0.12226	0.26622	1	5577	2	0.166	0.0023301	0.010518	0.811017	282	4	0.166
Phtf1	6	0.98893	0.98897	1	22193	0	0.26998	0.0023428	0.01056	0.811526	283	4	0.26998
Mfap4	6	0.98767	0.98768	1	22158	0	0.20751	0.0023809	0.01071	0.815209	284	5	0.20751
Ankrd13c	6	0.37356	0.54808	1	11522	1	0.098146	0.0023835	0.010717	0.815209	285	3	0.098146
NonTargetingControlGuideForMouse_0192	2	0.9976	0.99757	1	22426	0	0.26116	0.0024001	0.0046662	0.677835	286	2	0.26116
Fbxo11	6	0.22053	0.40165	1	8274	1	0.2469	0.0024128	0.010832	0.818388	287	5	0.2469
Olfr1265	6	0.19008	0.36085	1	7453	3	0.059569	0.0024157	0.01085	0.818388	288	2	0.059569
Amer1	5	0.99758	0.99758	1	22424	0	0.17966	0.0024175	0.010475	0.811017	289	5	0.17966
Col3a1	6	0.6584	0.75587	1	16240	1	0.030632	0.0024186	0.010868	0.818388	290	2	0.030632
Csf1	6	0.38725	0.55879	1	11756	2	0.22865	0.0024577	0.011023	0.824512	291	4	0.22865
Rab6a	6	0.75477	0.79766	1	17359	1	0.3366	0.0024658	0.011061	0.824512	292	5	0.3366
Ywhaz	5	0.59118	0.67854	1	15404	1	0.29775	0.0024695	0.010674	0.815209	293	3	0.29775
Efna2	6	0.98551	0.9856	1	22103	0	0.35273	0.0024824	0.011125	0.824512	294	4	0.35273
Usp17le	4	0.99751	0.9975	1	22422	0	0.52226	0.0024865	0.0089228	0.792176	295	4	0.52226
Ythdf1	6	0.85057	0.85612	1	18908	1	0.060662	0.0025118	0.011242	0.824512	296	2	0.060662
Abca5	6	0.9604	0.96038	1	21455	0	0.38768	0.0025133	0.011247	0.824512	297	4	0.38768
Ubqln1	6	0.71422	0.77861	1	16847	1	0.14609	0.0025284	0.011311	0.824512	298	4	0.14609
Tor4a	5	0.83615	0.83625	1	18631	1	0.33649	0.0025346	0.010922	0.819752	299	4	0.33649
Vmn1r179	6	0.31419	0.50291	1	10448	1	0.10858	0.0025596	0.011427	0.824512	300	4	0.10858
Zfp804a	6	0.33163	0.51612	1	10757	2	0.33633	0.002607	0.011614	0.824512	301	4	0.33633
Fbxl20	6	0.77361	0.80754	1	17630	1	-0.02381	0.0026074	0.011615	0.824512	302	2	-0.02381
Chsy1	6	0.86433	0.86708	1	19188	1	0.2854	0.0026222	0.011671	0.824512	303	5	0.2854
Olfr61	6	0.22329	0.40534	1	8349	2	0.2378	0.0026284	0.011696	0.824512	304	4	0.2378
Olfr694	6	0.36822	0.54399	1	11425	1	0.1339	0.0026376	0.011733	0.824512	305	4	0.1339
Strap	6	0.95491	0.95495	1	21311	0	0.23057	0.0026551	0.011797	0.824512	306	4	0.23057
Emc7	6	0.95464	0.95469	1	21301	0	0.1759	0.002666	0.011841	0.824512	307	5	0.1759
Ncor1	6	0.043607	0.12443	0.986632	2757	1	0.24839	0.0026997	0.01198	0.824512	308	4	0.24839
Acot6	6	0.99733	0.99735	1	22414	0	0.17811	0.0027015	0.011989	0.824512	309	5	0.17811
Lin54	6	0.32612	0.51191	1	10665	2	0.11786	0.0027027	0.011993	0.824512	310	3	0.11786
Traf3ip2	6	0.9909	0.99088	1	22247	0	0.34479	0.0027213	0.012061	0.824512	311	5	0.34479
Nlgn2	6	0.96239	0.96238	1	21516	0	0.23328	0.0027367	0.012116	0.824512	312	4	0.23328
NonTargetingControlGuideForMouse_0243	2	0.91716	0.91722	1	20373	0	1.1273	0.002744	0.00535	0.707525	313	2	1.1273
Tmem120b	6	0.96496	0.96493	1	21589	0	0.18148	0.0027452	0.012153	0.824512	314	5	0.18148
Ttc28	6	0.1301	0.27734	1	5804	2	0.17233	0.0027455	0.012154	0.824512	315	4	0.17233
mmu-mir-1931	4	0.66684	0.68238	1	16330	1	0.34349	0.0027478	0.0098106	0.806895	316	3	0.34349
Cbx3	6	0.99654	0.99657	1	22398	0	0.31652	0.0027507	0.012174	0.824512	317	5	0.31652
Dbnl	5	0.86888	0.86883	1	19288	0	0.36369	0.0027547	0.01182	0.824512	318	4	0.36369
Klhl13	6	0.59178	0.7263	1	15419	1	0.22674	0.0027611	0.012208	0.824512	319	4	0.22674
Tmem130	6	0.93865	0.93889	1	20911	0	0.21298	0.0027731	0.012246	0.824512	320	5	0.21298
Rab3il1	6	0.4687	0.62303	1	13182	2	0.11927	0.0027865	0.012292	0.824512	321	4	0.11927
Vwa7	6	0.26693	0.46268	1	9523	1	0.29978	0.002788	0.012297	0.824512	322	4	0.29978
Acy3	5	0.52321	0.64914	1	14160	1	0.21884	0.0027936	0.011976	0.824512	323	3	0.21884
Pcyox1	6	0.8359	0.84542	1	18628	1	0.027956	0.0027985	0.012333	0.824512	324	3	0.027956
Tjp3	6	0.53879	0.68092	1	14414	2	0.16612	0.0028013	0.012346	0.824512	325	3	0.16612
Gstm4	6	0.66553	0.75862	1	16316	1	0.39311	0.0028042	0.012358	0.824512	326	4	0.39311
Bcas1	6	0.99855	0.99856	1	22461	0	0.22946	0.0028172	0.0124	0.824512	327	5	0.22946
Smg7	6	0.91263	0.91281	1	20255	0	0.36817	0.0028305	0.012453	0.824512	328	4	0.36817
Tdpoz2	6	0.083816	0.21047	1	4465	2	0.15988	0.0028307	0.012454	0.824512	329	4	0.15988
Scaf4	5	0.94263	0.94284	1	21009	0	0.145	0.0028366	0.012144	0.824512	330	4	0.145
Phf21b	6	0.95582	0.95582	1	21335	0	0.3453	0.0028442	0.012501	0.824512	331	4	0.3453
Olfr815	6	0.86018	0.86367	1	19107	1	0.19028	0.0028463	0.01251	0.824512	332	4	0.19028
L3mbtl3	6	0.99716	0.9972	1	22408	0	0.15674	0.0028585	0.012545	0.824512	333	5	0.15674
Gm5868	6	0.99388	0.99391	1	22334	0	0.20499	0.0028638	0.012571	0.824512	334	5	0.20499
Chst3	6	0.65502	0.75457	1	16208	1	0.16852	0.0028671	0.012584	0.824512	335	4	0.16852
Zc3h3	6	0.92162	0.92181	1	20478	0	0.19267	0.0028797	0.012629	0.824512	336	3	0.19267
Ccdc147	6	0.24009	0.42744	1	8802	1	0.071325	0.0028941	0.012678	0.824512	337	2	0.071325
Dcaf17	6	0.991	0.99099	1	22252	0	0.2131	0.0028985	0.0127	0.824512	338	3	0.2131
Rnf32	6	0.71882	0.78071	1	16908	1	0.30617	0.0029048	0.012726	0.824512	339	4	0.30617
Sparc	6	0.99097	0.99096	1	22250	0	0.22028	0.0029302	0.012817	0.824512	340	5	0.22028
Arl2bp	6	0.86223	0.86532	1	19146	1	0.05525	0.0029657	0.012951	0.826088	341	2	0.05525
Dlx1	6	0.35198	0.53157	1	11139	1	0.16088	0.003014	0.013142	0.827991	342	3	0.16088
Rps5	6	0.089456	0.21879	1	4627	1	0.83639	0.0030239	0.013185	0.827991	343	4	0.83639
Nrm	6	0.98111	0.98121	1	21991	0	0.21224	0.0030273	0.013197	0.827991	344	5	0.21224
Bpifb5	6	0.70101	0.77294	1	16692	1	0.042987	0.0030374	0.013233	0.827991	345	2	0.042987
Ear6	6	0.88201	0.88254	1	19572	1	0.11359	0.0030382	0.013235	0.827991	346	5	0.11359
Neu3	6	0.73776	0.78939	1	17131	1	0.37195	0.0030747	0.013382	0.827991	347	3	0.37195
Cars	6	0.51613	0.66193	1	14023	2	0.024619	0.003078	0.013397	0.827991	348	3	0.024619
Disp2	6	0.93866	0.9389	1	20912	0	0.20974	0.0030883	0.01344	0.827991	349	4	0.20974
Gpatch2	6	0.99887	0.99886	1	22471	0	0.15125	0.0030908	0.01345	0.827991	350	5	0.15125
C1qtnf4	6	0.92968	0.92989	1	20667	0	-0.043184	0.0031329	0.013613	0.827991	351	2	-0.043184
Shb	6	0.7747	0.80811	1	17649	1	0.075377	0.0031427	0.013642	0.827991	352	3	0.075377
Clec4b2	6	0.68118	0.76477	1	16481	1	0.022783	0.0031427	0.013642	0.827991	353	2	0.022783
Palb2	6	0.7712	0.80623	1	17595	1	0.23221	0.0031427	0.013642	0.827991	354	4	0.23221
Cpsf7	6	0.73776	0.78939	1	17130	1	0.15383	0.0031671	0.013738	0.827991	355	4	0.15383
Olfr482	6	0.07453	0.19357	1	4090	3	0.01668	0.0032017	0.013856	0.827991	356	3	0.01668
Phactr4	6	0.49459	0.64409	1	13670	1	0.09968	0.0032063	0.013875	0.827991	357	3	0.09968
Atg9b	6	0.76224	0.80148	1	17481	1	0.29553	0.0032085	0.013886	0.827991	358	4	0.29553
Pla1a	6	0.99059	0.9906	1	22242	0	0.18186	0.0032098	0.013892	0.827991	359	5	0.18186
Mapre3	6	0.77229	0.80682	1	17614	1	0.29347	0.0032156	0.013915	0.827991	360	5	0.29347
Ncoa4	6	0.84863	0.85465	1	18874	1	0.24348	0.0032185	0.013925	0.827991	361	5	0.24348
Spata24	6	0.89852	0.89862	1	19913	0	0.46854	0.0032188	0.013926	0.827991	362	4	0.46854
Coro1b	6	0.38471	0.55675	1	11720	2	0.1745	0.0032231	0.013944	0.827991	363	3	0.1745
Lrrc27	6	0.52873	0.6725	1	14252	1	0.26059	0.0032285	0.013963	0.827991	364	4	0.26059
Magel2	6	0.21773	0.39802	1	8200	1	0.20361	0.0032535	0.014051	0.827991	365	4	0.20361
Myo18a	6	0.27656	0.47479	1	9802	1	0.16107	0.0032719	0.014119	0.827991	366	3	0.16107
Hsd3b6	6	0.024918	0.079425	0.918511	1884	3	-0.07441	0.0032762	0.014134	0.827991	367	1	-0.07441
Ermard	6	0.51111	0.65771	1	13932	2	0.059609	0.0032773	0.014138	0.827991	368	3	0.059609
mmu-mir-147	4	0.64357	0.66548	1	16084	1	0.23392	0.0032937	0.011686	0.824512	369	3	0.23392
Morc1	5	0.89943	0.89949	1	19934	0	0.11585	0.0033056	0.014019	0.827991	370	4	0.11585
Slc7a1	6	0.98066	0.98076	1	21978	0	0.1681	0.0033101	0.01426	0.827991	371	5	0.1681
Clec2l	6	0.99109	0.99109	1	22256	0	0.31225	0.0033359	0.014355	0.827991	372	3	0.31225
St7l	6	0.36685	0.54293	1	11402	2	0.072382	0.0033479	0.014405	0.827991	373	2	0.072382
Tmem66	6	0.98319	0.98328	1	22051	0	0.18625	0.0033479	0.014405	0.827991	374	5	0.18625
Bin3	6	0.87526	0.87639	1	19420	1	0.30717	0.0033536	0.014426	0.827991	375	5	0.30717
Ica1	6	0.18772	0.35766	1	7390	3	-0.058169	0.0033697	0.014493	0.827991	376	2	-0.058169
Zfp819	5	0.71772	0.74605	1	16892	1	-0.016938	0.0033702	0.014277	0.827991	377	2	-0.016938
Bach1	6	0.99076	0.99076	1	22245	0	0.1401	0.0033702	0.014494	0.827991	378	5	0.1401
Coprs	6	0.61274	0.73935	1	15771	1	0.29071	0.0033732	0.014504	0.827991	379	4	0.29071
Drd4	5	0.16665	0.32334	1	6815	3	-0.1749	0.0033843	0.014333	0.827991	380	2	-0.1749
Dusp9	6	0.96073	0.96072	1	21468	0	0.16412	0.00339	0.014565	0.827991	381	5	0.16412
Bag6	6	0.9987	0.9987	1	22468	0	0.227	0.0034235	0.014703	0.827991	382	5	0.227
Gal	6	0.54532	0.68646	1	14528	1	0.22105	0.0034281	0.014716	0.827991	383	4	0.22105
Ascl2	6	0.85367	0.8585	1	18972	1	0.17622	0.0034326	0.014734	0.827991	384	5	0.17622
BC021785	6	0.34827	0.52875	1	11068	1	0.19977	0.0034565	0.014819	0.827991	385	5	0.19977
Ncor2	6	0.87876	0.87952	1	19498	1	0.28732	0.0034656	0.014852	0.827991	386	4	0.28732
Smim11	6	0.090954	0.22101	1	4671	3	-0.20052	0.0034673	0.014858	0.827991	387	1	-0.20052
Olfr463	6	0.1998	0.37407	1	7746	2	0.21139	0.0034888	0.014938	0.827991	388	4	0.21139
Sipa1l3	6	0.66058	0.75671	1	16270	1	0.15959	0.0034983	0.014972	0.827991	389	4	0.15959
C130074G19Rik	6	0.91685	0.91705	1	20361	0	0.24218	0.0034989	0.014975	0.827991	390	4	0.24218
Abcc6	6	0.85604	0.86035	1	19023	1	0.13754	0.0035077	0.015008	0.827991	391	3	0.13754
Atmin	6	0.0024955	0.011037	0.546172	446	3	-0.25982	0.003515	0.015038	0.827991	392	2	-0.25982
Hrct1	6	0.557	0.69629	1	14741	1	0.049471	0.0035158	0.01504	0.827991	393	2	0.049471
NonTargetingControlGuideForMouse_0850	2	0.99646	0.99645	1	22394	0	0.42528	0.0035364	0.0068983	0.759973	394	2	0.42528
Cycs	5	0.2821	0.43636	1	9898	2	-0.15615	0.0035471	0.014829	0.827991	395	1	-0.15615
6820408C15Rik	6	0.55078	0.69102	1	14622	1	0.27901	0.0035687	0.015232	0.832416	396	4	0.27901
Uts2b	6	0.97312	0.97314	1	21787	0	0.18467	0.0036009	0.015349	0.834928	397	5	0.18467
mmu-mir-148a	4	0.9964	0.9964	1	22389	0	0.24489	0.0036022	0.012744	0.824512	398	4	0.24489
Cdk14	6	0.9572	0.95718	1	21372	0	0.20039	0.00361	0.015385	0.834928	399	3	0.20039
Tmem180	6	0.85569	0.86006	1	19016	1	0.1204	0.0036105	0.015389	0.834928	400	2	0.1204
mmu-mir-687	4	0.9895	0.98954	1	22212	0	0.23151	0.0036142	0.012786	0.824512	401	4	0.23151
Nkx3-2	6	0.23677	0.42312	1	8713	1	0.22918	0.0036312	0.015464	0.836979	402	4	0.22918
mmu-mir-369	4	0.71111	0.71699	1	16819	1	0.32368	0.0036411	0.01288	0.825312	403	3	0.32368
Elovl2	5	0.8353	0.83543	1	18618	1	0.20959	0.0036514	0.015146	0.829768	404	4	0.20959
Zbtb25	6	0.53	0.67357	1	14270	2	-0.0045004	0.0036583	0.015553	0.839768	405	2	-0.0045004
Clint1	6	0.66414	0.7581	1	16297	1	-0.0037168	0.003706	0.015742	0.846028	406	2	-0.0037168
Ifna12	6	0.79299	0.81829	1	17946	1	-0.0075684	0.0037117	0.015762	0.846028	407	2	-0.0075684
Tgtp1	6	0.89776	0.89787	1	19894	0	0.20729	0.0037172	0.015781	0.846028	408	4	0.20729
NonTargetingControlGuideForMouse_0656	2	0.98211	0.98221	1	22017	0	0.38681	0.0037242	0.007243	0.772911	409	2	0.38681
Mak	6	0.94944	0.94954	1	21162	0	0.15931	0.0037399	0.015865	0.847845	410	5	0.15931
Smcp	6	0.089589	0.21898	1	4630	2	0.006781	0.0037538	0.015914	0.847845	411	2	0.006781
Lcn9	6	0.40727	0.57433	1	12088	2	0.066758	0.0038015	0.016097	0.847845	412	3	0.066758
Fam212b	6	0.058791	0.15914	1	3428	2	0.0072883	0.0038144	0.016146	0.847845	413	3	0.0072883
Akt3	6	0.79049	0.8169	1	17894	1	0.14678	0.003817	0.016155	0.847845	414	3	0.14678
Sec62	6	0.2513	0.4421	1	9110	1	0.092134	0.0038243	0.016175	0.847845	415	4	0.092134
Mc2r	6	0.083326	0.20976	1	4441	1	0.15819	0.0038422	0.016249	0.847845	416	5	0.15819
Slc7a4	6	0.48472	0.63604	1	13480	1	0.23806	0.003854	0.016295	0.847845	417	4	0.23806
Poc5	6	0.92844	0.92863	1	20635	0	0.45997	0.0038874	0.016421	0.847845	418	4	0.45997
Vmn1r120	5	0.90271	0.90277	1	20026	0	0.18842	0.0039251	0.015982	0.847845	419	2	0.18842
Slc2a5	6	0.85293	0.85793	1	18957	1	0.1937	0.0039393	0.016615	0.847845	420	4	0.1937
Ntrk3	6	0.078326	0.20172	1	4268	2	0.21178	0.0039413	0.016623	0.847845	421	3	0.21178
Cwc25	6	0.58526	0.72054	1	15279	2	-0.016942	0.0039447	0.016636	0.847845	422	2	-0.016942
Prkce	6	0.63904	0.74866	1	16038	1	0.26687	0.0039472	0.016644	0.847845	423	5	0.26687
Ttpa	5	0.76803	0.77971	1	17555	1	0.2495	0.0039669	0.016105	0.847845	424	4	0.2495
Klf7	6	0.83061	0.84177	1	18529	1	0.25288	0.0039828	0.016777	0.851407	425	4	0.25288
Tsc22d4	6	0.96599	0.96597	1	21614	0	0.31856	0.003986	0.016789	0.851407	426	4	0.31856
Rbm4	5	0.079053	0.1807	1	4310	2	0.047543	0.0040123	0.01625	0.847845	427	2	0.047543
Onecut1	6	0.62691	0.74428	1	15906	1	0.13194	0.0040402	0.016984	0.857039	428	4	0.13194
Tbcel	6	0.95508	0.95514	1	21316	0	0.086304	0.0040581	0.017056	0.857039	429	3	0.086304
4930449I24Rik	6	0.37512	0.54925	1	11549	2	0.10949	0.0040657	0.017079	0.857039	430	4	0.10949
Izumo4	6	0.7037	0.77411	1	16725	1	0.33554	0.0040739	0.017114	0.857039	431	3	0.33554
Atp8b2	5	0.64045	0.70257	1	16050	1	0.19608	0.0040743	0.016454	0.847845	432	4	0.19608
Gm9125	6	0.47664	0.62949	1	13331	2	0.10663	0.0040879	0.017162	0.857039	433	4	0.10663
Lmbr1	6	0.81717	0.8329	1	18321	1	0.24675	0.0040894	0.017167	0.857039	434	5	0.24675
Adi1	6	0.32719	0.51272	1	10684	1	0.059571	0.0041337	0.017324	0.857926	435	3	0.059571
Fos	6	0.23757	0.42416	1	8738	2	0.025483	0.0041356	0.017328	0.857926	436	2	0.025483
Foxe1	6	0.70933	0.77651	1	16795	1	0.12831	0.0041375	0.017337	0.857926	437	3	0.12831
mmu-mir-7059	4	0.86342	0.86338	1	19170	0	0.31321	0.0041421	0.014595	0.827991	438	3	0.31321
2810403A07Rik	6	0.38843	0.55968	1	11776	2	0.11919	0.0041672	0.017465	0.862329	439	3	0.11919
Dnajc14	6	0.99747	0.99748	1	22420	0	0.11768	0.004179	0.017502	0.862329	440	5	0.11768
Ptchd1	6	0.98402	0.98409	1	22076	0	0.21425	0.00419	0.017545	0.862543	441	5	0.21425
Aldh1b1	6	0.49425	0.64381	1	13662	2	0.23453	0.0042185	0.017648	0.863829	442	4	0.23453
Vmn1r90	6	0.00098141	0.0050167	0.41958	258	2	-0.074022	0.004255	0.017792	0.866474	443	1	-0.074022
Rasa2	6	0.86446	0.86718	1	19190	1	0.1679	0.0042605	0.017808	0.866474	444	5	0.1679
Olfr571	6	0.95188	0.952	1	21230	0	0.1574	0.0042715	0.017857	0.866474	445	4	0.1574
Fibp	6	0.086351	0.21424	1	4541	1	0.36041	0.0042851	0.017919	0.866474	446	5	0.36041
B3galt5	6	0.91392	0.9141	1	20285	0	0.25405	0.0042899	0.017936	0.866474	447	4	0.25405
mmu-mir-6352	4	0.9957	0.99569	1	22377	0	0.367	0.0043005	0.015116	0.829768	448	4	0.367
Slc44a5	6	0.6318	0.74602	1	15960	1	0.17295	0.0043037	0.017994	0.866474	449	4	0.17295
Brinp2	6	0.9003	0.90039	1	19959	0	0.13025	0.0043076	0.01801	0.866474	450	3	0.13025
Taf6	6	0.36547	0.54186	1	11374	1	0.25324	0.0043433	0.018129	0.869739	451	4	0.25324
Spg21	5	0.96262	0.96279	1	21527	0	0.21098	0.0043488	0.01731	0.857926	452	4	0.21098
Plag1	6	0.99429	0.99432	1	22338	0	0.164	0.0043498	0.018155	0.869739	453	5	0.164
Fastkd3	6	0.90656	0.90666	1	20110	0	0.12533	0.0043719	0.018242	0.870647	454	5	0.12533
Loxl2	6	0.1515	0.30758	1	6381	3	-0.0032713	0.0043743	0.018251	0.870647	455	1	-0.0032713
Oplah	6	0.7566	0.7986	1	17397	1	0.26536	0.0044075	0.018383	0.873695	456	5	0.26536
Ly6g6f	6	0.20464	0.38062	1	7861	2	0.082714	0.00442	0.018424	0.873695	457	3	0.082714
G3bp1	6	0.24484	0.43366	1	8919	3	-0.038357	0.004422	0.018432	0.873695	458	2	-0.038357
Smad9	6	0.39027	0.56111	1	11810	2	0.13245	0.0044389	0.018491	0.874051	459	3	0.13245
Rbmx	6	0.96985	0.96983	1	21703	0	0.14229	0.0044488	0.018528	0.874051	460	5	0.14229
Tnks2	5	0.7497	0.7668	1	17288	1	0.20871	0.0044585	0.017645	0.863829	461	3	0.20871
Opn1sw	6	0.80809	0.8272	1	18166	1	0.15314	0.004489	0.01868	0.874051	462	5	0.15314
Kank4	6	0.72143	0.78186	1	16940	1	0.27804	0.0045005	0.018725	0.874051	463	4	0.27804
Elovl5	6	0.9298	0.93	1	20673	0	0.14746	0.0045337	0.018846	0.874051	464	3	0.14746
Pias2	6	0.99115	0.99114	1	22259	0	0.2527	0.0045533	0.01892	0.874051	465	5	0.2527
Nav1	6	0.92135	0.92155	1	20472	0	0.14566	0.004556	0.018928	0.874051	466	3	0.14566
Hnrnpul2	6	0.90352	0.9036	1	20045	0	0.20901	0.0045576	0.018931	0.874051	467	4	0.20901
Hoxa1	6	0.94754	0.94765	1	21124	0	0.1386	0.0045651	0.018957	0.874051	468	4	0.1386
NonTargetingControlGuideForMouse_0826	2	0.13798	0.19503	1	6026	1	0.30689	0.0045845	0.0088674	0.792176	469	1	0.30689
Mapk7	6	0.98391	0.98398	1	22072	0	0.18906	0.0046103	0.01912	0.875729	470	5	0.18906
B230118H07Rik	6	0.94026	0.94048	1	20952	0	0.10034	0.0046128	0.019131	0.875729	471	3	0.10034
Nrl	6	0.098675	0.23232	1	4901	2	0.21727	0.0046287	0.01919	0.875729	472	4	0.21727
Klhl41	6	0.93414	0.93435	1	20803	0	0.15298	0.0046622	0.019321	0.875729	473	4	0.15298
Cftr	6	0.89678	0.89689	1	19875	0	0.15288	0.0046695	0.019352	0.875729	474	5	0.15288
Wrap73	4	0.99533	0.99533	1	22368	0	0.21287	0.0046712	0.01638	0.847845	475	4	0.21287
Morn4	6	0.9841	0.98418	1	22078	0	0.19684	0.0046721	0.019362	0.875729	476	5	0.19684
Prss16	6	0.72757	0.78463	1	17015	1	0.089458	0.0047082	0.019492	0.875729	477	4	0.089458
Lingo4	6	0.17487	0.34013	1	7040	2	0.035901	0.0047082	0.019492	0.875729	478	3	0.035901
mmu-mir-7239	4	0.81069	0.81076	1	18211	0	0.28567	0.0047139	0.016539	0.847845	479	3	0.28567
Ell2	6	0.35037	0.53038	1	11109	2	0.069444	0.0047179	0.019528	0.875729	480	3	0.069444
Ctxn3	6	0.67295	0.76157	1	16391	1	0.26477	0.0047441	0.019623	0.875729	481	5	0.26477
Akap4	6	0.81407	0.83094	1	18273	1	-0.012419	0.0047585	0.019679	0.875729	482	2	-0.012419
Cnn2	6	0.79123	0.81731	1	17912	1	0.29321	0.0047674	0.019717	0.875729	483	5	0.29321
Ibtk	6	0.92955	0.92975	1	20663	0	0.20586	0.0047699	0.019726	0.875729	484	5	0.20586
Ythdf3	6	0.67605	0.76277	1	16423	1	0.23565	0.0047699	0.019727	0.875729	485	4	0.23565
Nmt1	6	0.99829	0.9983	1	22451	0	0.15846	0.0047878	0.01978	0.875729	486	5	0.15846
Myom3	6	0.99655	0.99658	1	22399	0	0.17378	0.0047962	0.019814	0.875729	487	4	0.17378
Kmt2b	5	0.23205	0.39022	1	8591	2	0.22772	0.0048008	0.018735	0.874051	488	3	0.22772
Il13ra2	6	0.83742	0.84648	1	18648	1	0.0076259	0.0048037	0.019844	0.875729	489	2	0.0076259
Cdkl1	6	0.051723	0.14312	1	3099	1	0.2042	0.0048091	0.019862	0.875729	490	4	0.2042
Ano1	6	0.3665	0.54267	1	11396	2	0.014283	0.0048514	0.020019	0.875729	491	2	0.014283
Vmn1r226	5	0.78278	0.79071	1	17757	1	0.25986	0.0048578	0.018913	0.874051	492	4	0.25986
Yipf7	6	0.52509	0.66941	1	14195	1	0.14865	0.0048609	0.020055	0.875729	493	5	0.14865
Rbpj	5	0.91128	0.91124	1	20226	0	0.14625	0.0048796	0.018983	0.874051	494	4	0.14625
Pcdha12	2	0.96095	0.96117	1	21472	0	0.31586	0.0048871	0.0094777	0.79993	495	2	0.31586
Eif4g2	6	0.99818	0.99819	1	22447	0	0.25765	0.0048904	0.020165	0.875729	496	5	0.25765
mmu-mir-491	4	0.23935	0.36646	1	8783	2	-0.036894	0.0048921	0.017151	0.857039	497	1	-0.036894
Olfr1229	6	0.080248	0.20517	1	4343	1	0.20024	0.0049083	0.02023	0.875729	498	4	0.20024
Ccdc124	6	0.20784	0.38492	1	7951	1	0.2715	0.0049201	0.020271	0.875729	499	4	0.2715
Cmah	6	0.65993	0.75646	1	16256	1	0.2155	0.0049237	0.020286	0.875729	500	5	0.2155
Pcbd1	6	0.99041	0.99042	1	22235	0	0.17074	0.0049348	0.02033	0.875729	501	5	0.17074
Zfpl1	6	0.95552	0.95554	1	21326	0	0.11419	0.0049467	0.020378	0.875729	502	3	0.11419
Anks6	6	0.075962	0.19667	1	4161	2	0.11781	0.0049552	0.020409	0.875729	503	4	0.11781
Taz	6	0.97858	0.97867	1	21921	0	0.25455	0.0049566	0.020414	0.875729	504	4	0.25455
Eogt	6	0.67628	0.76286	1	16426	1	0.18442	0.0049685	0.020453	0.875729	505	4	0.18442
Olfr1280	6	0.88217	0.88268	1	19575	1	0.24552	0.0049828	0.020511	0.875729	506	5	0.24552
Tial1	6	0.85463	0.85924	1	18993	1	0.13536	0.0049832	0.020512	0.875729	507	3	0.13536
Kcns3	6	0.98838	0.98841	1	22177	0	0.22655	0.0050017	0.020585	0.875729	508	4	0.22655
Fkbp2	6	0.31894	0.50652	1	10542	2	0.2241	0.0050415	0.020743	0.875729	509	3	0.2241
NonTargetingControlGuideForMouse_0973	2	0.99496	0.99491	1	22356	0	0.33752	0.005043	0.0097649	0.806895	510	2	0.33752
Vmn1r29	6	0.22774	0.41128	1	8476	1	0.2306	0.0050765	0.020861	0.875729	511	5	0.2306
Pdia5	6	0.52322	0.66785	1	14161	2	0.15178	0.0050898	0.02091	0.875729	512	3	0.15178
Tmem35	6	0.85784	0.86179	1	19065	1	0.214	0.0051053	0.020958	0.875729	513	4	0.214
Zfp62	6	0.86767	0.86984	1	19262	1	0.23462	0.0051107	0.020978	0.875729	514	4	0.23462
Wfdc3	6	0.89063	0.89073	1	19735	1	0.22356	0.0051186	0.02101	0.875729	515	4	0.22356
Gemin5	6	0.88964	0.88978	1	19716	1	0.22362	0.0051345	0.02107	0.875729	516	4	0.22362
Nus1	6	0.11803	0.26016	1	5468	2	0.17724	0.0051375	0.021085	0.875729	517	4	0.17724
Lasp1	5	0.9106	0.91056	1	20205	0	0.18656	0.0051395	0.019799	0.875729	518	4	0.18656
Tex38	6	0.97498	0.97508	1	21826	0	0.24348	0.0051484	0.021118	0.875729	519	5	0.24348
G3bp2	6	0.99875	0.99875	1	22469	0	0.21202	0.0051484	0.021118	0.875729	520	5	0.21202
Syt8	5	0.99045	0.99048	1	22236	0	0.2718	0.0051578	0.01985	0.875729	521	4	0.2718
Slc46a1	6	0.38332	0.55567	1	11694	1	0.16359	0.0051664	0.021193	0.875729	522	3	0.16359
Sccpdh	6	0.97413	0.97417	1	21807	0	0.17067	0.0051685	0.021199	0.875729	523	5	0.17067
Dnah2	6	0.41102	0.57725	1	12137	1	0.2487	0.0051699	0.021204	0.875729	524	4	0.2487
Frmpd1	6	0.89327	0.89338	1	19795	0	0.034496	0.0051852	0.021256	0.875729	525	3	0.034496
Grik1	6	0.3569	0.53529	1	11241	1	0.17361	0.0051861	0.021257	0.875729	526	5	0.17361
Rnf113a2	6	0.88481	0.88511	1	19631	1	0.19725	0.0052068	0.021335	0.875729	527	5	0.19725
Olfr69	6	0.64279	0.75003	1	16079	1	0.15598	0.0052091	0.021341	0.875729	528	5	0.15598
Lypd3	5	0.93855	0.93878	1	20909	0	0.25028	0.0052156	0.020011	0.875729	529	4	0.25028
Olfr196	6	0.65313	0.75388	1	16181	1	0.15743	0.0052192	0.021376	0.875729	530	4	0.15743
Smyd5	6	0.95502	0.95506	1	21315	0	0.1402	0.0052277	0.021404	0.875729	531	3	0.1402
2610528J11Rik	6	0.77904	0.81047	1	17712	1	-0.019112	0.0052329	0.02142	0.875729	532	2	-0.019112
Slc9b1	6	0.98281	0.98289	1	22039	0	0.20541	0.0052545	0.021493	0.875729	533	5	0.20541
3110082J24Rik	6	0.50378	0.65166	1	13809	2	0.12972	0.0052575	0.021504	0.875729	534	3	0.12972
Gm5464	6	0.83285	0.84329	1	18572	1	0.20375	0.0052797	0.021577	0.875729	535	5	0.20375
Ttc39c	6	0.78426	0.81338	1	17787	1	-0.00098405	0.0052806	0.021579	0.875729	536	2	-0.00098405
Sap30l	6	0.97022	0.97021	1	21711	0	0.17115	0.0052809	0.02158	0.875729	537	3	0.17115
Ceacam14	6	0.97195	0.97198	1	21751	0	0.22967	0.0053001	0.021657	0.875729	538	4	0.22967
Usp4	6	0.6647	0.7583	1	16306	1	0.047687	0.0053087	0.021683	0.875729	539	2	0.047687
Klhl23	6	0.98975	0.98978	1	22215	0	0.17766	0.0053258	0.021747	0.875729	540	5	0.17766
Akip1	6	0.099026	0.23288	1	4913	1	0.1851	0.0053365	0.021782	0.875729	541	4	0.1851
Il1rn	6	0.4304	0.59252	1	12481	2	-0.0023886	0.0053759	0.021941	0.875729	542	1	-0.0023886
mmu-mir-6391	4	0.99462	0.99463	1	22345	0	0.3451	0.0053829	0.018746	0.874051	543	4	0.3451
Ttll5	6	0.87489	0.87608	1	19408	1	0.24579	0.0054176	0.022102	0.875729	544	4	0.24579
Gm13119	6	0.93875	0.93899	1	20916	0	0.20083	0.0054204	0.022112	0.875729	545	4	0.20083
mmu-mir-6954	4	0.9871	0.98713	1	22141	0	0.41546	0.0054248	0.018892	0.874051	546	3	0.41546
Olfr1273-ps	6	0.67122	0.76091	1	16378	1	0.4605	0.0054568	0.022248	0.875729	547	4	0.4605
Fgf13	6	0.98215	0.98226	1	22020	0	0.1314	0.0054644	0.022273	0.875729	548	5	0.1314
Fgd3	6	0.15333	0.31015	1	6441	3	-0.1015	0.005468	0.022288	0.875729	549	2	-0.1015
Olfr332	6	0.81155	0.82934	1	18231	1	-0.013253	0.0054713	0.022299	0.875729	550	2	-0.013253
Ahsa1	6	0.99867	0.99867	1	22466	0	0.21342	0.0054734	0.02231	0.875729	551	4	0.21342
Rab43	5	0.83192	0.83229	1	18555	1	0.1433	0.0054914	0.020849	0.875729	552	3	0.1433
Adap2	6	0.73552	0.78832	1	17108	1	0.041492	0.005519	0.022474	0.875729	553	1	0.041492
Rnf121	6	0.95108	0.95117	1	21210	0	0.042216	0.0055245	0.022493	0.875729	554	3	0.042216
Try5	6	0.43694	0.59765	1	12582	1	0.26351	0.0055376	0.02254	0.875729	555	4	0.26351
Cited2	6	0.91124	0.91137	1	20225	0	0.26454	0.005542	0.022558	0.875729	556	3	0.26454
Gjb6	6	0.54706	0.68787	1	14548	1	0.14707	0.0055618	0.022636	0.875729	557	5	0.14707
Lrrc26	6	0.99568	0.99571	1	22375	0	0.29247	0.0055913	0.022744	0.875729	558	5	0.29247
Grik5	6	0.32709	0.51265	1	10681	2	-0.021616	0.0055988	0.022779	0.875729	559	2	-0.021616
Elac1	6	0.24787	0.43757	1	9008	1	0.10941	0.0056186	0.02285	0.875729	560	3	0.10941
C87414	6	0.13205	0.28014	1	5865	2	0.2047	0.0056252	0.022879	0.875729	561	4	0.2047
Lyrm1	6	0.21303	0.39177	1	8078	1	0.23362	0.0056586	0.023006	0.875729	562	3	0.23362
Pdgfa	6	0.44952	0.60779	1	12805	2	0.07008	0.0056613	0.023014	0.875729	563	3	0.07008
2002-09-01	6	0.49296	0.64275	1	13639	2	0.047402	0.005662	0.023017	0.875729	564	2	0.047402
Repin1	6	0.99883	0.99883	1	22470	0	0.20401	0.0056691	0.023047	0.875729	565	5	0.20401
Ube2g2	6	0.73872	0.78983	1	17140	1	0.16276	0.0056958	0.023149	0.875729	566	5	0.16276
Nkain1	6	0.64956	0.75256	1	16143	1	0.21045	0.0057045	0.023178	0.875729	567	4	0.21045
Fam195b	6	0.048121	0.13482	0.995767	2943	1	0.15513	0.0057362	0.023294	0.875729	568	5	0.15513
Htra3	6	0.30722	0.49772	1	10327	1	0.18058	0.0057391	0.023302	0.875729	569	5	0.18058
Dnajc7	6	0.99477	0.99481	1	22349	0	0.18711	0.0057573	0.023372	0.875729	570	3	0.18711
Sbsn	6	0.8483	0.85439	1	18868	1	0.29085	0.0057681	0.023412	0.875729	571	5	0.29085
Olfr1022	6	0.46026	0.61629	1	13014	2	0.016208	0.0057816	0.02347	0.875729	572	3	0.016208
mmu-mir-667	4	0.99421	0.99424	1	22337	0	0.20214	0.0057932	0.020085	0.875729	573	4	0.20214
2700050L05Rik	6	0.21126	0.38942	1	8037	1	0.15022	0.0057933	0.023516	0.875729	574	3	0.15022
Cap2	6	0.34106	0.52323	1	10931	2	0.15914	0.0058024	0.023547	0.875729	575	4	0.15914
Aspdh	6	0.037685	0.11047	0.970094	2488	2	-0.0045617	0.005805	0.023554	0.875729	576	2	-0.0045617
Car6	6	0.94604	0.94613	1	21096	0	0.11977	0.0058067	0.023562	0.875729	577	4	0.11977
Skint4	6	0.097357	0.23041	1	4856	2	0.15861	0.0058082	0.02357	0.875729	578	4	0.15861
Ube2e3	6	0.88888	0.88902	1	19706	1	0.25075	0.005814	0.023587	0.875729	579	4	0.25075
Lipi	6	0.14125	0.29322	1	6110	2	0.04039	0.0058425	0.023685	0.875729	580	3	0.04039
Dclk1	6	0.95673	0.95674	1	21361	0	0.040199	0.0058514	0.023719	0.875729	581	2	0.040199
Gata2	6	0.014353	0.052409	0.854003	1332	1	0.28956	0.0058559	0.023738	0.875729	582	4	0.28956
Pom121l2	6	0.46691	0.62162	1	13152	1	0.19792	0.0058692	0.023794	0.875729	583	4	0.19792
Mapkapk2	6	0.36583	0.54216	1	11381	2	0.12332	0.0058693	0.023794	0.875729	584	4	0.12332
Sec11a	6	0.6756	0.76259	1	16416	1	0.28126	0.0058756	0.023819	0.875729	585	4	0.28126
B4galt6	6	0.5152	0.66113	1	14004	2	0.19125	0.0058873	0.023868	0.875729	586	4	0.19125
Olfr1294	6	0.045079	0.12781	0.990346	2817	2	0.11112	0.0058918	0.023882	0.875729	587	3	0.11112
1700007K13Rik	6	0.72153	0.78191	1	16942	1	0.029572	0.0059003	0.023911	0.875729	588	2	0.029572
Olfr1033	5	0.72679	0.75171	1	17004	1	0.32418	0.0059454	0.022248	0.875729	589	4	0.32418
Txndc16	6	0.49736	0.64638	1	13712	2	0.2078	0.0059576	0.024117	0.875729	590	4	0.2078
Tppp2	6	0.13527	0.28472	1	5951	2	-0.10706	0.0059819	0.024212	0.875729	591	2	-0.10706
Rabep1	6	0.87369	0.87503	1	19379	1	0.15724	0.0059865	0.024229	0.875729	592	3	0.15724
Med21	6	0.40177	0.57004	1	12008	2	-0.043056	0.005991	0.024243	0.875729	593	2	-0.043056
Kdm6a	6	0.021135	0.069904	0.900404	1695	2	0.15535	0.0059956	0.024257	0.875729	594	4	0.15535
Nipal1	6	0.6486	0.7522	1	16133	1	0.14322	0.0060008	0.024276	0.875729	595	5	0.14322
mmu-mir-133c	4	0.48113	0.5656	1	13409	1	0.40094	0.006005	0.020788	0.875729	596	3	0.40094
Zfp811	6	0.2224	0.40417	1	8321	1	0.21462	0.0060133	0.024317	0.875729	597	4	0.21462
2300005B03Rik	6	0.3396	0.52209	1	10901	2	0.10915	0.0060136	0.024318	0.875729	598	3	0.10915
Upk3a	6	0.73374	0.7875	1	17085	1	0.18002	0.0060203	0.024348	0.875729	599	5	0.18002
Stk3	6	0.33391	0.51782	1	10801	1	0.16419	0.0060363	0.024415	0.875729	600	4	0.16419
Fam213b	6	0.99726	0.99729	1	22412	0	0.2003	0.0060412	0.024428	0.875729	601	5	0.2003
Mki67	6	0.25812	0.4512	1	9286	2	0.13869	0.0060433	0.02444	0.875729	602	3	0.13869
Pgam2	6	0.87566	0.87675	1	19430	1	0.4891	0.0060586	0.024491	0.875729	603	4	0.4891
3110043O21Rik	6	0.46317	0.6186	1	13071	2	-0.060998	0.0060909	0.024611	0.875729	604	2	-0.060998
Myo18b	6	0.93193	0.93212	1	20740	0	0.20786	0.0061116	0.024688	0.875729	605	5	0.20786
Plch1	6	0.36075	0.53823	1	11305	2	0.17762	0.0061138	0.024694	0.875729	606	3	0.17762
Ptger4	6	0.5583	0.6974	1	14764	2	-0.016958	0.0061275	0.024751	0.875729	607	2	-0.016958
1810065E05Rik	6	0.26137	0.45551	1	9369	2	0.27166	0.0061386	0.024787	0.875729	608	4	0.27166
Muc13	6	0.67072	0.7607	1	16374	1	0.22061	0.0061458	0.024811	0.875729	609	4	0.22061
4922501C03Rik	5	0.082238	0.18625	1	4394	3	-0.10701	0.0061505	0.02287	0.875729	610	2	-0.10701
Ube2l6	6	0.32234	0.50912	1	10599	2	0.37637	0.0061576	0.024861	0.875729	611	3	0.37637
Fxr1	6	0.99829	0.9983	1	22450	0	0.27722	0.0061639	0.02489	0.875729	612	5	0.27722
Rsc1a1	6	0.95383	0.95392	1	21275	0	0.18113	0.0061639	0.02489	0.875729	613	4	0.18113
Tnfaip8	6	0.40651	0.57374	1	12078	2	0.18343	0.0061642	0.024891	0.875729	614	3	0.18343
Dusp15	6	0.24518	0.43411	1	8928	1	0.15115	0.0061923	0.024985	0.875729	615	5	0.15115
Vwa5b2	6	0.87249	0.87399	1	19362	1	0.18779	0.0061967	0.025001	0.875729	616	5	0.18779
Mylk	5	0.98864	0.98868	1	22184	0	0.26215	0.006205	0.023042	0.875729	617	4	0.26215
Map3k10	6	0.58255	0.71814	1	15226	1	0.28372	0.006216	0.025068	0.875729	618	5	0.28372
Itga5	6	0.97747	0.97755	1	21893	0	0.23153	0.0062257	0.02511	0.875729	619	4	0.23153
Slc17a8	6	0.11692	0.25858	1	5427	1	0.15628	0.0062275	0.025118	0.875729	620	5	0.15628
Gpr17	6	0.10484	0.24132	1	5080	3	-0.090886	0.0062338	0.025144	0.875729	621	2	-0.090886
Kcnk4	6	0.97799	0.97807	1	21907	0	0.30336	0.0062655	0.025258	0.875729	622	4	0.30336
Tysnd1	6	0.8751	0.87626	1	19416	1	0.23016	0.0062794	0.025305	0.875729	623	4	0.23016
Apol9b	6	0.98637	0.98641	1	22121	0	0.17188	0.0062806	0.025309	0.875729	624	5	0.17188
Kcnn3	6	0.18413	0.35273	1	7286	3	-0.064747	0.0062815	0.025313	0.875729	625	2	-0.064747
Fbxl19	6	0.97331	0.97333	1	21792	0	0.17839	0.006284	0.025323	0.875729	626	5	0.17839
Slc50a1	6	0.89516	0.89526	1	19841	0	0.049947	0.0063026	0.02539	0.875729	627	3	0.049947
Snapc4	6	0.14138	0.29339	1	6114	3	-0.07902	0.0063291	0.025498	0.875729	628	2	-0.07902
Mef2a	6	0.99501	0.99504	1	22359	0	0.1344	0.0063526	0.025584	0.875729	629	5	0.1344
Sertm1	6	0.94382	0.94397	1	21040	0	0.1716	0.0063692	0.025648	0.875729	630	5	0.1716
mmu-mir-493	4	0.9689	0.9689	1	21680	0	0.25884	0.0063728	0.022011	0.875729	631	3	0.25884
Mesp2	6	0.60232	0.7355	1	15653	2	0.16504	0.0063886	0.025716	0.875729	632	3	0.16504
Rab42	6	0.9829	0.98299	1	22041	0	0.17145	0.0063895	0.02572	0.875729	633	4	0.17145
1700080O16Rik	6	0.97792	0.97799	1	21905	0	0.19221	0.0063912	0.025727	0.875729	634	5	0.19221
Spata16	6	0.80984	0.82826	1	18197	1	0.14517	0.0063966	0.025746	0.875729	635	4	0.14517
Olfr745	6	0.20658	0.38319	1	7922	1	0.186	0.0063975	0.025748	0.875729	636	4	0.186
F2rl2	6	0.96593	0.9659	1	21609	0	0.14238	0.0064037	0.025776	0.875729	637	4	0.14238
Etv1	6	0.99237	0.99238	1	22291	0	0.1857	0.0064182	0.025838	0.875729	638	5	0.1857
Pros1	6	0.87366	0.875	1	19378	1	0.046045	0.0064213	0.025849	0.875729	639	3	0.046045
Polb	6	0.00058726	0.0030792	0.354421	191	2	-0.044681	0.0064482	0.025947	0.875729	640	2	-0.044681
Bmp4	6	0.14781	0.30242	1	6286	2	0.031871	0.0064482	0.025947	0.875729	641	3	0.031871
Comp	6	0.8548	0.85938	1	18998	1	0.13919	0.0064506	0.025959	0.875729	642	3	0.13919
C1qtnf5	6	0.39551	0.56521	1	11896	1	0.16791	0.0064509	0.025961	0.875729	643	5	0.16791
Nop14	6	0.99346	0.99348	1	22324	0	0.31097	0.0064571	0.025984	0.875729	644	5	0.31097
Zeb2os	6	0.94247	0.94266	1	21005	0	0.18648	0.0064611	0.025998	0.875729	645	5	0.18648
Dnajc1	6	0.92979	0.93	1	20672	0	0.20177	0.0064748	0.026048	0.875729	646	4	0.20177
Luzp1	6	0.72321	0.78265	1	16962	1	0.15814	0.0064752	0.026049	0.875729	647	4	0.15814
Olfr1230	6	0.60315	0.7361	1	15671	1	0.23955	0.0064808	0.026071	0.875729	648	5	0.23955
Cxcl15	6	0.99113	0.99113	1	22257	0	0.1568	0.006497	0.026128	0.875729	649	3	0.1568
Fnbp1l	6	0.5592	0.69812	1	14781	1	0.14841	0.0064991	0.026137	0.875729	650	4	0.14841
NonTargetingControlGuideForMouse_0615	2	0.97847	0.97859	1	21920	0	0.38383	0.0065109	0.012515	0.824512	651	2	0.38383
Serping1	6	0.13103	0.2787	1	5830	3	-0.034528	0.0065197	0.026218	0.877164	652	2	-0.034528
Prrt2	6	0.14424	0.29748	1	6192	1	0.27384	0.0065364	0.026281	0.877949	653	4	0.27384
4930430D24Rik	6	0.83881	0.84746	1	18686	1	0.00089447	0.0065673	0.026399	0.879496	654	1	0.00089447
Sgcd	6	0.7658	0.80333	1	17524	1	0.12621	0.0065692	0.026405	0.879496	655	5	0.12621
NonTargetingControlGuideForMouse_0844	2	0.99337	0.99337	1	22320	0	0.9116	0.0066297	0.012738	0.824512	656	2	0.9116
Ceacam16	6	0.95103	0.95113	1	21207	0	0.17965	0.0066485	0.026702	0.885823	657	5	0.17965
Barhl1	6	0.84185	0.84965	1	18734	1	0.2101	0.0066555	0.026726	0.885823	658	4	0.2101
mmu-mir-7a-2	4	0.94319	0.9431	1	21024	0	0.18741	0.0066897	0.023037	0.875729	659	2	0.18741
Chd4	6	0.027618	0.086063	0.930351	2007	2	0.050962	0.0066977	0.026885	0.885823	660	3	0.050962
mmu-mir-680-2	2	0.87893	0.87901	1	19504	0	1.1722	0.0067177	0.012902	0.825312	661	1	1.1722
Rnf146	6	0.8883	0.88844	1	19694	1	0.29688	0.0067318	0.027003	0.885823	662	5	0.29688
Myo7b	6	0.68765	0.76737	1	16538	1	0.1946	0.0067673	0.027137	0.885823	663	4	0.1946
Vmn2r12	6	0.44664	0.60545	1	12750	2	0.031512	0.0067742	0.027159	0.885823	664	2	0.031512
Cbl	6	0.94146	0.94169	1	20976	0	0.28351	0.0067802	0.02718	0.885823	665	4	0.28351
Gadd45b	6	0.36601	0.5423	1	11387	2	-0.057593	0.0067816	0.027185	0.885823	666	2	-0.057593
Rpap2	6	0.82558	0.83839	1	18450	1	0.10744	0.0067816	0.027185	0.885823	667	3	0.10744
Myod1	6	0.9091	0.90921	1	20167	0	-0.026672	0.0067816	0.027185	0.885823	668	1	-0.026672
2700029M09Rik	6	0.33847	0.52126	1	10885	1	0.11086	0.0067816	0.027185	0.885823	669	3	0.11086
D330045A20Rik	6	0.79837	0.82137	1	18019	1	0.12986	0.0068223	0.027334	0.889394	670	2	0.12986
2001-09-01	6	0.93619	0.93639	1	20849	0	0.21057	0.0068417	0.027402	0.889889	671	4	0.21057
Dmbt1	6	0.23185	0.41667	1	8585	3	0.047085	0.0068656	0.027489	0.889889	672	3	0.047085
Ttc8	6	0.98452	0.98462	1	22086	0	0.19729	0.0068703	0.027509	0.889889	673	4	0.19729
Rusc1	6	0.60838	0.73787	1	15723	1	0.20021	0.0068812	0.027547	0.889889	674	4	0.20021
Prm3	5	0.51634	0.6464	1	14026	1	0.24749	0.0068943	0.025135	0.875729	675	2	0.24749
Pou4f3	5	0.97068	0.97074	1	21718	0	0.1878	0.0069099	0.025196	0.875729	676	4	0.1878
Mob1b	6	0.46424	0.61948	1	13095	2	0.15511	0.0069147	0.027678	0.891564	677	3	0.15511
Gm6927	6	0.98981	0.98984	1	22217	0	0.13474	0.0069147	0.027678	0.891564	678	4	0.13474
Jmjd8	6	0.11614	0.25751	1	5408	1	0.24961	0.0069344	0.027748	0.891732	679	4	0.24961
Lipm	6	0.38739	0.55888	1	11758	2	0.1183	0.0069382	0.027763	0.891732	680	4	0.1183
Col18a1	5	0.17739	0.33992	1	7113	1	0.14895	0.0069621	0.025341	0.875729	681	4	0.14895
Trim66	6	0.5427	0.68426	1	14480	2	-0.026533	0.0069959	0.027953	0.894536	682	2	-0.026533
Slc2a10	6	0.16539	0.32708	1	6776	1	0.19019	0.0070134	0.028018	0.894536	683	4	0.19019
Vav1	6	0.81209	0.82967	1	18244	1	0.28847	0.0070353	0.02809	0.894536	684	4	0.28847
NonTargetingControlGuideForMouse_0981	2	0.94602	0.94614	1	21095	0	0.38776	0.0070359	0.013478	0.827991	685	2	0.38776
Bex1	6	0.96835	0.96832	1	21667	0	0.20973	0.0070435	0.02812	0.894536	686	4	0.20973
Tcirg1	6	0.52129	0.66625	1	14122	2	0.24117	0.0070452	0.028128	0.894536	687	4	0.24117
Ccdc166	6	0.96159	0.9616	1	21489	0	0.16518	0.0070455	0.028128	0.894536	688	5	0.16518
Mllt11	6	0.56968	0.70718	1	15005	2	-0.086297	0.0070911	0.028307	0.897404	689	1	-0.086297
Prss3	5	0.099734	0.21587	1	4937	1	0.0045497	0.0071039	0.025754	0.875729	690	2	0.0045497
Prss53	6	0.57047	0.70784	1	15024	1	-0.025795	0.0071387	0.028479	0.898082	691	2	-0.025795
Cx3cl1	6	0.88111	0.8817	1	19551	1	0.2241	0.0071519	0.028519	0.898082	692	4	0.2241
Olfr204	6	0.9761	0.97618	1	21856	0	0.32924	0.0071864	0.028637	0.898082	693	3	0.32924
Eya4	6	0.95213	0.95224	1	21232	0	0.17515	0.0071865	0.028637	0.898082	694	4	0.17515
Svop	6	0.47547	0.62855	1	13310	1	0.20221	0.0072004	0.028688	0.898082	695	3	0.20221
Cep44	6	0.96907	0.96906	1	21685	0	0.26241	0.0072034	0.028695	0.898082	696	5	0.26241
NonTargetingControlGuideForMouse_0006	2	0.99277	0.99278	1	22307	0	0.32976	0.0072303	0.013836	0.827991	697	2	0.32976
Epg5	6	0.47487	0.62805	1	13301	1	0.17382	0.007234	0.02881	0.899706	698	5	0.17382
Arfgap3	6	0.049441	0.13783	0.999445	2999	3	-0.002607	0.0072717	0.028945	0.90114	699	3	-0.002607
Otud6b	6	0.59337	0.72766	1	15452	1	0.13106	0.0072816	0.02899	0.90114	700	3	0.13106
Pycr2	6	0.058488	0.15844	1	3413	3	-0.11282	0.0072841	0.028998	0.90114	701	2	-0.11282
Mtf1	6	0.96292	0.96289	1	21540	0	0.26948	0.0073019	0.029059	0.90114	702	5	0.26948
Tectb	6	0.89425	0.89436	1	19818	0	0.078894	0.0073114	0.029096	0.90114	703	3	0.078894
Rnf166	6	0.83949	0.84795	1	18699	1	0.25843	0.0073292	0.02916	0.901867	704	5	0.25843
Prpsap1	6	0.42852	0.59106	1	12444	2	0.1062	0.0073612	0.029269	0.902475	705	3	0.1062
Lcn12	6	0.76094	0.80081	1	17459	1	0.17671	0.0073768	0.029325	0.902475	706	4	0.17671
Pstpip1	6	0.075853	0.19644	1	4156	2	0.19277	0.0073793	0.029335	0.902475	707	4	0.19277
Sox7	6	0.5674	0.70516	1	14958	2	0.19107	0.0073824	0.029347	0.902475	708	4	0.19107
NonTargetingControlGuideForMouse_0136	2	0.99261	0.99263	1	22301	0	0.46031	0.0073899	0.014138	0.827991	709	2	0.46031
Papolg	6	0.99198	0.99199	1	22285	0	0.23199	0.0074231	0.029487	0.902475	710	5	0.23199
Mepe	6	0.32169	0.50861	1	10587	1	0.022446	0.0074244	0.029491	0.902475	711	2	0.022446
Plat	6	0.98772	0.98772	1	22159	0	0.26142	0.0074318	0.029519	0.902475	712	5	0.26142
Cyp4f40	6	0.0016512	0.0076727	0.479792	346	2	0.20751	0.0074388	0.02954	0.902475	713	4	0.20751
Ankar	6	0.058828	0.15922	1	3433	2	0.22716	0.007472	0.029657	0.904172	714	4	0.22716
Mb21d2	6	0.46536	0.62039	1	13113	2	0.09229	0.007478	0.029676	0.904172	715	3	0.09229
Nrn1	5	0.89627	0.89635	1	19861	0	0.20514	0.0075105	0.026947	0.885823	716	4	0.20514
Col8a1	6	0.71806	0.78036	1	16898	1	0.22944	0.0075142	0.029815	0.904987	717	4	0.22944
Nxph4	6	0.33256	0.5168	1	10776	2	0.3256	0.0075142	0.029815	0.904987	718	4	0.3256
Ly6g6c	6	0.16572	0.32757	1	6785	2	0.053663	0.0075166	0.029823	0.904987	719	3	0.053663
Evl	6	0.89607	0.8962	1	19857	0	0.20633	0.0075566	0.029981	0.905596	720	4	0.20633
Kprp	6	0.92275	0.92295	1	20490	0	0.19065	0.007562	0.03	0.905596	721	3	0.19065
Kcnmb1	6	0.09986	0.23412	1	4938	1	0.012077	0.0075671	0.030019	0.905596	722	2	0.012077
Pilrb1	6	0.51804	0.66357	1	14055	1	0.21172	0.0075731	0.030044	0.905596	723	5	0.21172
Gucy1a3	6	0.65419	0.75427	1	16193	1	0.30155	0.0075987	0.030128	0.906913	724	5	0.30155
Caprin2	6	0.90705	0.90716	1	20120	0	0.10568	0.0076379	0.030257	0.908667	725	4	0.10568
mmu-mir-7242	4	0.43537	0.5419	1	12553	1	0.17967	0.0076565	0.026122	0.875729	726	3	0.17967
Rpl14	6	0.058038	0.15747	1	3396	2	-0.08355	0.0076623	0.030348	0.909883	727	1	-0.08355
Scel	5	0.62051	0.69263	1	15839	1	0.22856	0.0076829	0.027447	0.889889	728	4	0.22856
Cacna1g	6	0.99666	0.99669	1	22400	0	0.19157	0.0076887	0.030449	0.911688	729	3	0.19157
Vmn2r97	6	0.3482	0.52871	1	11067	1	0.017664	0.0077099	0.030522	0.912585	730	2	0.017664
Olfr550	6	0.61956	0.74171	1	15829	1	0.13142	0.0077479	0.030661	0.912585	731	4	0.13142
Zfp507	6	0.22314	0.40514	1	8343	2	0.054687	0.0077575	0.0307	0.912585	732	3	0.054687
Igtp	6	0.94136	0.94161	1	20974	0	0.14012	0.0077702	0.03075	0.912585	733	5	0.14012
Gabrg2	6	0.13044	0.27783	1	5815	1	0.22789	0.0077743	0.030766	0.912585	734	5	0.22789
Nudt12	6	0.98046	0.98056	1	21972	0	0.21975	0.0077775	0.03078	0.912585	735	5	0.21975
Tex33	6	0.97202	0.97205	1	21754	0	0.22096	0.0078051	0.030887	0.912585	736	4	0.22096
Pbsn	6	0.32491	0.51102	1	10644	1	0.32023	0.0078062	0.030893	0.912585	737	4	0.32023
Prl	6	0.13419	0.28318	1	5921	2	0.048643	0.0078164	0.030925	0.912585	738	3	0.048643
Coq9	5	0.40355	0.55074	1	12038	1	0.036005	0.007818	0.027858	0.893522	739	2	0.036005
Zswim8	6	0.99585	0.99589	1	22381	0	0.19578	0.0078345	0.030987	0.912839	740	3	0.19578
Pop4	6	0.1978	0.37138	1	7670	3	-0.075486	0.0078527	0.031057	0.912839	741	2	-0.075486
Taco1	6	0.90222	0.90232	1	20016	0	0.12638	0.0078662	0.031097	0.912839	742	5	0.12638
mmu-mir-1962	4	0.99211	0.99212	1	22287	0	0.16223	0.007885	0.026845	0.885823	743	4	0.16223
Dear1	6	0.89629	0.89642	1	19862	0	0.12661	0.0079002	0.031217	0.912839	744	3	0.12661
Hnrnpf	6	0.38593	0.55772	1	11739	1	0.23342	0.0079238	0.031299	0.914031	745	4	0.23342
C4bp	6	0.29817	0.49088	1	10184	2	-0.017728	0.0079478	0.031384	0.91494	746	2	-0.017728
St8sia4	6	0.79506	0.81946	1	17971	1	0.15915	0.0079695	0.031452	0.91494	747	5	0.15915
mmu-mir-7229	4	0.97818	0.9783	1	21912	0	0.21442	0.0079703	0.027113	0.885823	748	2	0.21442
Olfr1239	5	0.1133	0.23831	1	5326	2	0.20565	0.0079759	0.028338	0.897404	749	3	0.20565
Olfr129	6	0.86014	0.86364	1	19106	1	0.16885	0.0080229	0.031642	0.91494	750	4	0.16885
Fgf4	6	0.39271	0.56305	1	11854	1	0.23761	0.0080266	0.031649	0.91494	751	4	0.23761
Ccdc171	6	0.11708	0.2588	1	5436	3	-0.12518	0.008043	0.03171	0.91494	752	2	-0.12518
Atg4c	6	0.49432	0.64386	1	13663	1	-0.0070739	0.0080488	0.031734	0.91494	753	2	-0.0070739
Vmn2r8	6	0.53704	0.67942	1	14387	2	0.17977	0.0080572	0.031758	0.91494	754	4	0.17977
Arhgap36	6	0.99724	0.99727	1	22411	0	0.20177	0.0080782	0.031833	0.91494	755	4	0.20177
Alcam	6	0.13197	0.28003	1	5862	1	0.21839	0.0080791	0.031837	0.91494	756	4	0.21839
Trmt2a	6	0.969	0.96899	1	21683	0	0.1822	0.0081095	0.031948	0.91494	757	5	0.1822
Bpifa6	6	0.92593	0.92616	1	20567	0	0.24712	0.0081157	0.031969	0.91494	758	4	0.24712
Srcrb4d	6	0.65815	0.75577	1	16236	1	0.22378	0.008134	0.032038	0.91494	759	4	0.22378
Plekhh3	6	0.86264	0.86566	1	19153	1	0.13695	0.0081381	0.032054	0.91494	760	3	0.13695
Piwil2	6	0.65001	0.75272	1	16149	1	0.16385	0.0081473	0.032092	0.91494	761	5	0.16385
Vopp1	6	0.60235	0.73554	1	15655	2	0.093985	0.0081845	0.032212	0.91494	762	3	0.093985
Nkain4	6	0.40274	0.57079	1	12024	2	0.090606	0.008199	0.032265	0.91494	763	3	0.090606
4930430F08Rik	6	0.017837	0.061421	0.874814	1524	4	-0.1263	0.0082095	0.032303	0.91494	764	2	-0.1263
Epm2aip1	6	0.080909	0.20616	1	4363	2	0.20984	0.0082114	0.032309	0.91494	765	4	0.20984
Dcst1	5	0.87594	0.87588	1	19436	0	0.19277	0.0082223	0.029085	0.90114	766	3	0.19277
2200002D01Rik	6	0.21056	0.38847	1	8022	1	0.21088	0.0082291	0.032381	0.91494	767	4	0.21088
Ssbp3	6	0.98345	0.98353	1	22062	0	0.1228	0.0082305	0.032384	0.91494	768	5	0.1228
Snap25	6	0.97349	0.97353	1	21794	0	0.14182	0.0082501	0.03246	0.91494	769	4	0.14182
Olfr51	6	0.69896	0.77208	1	16669	1	0.13654	0.0082568	0.032485	0.91494	770	5	0.13654
Stradb	6	0.76411	0.80243	1	17501	1	0.20467	0.0082579	0.032488	0.91494	771	5	0.20467
Odf3l2	6	0.89556	0.89569	1	19851	0	0.14828	0.0082686	0.032528	0.91494	772	3	0.14828
Phex	6	0.95906	0.95903	1	21415	0	0.12355	0.0083177	0.032702	0.91494	773	5	0.12355
mmu-mir-666	4	0.21797	0.34256	1	8205	1	0.0361	0.0083223	0.028265	0.897404	774	2	0.0361
Faah	6	0.70602	0.7751	1	16753	1	0.033946	0.0083284	0.032736	0.91494	775	2	0.033946
Pcdh8	6	0.93666	0.93687	1	20863	0	0.13628	0.0083381	0.032762	0.91494	776	5	0.13628
Akap5	6	0.08395	0.21069	1	4469	2	0.21526	0.0083437	0.03278	0.91494	777	4	0.21526
Lrit2	6	0.87039	0.87218	1	19317	1	0.2228	0.0083467	0.032794	0.91494	778	4	0.2228
Rnf43	6	0.12813	0.27456	1	5748	2	-0.023711	0.008353	0.032815	0.91494	779	2	-0.023711
2410016O06Rik	6	0.98983	0.98986	1	22218	0	0.29237	0.0083728	0.03288	0.91494	780	4	0.29237
Rims4	6	0.37703	0.55075	1	11582	2	0.16528	0.0083766	0.032891	0.91494	781	4	0.16528
Gm10229	3	0.9916	0.99173	1	22276	0	0.21403	0.0083951	0.022639	0.875729	782	3	0.21403
Jmjd1c	6	0.15633	0.31436	1	6523	1	0.16328	0.0084129	0.033018	0.91494	783	3	0.16328
mmu-mir-7689	4	0.99157	0.9916	1	22273	0	0.30044	0.0084269	0.028595	0.898082	784	4	0.30044
Dfnb59	6	0.27328	0.47088	1	9701	2	0.054104	0.0084378	0.033107	0.91494	785	2	0.054104
Klk15	6	0.24044	0.42788	1	8812	1	0.25237	0.0084508	0.03316	0.91494	786	4	0.25237
Cd226	6	0.90182	0.9019	1	20004	0	0.10204	0.0084591	0.033189	0.91494	787	3	0.10204
mmu-mir-1895	4	0.99154	0.99156	1	22271	0	0.30617	0.0084638	0.028718	0.898082	788	4	0.30617
Efr3b	6	0.94988	0.94997	1	21173	0	0.13495	0.0084662	0.033218	0.91494	789	5	0.13495
Birc7	6	0.98193	0.98204	1	22011	0	0.11244	0.0084701	0.03323	0.91494	790	5	0.11244
NonTargetingControlGuideForMouse_0520	2	0.84162	0.84157	1	18730	0	0.29494	0.008483	0.016124	0.847845	791	1	0.29494
Tmod2	6	0.96304	0.96303	1	21543	0	0.1611	0.0085149	0.033377	0.91494	792	5	0.1611
A430033K04Rik	6	0.19633	0.36937	1	7625	1	0.14263	0.0085661	0.033562	0.91494	793	4	0.14263
Rab34	6	0.81781	0.83333	1	18328	1	0.25356	0.0085699	0.033575	0.91494	794	5	0.25356
Vmn2r85	6	0.0041148	0.017134	0.649857	580	3	-0.23319	0.0085819	0.033615	0.91494	795	2	-0.23319
Lnx1	6	0.68011	0.76437	1	16470	1	0.0375	0.0085872	0.033636	0.91494	796	2	0.0375
Rfpl3s	6	0.53854	0.68068	1	14411	2	0.1479	0.0086137	0.033739	0.91494	797	3	0.1479
9230110F15Rik	6	0.47633	0.62924	1	13323	2	0.1966	0.0086434	0.033841	0.91494	798	4	0.1966
Plk1s1	6	0.79617	0.82008	1	17984	1	0.14943	0.0086479	0.033855	0.91494	799	5	0.14943
Gm14851	2	0.76517	0.7649	1	17522	0	0.98281	0.0086658	0.01649	0.847845	800	1	0.98281
NonTargetingControlGuideForMouse_0248	2	0.70761	0.70759	1	16776	0	0.9638	0.0086658	0.01649	0.847845	801	1	0.9638
mmu-mir-8113	4	0.99133	0.99136	1	22266	0	0.28036	0.0086697	0.029393	0.902475	802	4	0.28036
Wbp1l	6	0.23608	0.42222	1	8695	2	0.04104	0.0087088	0.034089	0.91494	803	1	0.04104
Prdm16	6	0.78889	0.81598	1	17862	1	0.19382	0.008711	0.034095	0.91494	804	4	0.19382
Vmn1r174	6	0.063053	0.16865	1	3610	2	0.2027	0.0087287	0.034159	0.91494	805	4	0.2027
Tes	6	0.99678	0.99682	1	22401	0	0.1312	0.0087487	0.034224	0.91494	806	5	0.1312
Qtrtd1	6	0.93802	0.93823	1	20892	0	0.075723	0.0087563	0.034254	0.91494	807	3	0.075723
Znrf2	6	0.96751	0.96751	1	21645	0	0.17232	0.0087588	0.034263	0.91494	808	4	0.17232
Zbtb8b	6	0.73604	0.78856	1	17117	1	0.16466	0.0087595	0.034265	0.91494	809	3	0.16466
Olfr728	6	0.99157	0.99156	1	22274	0	0.13908	0.0087699	0.034298	0.91494	810	5	0.13908
Apoh	6	0.99485	0.99488	1	22352	0	0.20761	0.0087854	0.034361	0.91494	811	5	0.20761
Ccdc13	6	0.84117	0.84918	1	18724	1	0.16171	0.00879	0.034377	0.91494	812	4	0.16171
Zfp770	6	0.79067	0.817	1	17898	1	0.20456	0.0087974	0.034399	0.91494	813	4	0.20456
Trib3	6	0.22232	0.40407	1	8318	1	0.12616	0.0088039	0.034421	0.91494	814	3	0.12616
Myom1	6	0.95379	0.95388	1	21272	0	0.15522	0.008829	0.034511	0.91494	815	3	0.15522
Erc2	6	0.055999	0.15288	1	3296	1	0.30416	0.008829	0.034511	0.91494	816	4	0.30416
Prps1l1	6	0.61934	0.74163	1	15826	1	0.097743	0.0088486	0.034563	0.91494	817	3	0.097743
Trim11	6	0.27205	0.4693	1	9664	3	0.012096	0.0088514	0.034572	0.91494	818	2	0.012096
Gfy	6	0.95379	0.95388	1	21274	0	0.14417	0.0088517	0.034573	0.91494	819	4	0.14417
Fam134c	6	0.37809	0.55159	1	11598	2	0.17955	0.0089024	0.034762	0.91494	820	3	0.17955
Fam84a	6	0.79576	0.81985	1	17980	1	0.24105	0.0089192	0.034822	0.91494	821	4	0.24105
Chp1	5	0.33207	0.48299	1	10764	2	0.18515	0.008928	0.031161	0.912839	822	3	0.18515
Dhx37	5	0.48254	0.62631	1	13432	2	-0.090601	0.008928	0.031161	0.912839	823	1	-0.090601
Galk2	5	0.99313	0.99311	1	22314	0	0.72993	0.0089349	0.031181	0.912839	824	4	0.72993
Otop3	6	0.7453	0.79304	1	17233	1	0.21095	0.0089465	0.034914	0.91494	825	4	0.21095
Vipr1	6	0.97245	0.97246	1	21768	0	0.16595	0.0089787	0.035046	0.91494	826	5	0.16595
Golga2	6	0.84433	0.85145	1	18779	1	0.22347	0.0089907	0.035088	0.91494	827	4	0.22347
S1pr3	6	0.76509	0.80294	1	17520	1	0.27156	0.0089993	0.035117	0.91494	828	4	0.27156
Olfr1344	6	0.92478	0.92499	1	20539	0	0.21061	0.0090049	0.035134	0.91494	829	4	0.21061
Grk6	6	0.78451	0.81353	1	17791	1	0.15573	0.0090331	0.035234	0.91494	830	3	0.15573
Papola	6	0.9807	0.9808	1	21981	0	0.28167	0.0090349	0.03524	0.91494	831	5	0.28167
Nbl1	6	0.9344	0.93461	1	20809	0	0.087846	0.0090416	0.03526	0.91494	832	3	0.087846
Rrad	6	0.54995	0.69033	1	14608	2	0.15754	0.0090444	0.03527	0.91494	833	4	0.15754
Spink3	6	0.80744	0.82681	1	18152	1	0.089058	0.0090648	0.035345	0.91494	834	3	0.089058
Nit1	6	0.98024	0.98034	1	21967	0	0.15285	0.0090672	0.035353	0.91494	835	5	0.15285
Bod1	6	0.50141	0.64975	1	13763	1	0.23199	0.0090728	0.035381	0.91494	836	5	0.23199
Hsf1	6	0.8978	0.89791	1	19896	0	0.22704	0.0090737	0.035382	0.91494	837	5	0.22704
Snx11	6	0.88464	0.88495	1	19627	1	0.17045	0.0090776	0.035401	0.91494	838	4	0.17045
Cspg4	6	0.52233	0.6671	1	14145	1	0.20835	0.00908	0.03541	0.91494	839	4	0.20835
Ldlrad3	6	0.75856	0.79957	1	17422	1	0.22449	0.0091062	0.035504	0.91494	840	4	0.22449
Rbm3	6	0.67922	0.76401	1	16457	1	0.19662	0.0091237	0.035564	0.91494	841	4	0.19662
Plekho2	6	0.99125	0.99124	1	22263	0	0.11745	0.0091297	0.035585	0.91494	842	5	0.11745
Amdhd2	6	0.75876	0.79969	1	17425	1	0.13218	0.0091356	0.035607	0.91494	843	5	0.13218
Tspyl3	6	0.35813	0.53619	1	11258	1	0.076278	0.0091842	0.035777	0.91494	844	2	0.076278
B4galnt4	6	0.92522	0.92544	1	20553	0	0.038335	0.0091842	0.035777	0.91494	845	2	0.038335
Kel	6	0.17532	0.34076	1	7054	2	0.20601	0.0091842	0.035777	0.91494	846	4	0.20601
Itga7	6	0.97328	0.9733	1	21790	0	0.16875	0.0091971	0.035827	0.91494	847	4	0.16875
Srd5a2	6	0.99635	0.99638	1	22385	0	0.18126	0.00921	0.035868	0.91494	848	4	0.18126
Olfr316	6	0.56736	0.70513	1	14957	2	0.16375	0.0092137	0.035884	0.91494	849	4	0.16375
Zfp68	6	0.99815	0.99816	1	22445	0	0.15105	0.0092172	0.0359	0.91494	850	5	0.15105
Cnr1	6	0.74558	0.79318	1	17240	1	0.22877	0.0092229	0.035921	0.91494	851	5	0.22877
Poglut1	6	0.91973	0.91992	1	20430	0	0.18359	0.0092453	0.035997	0.915819	852	4	0.18359
Shroom3	6	0.3659	0.5422	1	11383	1	0.17795	0.0092748	0.036104	0.91602	853	5	0.17795
Micu2	6	0.56462	0.70276	1	14897	2	0.1168	0.0092792	0.03612	0.91602	854	3	0.1168
Parp3	6	0.98499	0.98508	1	22094	0	0.12337	0.0092904	0.036161	0.91602	855	5	0.12337
Lat	6	0.97429	0.97434	1	21813	0	0.20299	0.0092928	0.036167	0.91602	856	5	0.20299
Uevld	6	0.13939	0.29057	1	6060	2	0.013672	0.0093267	0.036282	0.917278	857	2	0.013672
Wipf3	6	0.69159	0.76895	1	16578	1	0.15641	0.009337	0.036319	0.917278	858	4	0.15641
Slc22a29	6	0.90515	0.90524	1	20071	0	0.13179	0.0093758	0.036458	0.917278	859	5	0.13179
Rhox4a	6	0.19476	0.36725	1	7581	2	0.089545	0.0093931	0.036517	0.917278	860	4	0.089545
Rbmxl2	6	0.99704	0.99708	1	22405	0	0.23435	0.0094094	0.036578	0.917278	861	4	0.23435
mmu-mir-130b	4	0.19679	0.3187	1	7637	2	-0.17639	0.0094334	0.031814	0.91494	862	1	-0.17639
Vmn2r27	6	0.80791	0.8271	1	18160	1	0.073481	0.0094532	0.036723	0.917278	863	2	0.073481
Olfr452	6	0.31831	0.50603	1	10523	1	0.065078	0.0094693	0.036786	0.917278	864	3	0.065078
Blk	6	0.89178	0.89186	1	19760	1	0.11951	0.00947	0.036791	0.917278	865	3	0.11951
Tmem170b	6	0.7316	0.78646	1	17059	1	0.045219	0.0094756	0.036808	0.917278	866	3	0.045219
NonTargetingControlGuideForMouse_0532	2	0.94954	0.94974	1	21167	0	0.41116	0.0094843	0.017988	0.866474	867	2	0.41116
Magi3	6	0.99495	0.99498	1	22355	0	0.13436	0.0095205	0.036961	0.917278	868	4	0.13436
Gbp10	6	0.99811	0.99812	1	22443	0	0.18932	0.0095264	0.036979	0.917278	869	5	0.18932
Npb	5	0.81251	0.81498	1	18252	1	0.1799	0.0095265	0.03294	0.91494	870	3	0.1799
Upf2	6	0.15003	0.30553	1	6342	1	-0.05533	0.0095643	0.037104	0.917278	871	2	-0.05533
Cyp2e1	6	0.12839	0.27491	1	5757	1	0.12333	0.0096054	0.037257	0.917278	872	5	0.12333
Zfp408	6	0.27272	0.47015	1	9681	1	0.16889	0.0096208	0.037314	0.917278	873	5	0.16889
Ucp3	6	0.97876	0.97886	1	21930	0	0.13728	0.0096318	0.03735	0.917278	874	4	0.13728
Tnfrsf9	6	0.58433	0.71972	1	15259	2	0.19997	0.0096523	0.037427	0.917278	875	4	0.19997
Gm5141	4	0.19114	0.31233	1	7492	2	-0.034147	0.0096553	0.032546	0.91494	876	1	-0.034147
Lysmd2	6	0.86626	0.86867	1	19230	1	0.036963	0.0096593	0.037451	0.917278	877	3	0.036963
Gm12942	6	0.019735	0.066367	0.890727	1620	2	-0.03966	0.0096955	0.037564	0.917278	878	2	-0.03966
Gpr98	6	0.38696	0.55856	1	11754	1	0.099766	0.0097068	0.037605	0.917278	879	3	0.099766
Trip13	6	0.4448	0.60397	1	12723	1	0.1543	0.0097104	0.037618	0.917278	880	4	0.1543
Hic1	6	0.40272	0.57078	1	12023	1	0.12956	0.0097409	0.037736	0.917278	881	3	0.12956
Ap1s1	6	0.9439	0.94404	1	21044	0	0.24632	0.0097445	0.037751	0.917278	882	4	0.24632
4930432M17Rik	6	0.85811	0.862	1	19070	1	0.15046	0.0097543	0.037789	0.917278	883	2	0.15046
Apoc4	6	0.91077	0.91088	1	20209	0	0.14092	0.0097579	0.037802	0.917278	884	3	0.14092
Msr1	6	0.92976	0.92996	1	20670	0	0.16648	0.0097629	0.037821	0.917278	885	4	0.16648
Arpp19	6	0.93982	0.94005	1	20939	0	0.18049	0.0097636	0.037825	0.917278	886	3	0.18049
Gm3258	6	0.27528	0.47344	1	9758	2	0.026278	0.0097693	0.037848	0.917278	887	2	0.026278
2810004N23Rik	6	0.068573	0.1807	1	3841	2	0.10438	0.009775	0.037867	0.917278	888	3	0.10438
Ggps1	6	0.5973	0.73111	1	15553	2	0.15687	0.0097921	0.037926	0.917278	889	2	0.15687
Ttc30a2	6	0.49327	0.64301	1	13644	2	0.029641	0.0098018	0.037962	0.917278	890	3	0.029641
Mapkapk5	6	0.99482	0.99486	1	22351	0	0.23093	0.0098131	0.038004	0.917278	891	4	0.23093
Mettl9	6	0.18887	0.35921	1	7423	3	0.031223	0.0098209	0.038029	0.917278	892	3	0.031223
Npc1l1	6	0.57904	0.71514	1	15173	1	0.011383	0.0098434	0.038113	0.917278	893	2	0.011383
Tmem43	6	0.99027	0.99028	1	22232	0	0.10666	0.0098493	0.038129	0.917278	894	4	0.10666
Mettl24	6	0.95303	0.95313	1	21250	0	0.27587	0.0098583	0.038169	0.917278	895	4	0.27587
BC100530	6	0.81127	0.82916	1	18223	1	0.23186	0.009875	0.03823	0.917278	896	5	0.23186
Mtfp1	6	0.43001	0.59221	1	12473	2	0.30825	0.0098941	0.038302	0.917278	897	4	0.30825
Dgkd	6	0.96025	0.96023	1	21452	0	0.092728	0.0098948	0.038303	0.917278	898	3	0.092728
Creb3	6	0.58628	0.72144	1	15301	1	0.079554	0.0098968	0.038309	0.917278	899	3	0.079554
Hivep2	6	0.9162	0.91638	1	20347	0	0.14579	0.0099027	0.03833	0.917278	900	5	0.14579
Cpped1	6	0.76045	0.80056	1	17451	1	0.12572	0.0099046	0.038336	0.917278	901	3	0.12572
mmu-mir-6947	4	0.99009	0.99012	1	22226	0	0.13158	0.0099055	0.033354	0.91494	902	4	0.13158
mmu-mir-28a	4	0.99006	0.99009	1	22225	0	0.27299	0.0099357	0.033444	0.91494	903	4	0.27299
Rrh	6	0.27572	0.474	1	9776	2	0.007662	0.0099443	0.038467	0.917278	904	2	0.007662
mmu-mir-6909	4	0.99002	0.99004	1	22223	0	0.45677	0.009982	0.033601	0.91494	905	4	0.45677
Trem1	6	0.84357	0.85091	1	18765	1	0.15032	0.0099858	0.03861	0.917278	906	4	0.15032
Sntb1	6	0.65758	0.75555	1	16228	1	0.072717	0.0099918	0.038635	0.917278	907	4	0.072717
Nkx2-5	6	0.29164	0.48606	1	10063	1	0.083534	0.010015	0.038725	0.917278	908	3	0.083534
D630033O11Rik	6	0.9779	0.97798	1	21904	0	0.04949	0.010035	0.038793	0.917278	909	2	0.04949
Eif3f	6	0.31531	0.50376	1	10469	2	0.093281	0.010039	0.038805	0.917278	910	3	0.093281
Slc16a12	6	0.99556	0.9956	1	22373	0	0.15471	0.010053	0.038846	0.917278	911	5	0.15471
Vmn1r38	6	0.27249	0.46987	1	9676	1	0.2632	0.010056	0.038853	0.917278	912	4	0.2632
Sox17	6	0.97074	0.97075	1	21720	0	0.21616	0.010062	0.038875	0.917278	913	5	0.21616
Ccdc36	6	0.90384	0.90391	1	20056	0	0.19745	0.010073	0.038922	0.917278	914	3	0.19745
Fam57a	6	0.071459	0.18695	1	3951	1	0.14151	0.010081	0.03895	0.917278	915	3	0.14151
Atp1a4	6	0.58488	0.7202	1	15271	2	-0.030208	0.010084	0.038964	0.917278	916	2	-0.030208
Myoz1	6	0.99789	0.9979	1	22433	0	0.17391	0.010116	0.039074	0.917278	917	5	0.17391
Pbld1	6	0.38754	0.55899	1	11761	1	0.28623	0.010116	0.039074	0.917278	918	5	0.28623
Mpg	6	0.2814	0.47835	1	9884	2	0.073483	0.010134	0.039141	0.917278	919	2	0.073483
Gsdma	6	0.86163	0.86484	1	19134	1	0.15065	0.010144	0.039175	0.917278	920	3	0.15065
Pnpla2	6	0.96277	0.96275	1	21531	0	0.049482	0.010157	0.039222	0.917278	921	2	0.049482
Pkig	6	0.42656	0.58949	1	12408	2	0.22198	0.010171	0.039276	0.917278	922	4	0.22198
Gm7534	6	0.1615	0.32162	1	6668	3	-0.0059687	0.010182	0.039313	0.917278	923	3	-0.0059687
Dyrk3	6	0.76393	0.80235	1	17498	1	0.11419	0.010197	0.039371	0.917278	924	5	0.11419
1700052N19Rik	6	0.96823	0.9682	1	21664	0	0.21531	0.010233	0.039492	0.917278	925	4	0.21531
Kars	6	0.27181	0.469	1	9655	2	0.23349	0.010244	0.039532	0.917278	926	4	0.23349
Gpr15	6	0.15958	0.31896	1	6610	3	0.032887	0.010248	0.039546	0.917278	927	3	0.032887
mmu-mir-488	4	0.33291	0.47074	1	10781	2	-0.034005	0.010257	0.034478	0.91494	928	1	-0.034005
Olfr483	6	0.89145	0.89153	1	19750	1	0.19239	0.010267	0.039601	0.917278	929	4	0.19239
Btg3	6	0.3054	0.49635	1	10296	1	0.15024	0.010274	0.039624	0.917278	930	5	0.15024
Kmt2d	6	0.92024	0.92044	1	20442	0	0.11739	0.010277	0.039635	0.917278	931	4	0.11739
Asb11	6	0.14259	0.29513	1	6146	3	-0.076053	0.010299	0.039719	0.917278	932	2	-0.076053
Pilra	6	0.19947	0.37363	1	7733	3	-0.11114	0.010324	0.039808	0.917278	933	1	-0.11114
Trib2	6	0.48619	0.63726	1	13510	2	0.073843	0.010328	0.039827	0.917278	934	3	0.073843
mmu-mir-151	4	0.96043	0.96038	1	21456	0	0.14929	0.010337	0.034744	0.91494	935	3	0.14929
D7Ertd443e	6	0.96122	0.96123	1	21478	0	0.22809	0.010361	0.039956	0.917278	936	4	0.22809
Kera	6	0.22899	0.41293	1	8505	2	0.075681	0.010381	0.040029	0.917278	937	3	0.075681
Tmc6	6	0.79665	0.82036	1	17994	1	0.25032	0.010393	0.040073	0.917278	938	5	0.25032
Lce1c	5	0.39161	0.53936	1	11831	1	0.18145	0.0104	0.035462	0.91494	939	4	0.18145
Tank	6	0.10411	0.24024	1	5066	3	-0.045007	0.010419	0.040153	0.917278	940	1	-0.045007
2210016F16Rik	6	0.89161	0.89169	1	19754	1	0.10407	0.010432	0.040193	0.917278	941	5	0.10407
Rnls	6	0.9929	0.99292	1	22310	0	0.097506	0.01044	0.040218	0.917278	942	5	0.097506
Nr6a1	6	0.75942	0.80002	1	17437	1	0.19095	0.010461	0.040289	0.917278	943	4	0.19095
Tbc1d23	6	0.257	0.44975	1	9255	2	0.20469	0.010463	0.040295	0.917278	944	3	0.20469
Habp4	6	0.70517	0.77474	1	16743	1	0.18546	0.010477	0.040346	0.917278	945	4	0.18546
Gm13271	6	0.81641	0.83245	1	18312	1	0.17396	0.010483	0.040368	0.917278	946	4	0.17396
Rps12	6	0.58939	0.72414	1	15359	2	-0.019592	0.010492	0.040399	0.917278	947	2	-0.019592
Znrf3	6	0.97565	0.97573	1	21843	0	0.18369	0.010532	0.040545	0.917278	948	4	0.18369
Gbp3	6	0.12338	0.26778	1	5615	2	0.22885	0.010534	0.040552	0.917278	949	3	0.22885
Fscn3	6	0.94472	0.94484	1	21064	0	0.19747	0.010543	0.040576	0.917278	950	5	0.19747
NonTargetingControlGuideForMouse_0640	2	0.91478	0.9148	1	20312	0	0.30684	0.010564	0.019976	0.875729	951	2	0.30684
Ttn	6	0.99512	0.99515	1	22362	0	0.11594	0.010584	0.040716	0.917278	952	5	0.11594
Tmed8	6	0.32782	0.51322	1	10694	1	0.15582	0.010585	0.040722	0.917278	953	5	0.15582
Rab3a	6	0.09043	0.22025	1	4658	3	-0.10132	0.010609	0.040802	0.917278	954	2	-0.10132
Aph1b	6	0.46634	0.62118	1	13136	1	0.16643	0.010618	0.040831	0.917278	955	4	0.16643
Musk	6	0.28482	0.48091	1	9946	1	0.14773	0.010631	0.040874	0.917278	956	4	0.14773
Slc25a11	6	0.75447	0.79752	1	17352	1	0.13716	0.010636	0.040892	0.917278	957	5	0.13716
Aldoc	6	0.78894	0.81601	1	17863	1	0.16749	0.010659	0.040968	0.917278	958	5	0.16749
Myl12a	6	0.29118	0.48571	1	10055	1	0.18538	0.010699	0.041106	0.917278	959	3	0.18538
Grm1	6	0.59728	0.73109	1	15552	1	0.15476	0.010705	0.041123	0.917278	960	3	0.15476
Olfr434	5	0.23873	0.39633	1	8762	2	0.32935	0.010712	0.036378	0.917278	961	3	0.32935
Ddx27	6	0.039076	0.11382	0.974464	2547	3	-0.0041396	0.010758	0.041308	0.917278	962	3	-0.0041396
D15Ertd621e	6	0.90298	0.90306	1	20033	0	0.23812	0.010761	0.041317	0.917278	963	4	0.23812
Zbtb18	6	0.9097	0.9098	1	20180	0	0.15007	0.010785	0.041396	0.917278	964	3	0.15007
Acsbg2	6	0.8354	0.84508	1	18620	1	0.21553	0.01079	0.04141	0.917278	965	5	0.21553
Mageb16	6	0.9766	0.97667	1	21865	0	0.23888	0.010791	0.041418	0.917278	966	5	0.23888
Kin	5	0.98847	0.98849	1	22179	0	0.33206	0.010808	0.036656	0.917278	967	4	0.33206
Siglec5	6	0.45005	0.60821	1	12818	1	0.19895	0.010836	0.041572	0.917278	968	4	0.19895
Cyp3a11	6	0.98139	0.9815	1	22001	0	0.14735	0.010836	0.041572	0.917278	969	5	0.14735
Slco1a1	6	0.6516	0.75331	1	16170	1	0.069151	0.010837	0.041575	0.917278	970	3	0.069151
Sgsh	6	0.30903	0.49904	1	10360	1	0.12755	0.010846	0.041603	0.917278	971	3	0.12755
Gm1673	6	0.91397	0.91415	1	20286	0	0.22225	0.01088	0.041709	0.917278	972	5	0.22225
Rtn4rl1	6	0.97748	0.97755	1	21894	0	0.24981	0.010888	0.041737	0.917278	973	4	0.24981
Col19a1	6	0.96233	0.96232	1	21514	0	0.1861	0.010891	0.041743	0.917278	974	4	0.1861
Igfbpl1	6	0.098252	0.23171	1	4892	3	-0.11943	0.010894	0.041753	0.917278	975	2	-0.11943
Nlrp10	6	0.92111	0.92131	1	20461	0	0.23482	0.010916	0.041831	0.917278	976	5	0.23482
Serpina10	6	0.94067	0.94089	1	20960	0	0.11664	0.01092	0.041843	0.917278	977	5	0.11664
Nes	6	0.89323	0.89335	1	19794	0	0.18195	0.010931	0.041884	0.917278	978	4	0.18195
Sycn	6	0.56674	0.70459	1	14938	2	-0.0092903	0.010941	0.041917	0.917278	979	2	-0.0092903
Rnf165	6	0.42496	0.58825	1	12382	1	0.09478	0.010943	0.041924	0.917278	980	3	0.09478
Tecrl	6	0.42245	0.58627	1	12339	1	0.1547	0.010964	0.042001	0.917278	981	4	0.1547
Olfr821	6	0.47887	0.63127	1	13375	2	0.22077	0.010978	0.04205	0.917278	982	4	0.22077
Tdo2	6	0.94518	0.94528	1	21073	0	0.18764	0.010988	0.042086	0.917278	983	4	0.18764
Rpl22	6	0.20912	0.38655	1	7976	1	0.13393	0.010989	0.042091	0.917278	984	3	0.13393
P4htm	6	0.6109	0.73873	1	15751	1	0.25837	0.011008	0.042163	0.917278	985	4	0.25837
Ttc17	6	0.91876	0.91896	1	20411	0	0.1257	0.011021	0.042203	0.917278	986	4	0.1257
Slamf1	6	0.99852	0.99852	1	22459	0	0.14752	0.011025	0.042214	0.917278	987	5	0.14752
Cdc25b	6	0.16221	0.32263	1	6690	1	0.1328	0.01103	0.042228	0.917278	988	5	0.1328
Hapln3	6	0.92837	0.92856	1	20633	0	0.16348	0.011035	0.042244	0.917278	989	5	0.16348
Slc5a10	6	0.53015	0.67369	1	14274	1	0.16257	0.011036	0.04225	0.917278	990	5	0.16257
Pnmt	6	0.70138	0.7731	1	16695	1	0.10043	0.011039	0.042261	0.917278	991	3	0.10043
2310042D19Rik	6	0.20238	0.37758	1	7809	1	0.14428	0.01105	0.042295	0.917278	992	5	0.14428
Malt1	6	0.49298	0.64276	1	13640	2	0.14304	0.011057	0.042314	0.917278	993	3	0.14304
Bbs5	6	0.97411	0.97416	1	21806	0	0.10049	0.011067	0.042349	0.917278	994	3	0.10049
Timp4	6	0.28974	0.48464	1	10031	1	0.23167	0.011068	0.042353	0.917278	995	5	0.23167
Cyp3a16	6	0.52817	0.67198	1	14245	1	0.28524	0.011083	0.042404	0.917278	996	4	0.28524
Ywhaq	6	0.74389	0.79234	1	17214	1	0.067224	0.011084	0.042409	0.917278	997	2	0.067224
Gpr119	6	0.96123	0.96124	1	21479	0	0.18284	0.011114	0.042533	0.917543	998	5	0.18284
mmu-mir-3569	4	0.34783	0.48744	1	11063	1	0.12664	0.011136	0.036758	0.917278	999	2	0.12664
Tulp1	6	0.73468	0.78792	1	17099	1	0.098914	0.011142	0.042633	0.917543	1000	3	0.098914
Clta	6	0.99037	0.99037	1	22234	0	0.20677	0.011159	0.042699	0.917543	1001	5	0.20677
Gm5803	5	0.92914	0.92939	1	20653	0	0.34112	0.011162	0.037693	0.917278	1002	4	0.34112
Dppa2	6	0.8954	0.89551	1	19845	0	0.1273	0.011179	0.042763	0.917543	1003	3	0.1273
Esp1	6	0.68647	0.7669	1	16525	1	0.24004	0.0112	0.042833	0.917543	1004	4	0.24004
Ccdc109b	6	0.49555	0.64488	1	13678	2	-0.053137	0.011209	0.042861	0.917543	1005	2	-0.053137
Gm10696	6	0.96874	0.96873	1	21676	0	0.33436	0.011221	0.042905	0.917543	1006	5	0.33436
Ccdc96	6	0.98602	0.98609	1	22117	0	0.10198	0.011227	0.042927	0.917543	1007	5	0.10198
Epha10	6	0.9898	0.98983	1	22216	0	0.26352	0.011249	0.043022	0.917543	1008	5	0.26352
Cdkn2b	6	0.48633	0.63738	1	13513	1	0.15691	0.011251	0.043026	0.917543	1009	4	0.15691
Nxph3	6	0.8825	0.88297	1	19581	1	0.16529	0.011286	0.043146	0.91902	1010	5	0.16529
Atcay	6	0.52693	0.67094	1	14230	2	0.2066	0.011304	0.043202	0.91902	1011	4	0.2066
Psg22	6	0.85426	0.85895	1	18984	1	0.085699	0.011321	0.043266	0.919041	1012	3	0.085699
Cttnbp2nl	5	0.62221	0.69349	1	15861	1	0.26129	0.011343	0.038218	0.917278	1013	4	0.26129
Tmem55a	6	0.99457	0.9946	1	22344	0	0.15332	0.011347	0.043356	0.920078	1014	4	0.15332
Plcg2	6	0.19509	0.36769	1	7588	1	0.17035	0.011403	0.043549	0.923305	1015	3	0.17035
mmu-mir-668	4	0.4829	0.56655	1	13442	1	0.15016	0.011418	0.037376	0.917278	1016	3	0.15016
Cfp	6	0.96055	0.96054	1	21461	0	0.13172	0.01144	0.043676	0.924438	1017	3	0.13172
Il22ra1	6	0.9983	0.99831	1	22452	0	0.10667	0.011458	0.043733	0.924438	1018	5	0.10667
Fpr-rs6	6	0.53166	0.67493	1	14303	1	0.068698	0.011463	0.043754	0.924438	1019	3	0.068698
Prex2	6	0.4279	0.59058	1	12435	2	0.25857	0.011468	0.043773	0.924438	1020	4	0.25857
Hmga1	5	0.4655	0.60976	1	13117	2	0.12123	0.011507	0.038686	0.917278	1021	2	0.12123
Ptprf	6	0.48719	0.63808	1	13527	1	0.097018	0.011511	0.043919	0.924438	1022	3	0.097018
Olfr460	6	0.93961	0.93982	1	20934	0	0.096611	0.011511	0.043921	0.924438	1023	5	0.096611
Il12b	6	0.75423	0.7974	1	17350	1	0.19765	0.011516	0.043935	0.924438	1024	5	0.19765
2010107G23Rik	6	0.94574	0.94584	1	21088	0	0.13644	0.011558	0.044075	0.924438	1025	3	0.13644
Trmt10a	6	0.8511	0.85651	1	18920	1	0.13826	0.011558	0.044079	0.924438	1026	4	0.13826
Atp2b4	6	0.33957	0.52207	1	10900	2	0.12244	0.011563	0.044095	0.924438	1027	2	0.12244
Fstl1	6	0.8804	0.88103	1	19538	1	0.20957	0.011603	0.044231	0.925596	1028	5	0.20957
Zfp105	6	0.46148	0.61725	1	13040	2	0.17126	0.011624	0.044296	0.925596	1029	3	0.17126
Mapk4	6	0.65787	0.75566	1	16231	1	0.11631	0.011644	0.044356	0.925596	1030	3	0.11631
Nt5c1b	6	0.8686	0.87063	1	19280	1	0.16571	0.0117	0.044541	0.927223	1031	4	0.16571
Alg10b	6	0.98579	0.98587	1	22111	0	0.17331	0.011711	0.044571	0.927223	1032	4	0.17331
NonTargetingControlGuideForMouse_0308	2	0.63374	0.63376	1	15984	0	0.29669	0.011723	0.022125	0.875729	1033	1	0.29669
Ppil4	6	0.25401	0.44578	1	9173	1	0.14883	0.011741	0.04468	0.927223	1034	3	0.14883
mmu-mir-22	4	0.87884	0.87886	1	19502	0	0.013726	0.011746	0.038112	0.917278	1035	1	0.013726
AI987944	6	0.9154	0.91559	1	20327	0	0.18421	0.011748	0.044705	0.927223	1036	4	0.18421
Ezr	6	0.97725	0.97732	1	21883	0	0.17148	0.011778	0.044803	0.927223	1037	5	0.17148
Olfr881	6	0.81054	0.82869	1	18208	1	0.20978	0.011787	0.044838	0.927223	1038	4	0.20978
Sim2	6	0.96068	0.96068	1	21465	0	0.29344	0.011789	0.044848	0.927223	1039	3	0.29344
Rps6kb1	6	0.99335	0.99337	1	22319	0	0.23498	0.011791	0.044854	0.927223	1040	5	0.23498
Nkain2	6	0.80816	0.82725	1	18167	1	0.13438	0.011837	0.045008	0.927223	1041	5	0.13438
Zswim4	6	0.9128	0.91297	1	20257	0	0.096382	0.011872	0.045125	0.927223	1042	3	0.096382
Cd5	6	0.9986	0.99861	1	22465	0	0.13985	0.011878	0.045145	0.927223	1043	5	0.13985
NonTargetingControlGuideForMouse_0082	2	0.85877	0.85878	1	19082	0	0.21577	0.011898	0.022458	0.875729	1044	1	0.21577
Adprh	6	0.1893	0.35982	1	7436	3	-0.046132	0.011928	0.045301	0.927223	1045	2	-0.046132
Mocos	6	0.10177	0.23684	1	4998	3	-0.079132	0.011933	0.045319	0.927223	1046	3	-0.079132
C030039L03Rik	6	0.89396	0.89408	1	19815	0	0.03796	0.011938	0.045334	0.927223	1047	2	0.03796
St3gal6	6	0.89175	0.89184	1	19757	1	-0.010454	0.011947	0.045363	0.927223	1048	2	-0.010454
Capsl	6	0.38125	0.55405	1	11660	2	0.037168	0.011965	0.045432	0.927223	1049	2	0.037168
Rundc1	5	0.42283	0.56894	1	12345	2	-0.057732	0.011975	0.040051	0.917278	1050	1	-0.057732
Hist3h2a	6	0.93404	0.93424	1	20797	0	0.18712	0.01198	0.045489	0.927223	1051	4	0.18712
Ceacam19	6	0.31705	0.50506	1	10502	1	0.11406	0.012	0.045551	0.927223	1052	3	0.11406
Gm13152	6	0.85939	0.86305	1	19092	1	0.28474	0.012	0.045551	0.927223	1053	4	0.28474
Casp9	6	0.56729	0.70507	1	14955	1	0.1499	0.012015	0.045607	0.927223	1054	3	0.1499
Il17f	6	0.55282	0.69273	1	14661	1	0.14298	0.012065	0.045771	0.927223	1055	5	0.14298
Cetn2	6	0.72972	0.78561	1	17039	1	0.093566	0.012065	0.045774	0.927223	1056	3	0.093566
Foxn1	5	0.99256	0.99256	1	22298	0	0.12806	0.01207	0.040332	0.917278	1057	4	0.12806
Drg2	6	0.7168	0.77981	1	16878	1	0.12033	0.012078	0.045821	0.927223	1058	3	0.12033
Wdyhv1	6	0.98914	0.98916	1	22200	0	0.14251	0.01214	0.046033	0.927223	1059	5	0.14251
Fblim1	6	0.64712	0.75164	1	16118	1	0.27675	0.012162	0.046106	0.927223	1060	4	0.27675
Cep78	6	0.99753	0.99755	1	22423	0	0.16561	0.012174	0.046148	0.927223	1061	4	0.16561
Olfr823	6	0.38314	0.55553	1	11691	2	-0.038072	0.012175	0.046149	0.927223	1062	1	-0.038072
Zfp598	6	0.23693	0.42332	1	8718	2	0.12615	0.012219	0.046293	0.927223	1063	3	0.12615
Ccdc105	6	0.37216	0.54698	1	11487	1	0.058335	0.012222	0.046301	0.927223	1064	2	0.058335
Tmprss11e	6	0.50855	0.65562	1	13880	2	0.23673	0.012259	0.046429	0.927223	1065	4	0.23673
Prtn3	6	0.87401	0.87531	1	19390	1	0.11352	0.012264	0.046446	0.927223	1066	5	0.11352
Aanat	6	0.069429	0.18255	1	3872	3	-0.10204	0.012269	0.046469	0.927223	1067	2	-0.10204
Ubxn1	6	0.98647	0.98651	1	22124	0	0.21066	0.012274	0.046484	0.927223	1068	4	0.21066
Gm3336	6	0.55238	0.69235	1	14652	1	0.15043	0.012287	0.046524	0.927223	1069	5	0.15043
Vipr2	6	0.95188	0.952	1	21228	0	0.12844	0.01233	0.046684	0.927223	1070	5	0.12844
Hoxc13	5	0.67816	0.7227	1	16446	1	0.17238	0.012331	0.041065	0.917278	1071	3	0.17238
Shd	6	0.51223	0.65863	1	13955	2	-0.059722	0.01234	0.046723	0.927223	1072	1	-0.059722
Stub1	6	0.36191	0.53913	1	11320	1	0.24409	0.012342	0.046729	0.927223	1073	5	0.24409
C5ar2	6	0.52277	0.66748	1	14152	1	0.13786	0.012343	0.04673	0.927223	1074	3	0.13786
Zfp85	5	0.98389	0.98396	1	22071	0	0.21854	0.012349	0.041118	0.917278	1075	4	0.21854
Rap1gap	6	0.099333	0.23334	1	4924	2	0.25162	0.012353	0.046763	0.927223	1076	3	0.25162
Fbln2	6	0.9786	0.97869	1	21923	0	0.084979	0.012355	0.046772	0.927223	1077	3	0.084979
Ech1	6	0.37067	0.54585	1	11468	1	0.18143	0.012386	0.046873	0.927223	1078	4	0.18143
Lrp2	6	0.65883	0.75604	1	16245	1	0.27334	0.012389	0.046892	0.927223	1079	5	0.27334
Aldh4a1	6	0.16043	0.32013	1	6636	2	0.12778	0.012409	0.04696	0.927223	1080	3	0.12778
Fgg	6	0.26526	0.4605	1	9475	3	-0.074094	0.012412	0.046967	0.927223	1081	1	-0.074094
Araf	6	0.60473	0.73663	1	15689	1	0.18593	0.012415	0.046977	0.927223	1082	3	0.18593
Eri3	6	0.046603	0.13134	0.994824	2877	2	0.051906	0.012434	0.047055	0.927223	1083	3	0.051906
Gja10	6	0.91459	0.91476	1	20307	0	0.14097	0.012449	0.047107	0.927223	1084	5	0.14097
Ccdc116	6	0.91467	0.91483	1	20309	0	0.17749	0.012455	0.04713	0.927223	1085	4	0.17749
Zfp708	6	0.85139	0.85674	1	18925	1	0.12857	0.012462	0.047154	0.927223	1086	5	0.12857
Ipcef1	6	0.95294	0.95304	1	21248	0	0.29292	0.012477	0.047211	0.927223	1087	5	0.29292
D630023F18Rik	6	0.46946	0.62365	1	13200	2	0.26961	0.012506	0.047315	0.927223	1088	4	0.26961
Gm14743	6	0.74876	0.79472	1	17281	1	0.060145	0.012514	0.047345	0.927223	1089	3	0.060145
mmu-mir-344e	4	0.2037	0.32643	1	7843	1	0.40948	0.012516	0.03984	0.917278	1090	2	0.40948
Lmbrd1	6	0.94429	0.94442	1	21053	0	0.25633	0.01252	0.047367	0.927223	1091	3	0.25633
Thy1	6	0.88489	0.88518	1	19634	1	0.18488	0.012551	0.047466	0.927223	1092	3	0.18488
Pgbd5	6	0.16027	0.31991	1	6632	3	-0.016888	0.012554	0.047479	0.927223	1093	2	-0.016888
Kdm4a	6	0.96523	0.9652	1	21594	0	0.28021	0.012564	0.047512	0.927223	1094	5	0.28021
Il3	6	0.94844	0.94855	1	21143	0	0.11	0.012601	0.047648	0.927223	1095	3	0.11
Fcgr2b	6	0.31029	0.5	1	10374	2	0.10769	0.012633	0.047757	0.927223	1096	3	0.10769
Hlcs	6	0.81115	0.82908	1	18220	1	0.14817	0.012651	0.047815	0.927223	1097	4	0.14817
Plin1	6	0.90196	0.90204	1	20009	0	0.21643	0.012656	0.047834	0.927223	1098	5	0.21643
C78339	6	0.99373	0.99375	1	22330	0	0.18547	0.012672	0.047892	0.927223	1099	4	0.18547
Ambp	6	0.78568	0.81415	1	17809	1	0.18042	0.012675	0.047899	0.927223	1100	4	0.18042
Fam110c	6	0.069614	0.18295	1	3877	2	0.13968	0.0127	0.047985	0.927223	1101	3	0.13968
Traf3ip1	6	0.91648	0.91668	1	20354	0	-0.018476	0.01272	0.048067	0.927223	1102	2	-0.018476
Drosha	6	0.00093356	0.0048232	0.417688	253	3	-0.22056	0.01272	0.048067	0.927223	1103	2	-0.22056
Prkrip1	6	0.64279	0.75003	1	16078	1	-0.10109	0.01272	0.048067	0.927223	1104	2	-0.10109
Map3k7cl	6	0.88776	0.88793	1	19685	1	0.0026397	0.012722	0.048077	0.927223	1105	2	0.0026397
Rcor3	6	0.90655	0.90665	1	20109	0	0.21417	0.012733	0.04812	0.927223	1106	4	0.21417
Rnf138	6	0.22763	0.41112	1	8471	2	0.049692	0.012747	0.048166	0.927223	1107	3	0.049692
D630003M21Rik	6	0.94212	0.94232	1	20999	0	0.16368	0.012749	0.048178	0.927223	1108	4	0.16368
Arid4a	6	0.95616	0.95615	1	21341	0	0.17685	0.012752	0.048184	0.927223	1109	3	0.17685
Hoxb8	5	0.08457	0.19018	1	4492	2	0.039786	0.01278	0.042342	0.917278	1110	2	0.039786
Astn2	6	0.99082	0.99081	1	22246	0	0.13338	0.01278	0.048278	0.927223	1111	5	0.13338
Tspan10	6	0.84889	0.85486	1	18882	1	0.02062	0.012809	0.048372	0.927223	1112	2	0.02062
Lrp8	6	0.8134	0.83051	1	18265	1	0.040803	0.012838	0.048474	0.927223	1113	2	0.040803
Ap4s1	6	0.84445	0.85153	1	18782	1	0.17679	0.012861	0.048545	0.927223	1114	4	0.17679
Col6a6	6	0.89376	0.89388	1	19810	0	0.19072	0.012865	0.048557	0.927223	1115	4	0.19072
Car7	6	0.21612	0.39591	1	8162	2	-0.034709	0.012885	0.048624	0.927223	1116	1	-0.034709
Magi2	6	0.91512	0.91529	1	20322	0	0.17276	0.012901	0.048667	0.927223	1117	5	0.17276
Slc27a6	6	0.91452	0.9147	1	20303	0	0.23329	0.012909	0.048699	0.927223	1118	5	0.23329
Hist1h2ae	5	0.44501	0.59008	1	12727	2	0.65707	0.012926	0.042744	0.917543	1119	3	0.65707
Kif18b	6	0.96174	0.96176	1	21495	0	0.059304	0.012933	0.048786	0.927223	1120	2	0.059304
9530068E07Rik	6	0.95334	0.95344	1	21261	0	0.19778	0.012945	0.048826	0.927223	1121	3	0.19778
Reep1	5	0.99163	0.99166	1	22277	0	0.26511	0.012961	0.042841	0.917543	1122	3	0.26511
Acoxl	6	0.97397	0.97403	1	21801	0	0.11705	0.012967	0.048904	0.927223	1123	4	0.11705
Gm11435	6	0.57638	0.71284	1	15126	1	0.1537	0.012979	0.048951	0.927223	1124	5	0.1537
Pdgfd	6	0.98927	0.98928	1	22204	0	0.13204	0.01298	0.048957	0.927223	1125	3	0.13204
Hps6	6	0.23878	0.42571	1	8764	1	0.20124	0.012983	0.048962	0.927223	1126	5	0.20124
Coch	6	0.3565	0.53498	1	11230	1	0.1414	0.013011	0.049047	0.927223	1127	4	0.1414
BC089597	6	0.84423	0.85137	1	18777	1	0.26067	0.013013	0.049054	0.927223	1128	5	0.26067
Pick1	6	0.10977	0.24838	1	5220	1	0.18504	0.013024	0.049091	0.927223	1129	4	0.18504
Tmc3	6	0.95073	0.95083	1	21199	0	0.096653	0.013028	0.0491	0.927223	1130	3	0.096653
Zfyve20	6	0.15756	0.31613	1	6557	2	0.19682	0.013037	0.049135	0.927223	1131	3	0.19682
Mvb12b	6	0.99852	0.99852	1	22460	0	0.12622	0.013056	0.0492	0.927223	1132	5	0.12622
Cdk4	6	0.34695	0.52774	1	11046	2	0.015408	0.013075	0.04926	0.927223	1133	2	0.015408
Slc26a6	6	0.97473	0.9748	1	21818	0	0.14533	0.01312	0.04942	0.928719	1134	4	0.14533
Psme4	6	0.37841	0.55184	1	11602	2	0.021265	0.013146	0.049512	0.928719	1135	3	0.021265
Gmnn	6	0.35041	0.5304	1	11110	2	-0.060507	0.013146	0.049512	0.928719	1136	2	-0.060507
NonTargetingControlGuideForMouse_0405	2	0.57837	0.57852	1	15162	0	0.68566	0.013151	0.024742	0.875729	1137	1	0.68566
mmu-mir-3961	4	0.98326	0.98328	1	22053	0	0.25979	0.01318	0.041317	0.917278	1138	3	0.25979
Vcl	6	0.99856	0.99856	1	22463	0	0.1496	0.01318	0.04962	0.928719	1139	5	0.1496
Fam122b	6	0.95403	0.95411	1	21286	0	0.18887	0.013194	0.049672	0.928719	1140	3	0.18887
Plekhn1	6	0.96117	0.96118	1	21476	0	0.15856	0.013201	0.049694	0.928719	1141	5	0.15856
Setd4	6	0.29516	0.48865	1	10129	1	0.12644	0.013215	0.04974	0.928719	1142	4	0.12644
Eif3b	6	0.11902	0.26161	1	5496	2	-0.046633	0.013217	0.049744	0.928719	1143	1	-0.046633
Usp2	6	0.078163	0.20136	1	4263	2	-0.093528	0.013264	0.049893	0.929032	1144	2	-0.093528
Bsnd	6	0.56919	0.70674	1	14993	1	0.23188	0.013281	0.049953	0.929032	1145	4	0.23188
Tcta	6	0.9289	0.92909	1	20648	0	0.16971	0.013308	0.050042	0.929032	1146	5	0.16971
Frs3	6	0.1577	0.31633	1	6560	1	0.11868	0.01334	0.050144	0.929032	1147	5	0.11868
Fgf8	6	0.46227	0.61785	1	13051	1	0.46095	0.013353	0.050186	0.929032	1148	4	0.46095
Armcx6	6	0.89436	0.89447	1	19822	0	-0.02813	0.013359	0.05021	0.929032	1149	1	-0.02813
Coq7	6	0.85245	0.85756	1	18950	1	0.02873	0.013362	0.050218	0.929032	1150	2	0.02873
Lztr1	6	0.95579	0.95579	1	21334	0	0.13956	0.013374	0.050257	0.929032	1151	3	0.13956
Vps4a	6	0.99803	0.99803	1	22440	0	0.15357	0.013378	0.050272	0.929032	1152	3	0.15357
Hsp90aa1	6	0.2882	0.48349	1	10001	1	0.20564	0.013379	0.050273	0.929032	1153	4	0.20564
Ifna13	6	0.99703	0.99707	1	22404	0	0.16807	0.013381	0.05028	0.929032	1154	5	0.16807
Tmem52	6	0.34602	0.52703	1	11033	1	0.20744	0.013386	0.050297	0.929032	1155	4	0.20744
Acpl2	6	0.81459	0.83129	1	18287	1	0.15425	0.013416	0.050406	0.929196	1156	4	0.15425
Prex1	6	0.63172	0.74599	1	15959	1	0.12337	0.013419	0.050415	0.929196	1157	5	0.12337
Olfr389	6	0.11115	0.25037	1	5268	3	-0.056723	0.013454	0.050525	0.929196	1158	2	-0.056723
Hspbap1	5	0.99583	0.99582	1	22380	0	0.18859	0.013457	0.04424	0.925596	1159	4	0.18859
Dhx58	6	0.13702	0.28721	1	5997	1	0.15448	0.013459	0.050544	0.929196	1160	5	0.15448
Sox12	6	0.92764	0.92785	1	20613	0	0.15117	0.01346	0.050547	0.929196	1161	4	0.15117
H2afb3-ps	6	0.54122	0.68302	1	14457	2	-0.027195	0.013501	0.050691	0.929196	1162	2	-0.027195
Prpf4	6	0.82977	0.84119	1	18510	1	0.27168	0.013503	0.050697	0.929196	1163	5	0.27168
Plxnb1	6	0.98777	0.98778	1	22162	0	0.13282	0.013535	0.050806	0.929196	1164	5	0.13282
Sprr2k	6	0.059383	0.16047	1	3456	4	-0.17397	0.013549	0.05085	0.929196	1165	2	-0.17397
Olfr790	6	0.72796	0.7848	1	17021	1	0.14283	0.013559	0.050886	0.929196	1166	5	0.14283
Mbnl3	6	0.99266	0.99266	1	22303	0	0.22207	0.013588	0.050991	0.929196	1167	4	0.22207
NonTargetingControlGuideForMouse_0845	2	0.98639	0.98649	1	22123	0	0.18796	0.013611	0.025584	0.875729	1168	2	0.18796
Rhox1	6	0.77117	0.80621	1	17594	1	0.20589	0.013617	0.051075	0.929196	1169	4	0.20589
Urb1	6	0.2913	0.48581	1	10057	2	0.099571	0.01362	0.051083	0.929196	1170	3	0.099571
A630023A22Rik	6	0.75356	0.79708	1	17342	1	0.20253	0.013631	0.051122	0.929196	1171	3	0.20253
Foxf1	6	0.37678	0.55056	1	11575	1	0.059125	0.013643	0.051163	0.929196	1172	2	0.059125
Abi2	6	0.96307	0.96306	1	21545	0	0.20112	0.013651	0.05119	0.929196	1173	5	0.20112
Sh3d19	6	0.19763	0.37114	1	7665	2	0.20311	0.013661	0.051224	0.929196	1174	4	0.20311
Bmp6	6	0.74994	0.79531	1	17294	1	0.16609	0.013685	0.05131	0.929196	1175	4	0.16609
Rab24	6	0.99564	0.99567	1	22374	0	0.16855	0.013706	0.051369	0.929196	1176	4	0.16855
Rgs9bp	6	0.61498	0.74011	1	15790	1	0.18297	0.013735	0.05145	0.929196	1177	4	0.18297
Ubl7	6	0.56473	0.70286	1	14900	1	0.1054	0.013738	0.051467	0.929196	1178	3	0.1054
Egflam	6	0.92115	0.92134	1	20464	0	-0.0082618	0.013772	0.051582	0.929196	1179	2	-0.0082618
Igfbp4	6	0.82474	0.83785	1	18434	1	0.15469	0.013786	0.051631	0.929196	1180	5	0.15469
Ckap2	6	0.26328	0.45792	1	9414	3	-0.029732	0.013795	0.051666	0.929196	1181	2	-0.029732
AA414768	6	0.50188	0.65012	1	13774	2	0.14761	0.0138	0.051683	0.929196	1182	3	0.14761
Olfr391-ps	6	0.99802	0.99802	1	22439	0	0.15956	0.013803	0.051695	0.929196	1183	4	0.15956
Dpp4	6	0.95598	0.95597	1	21339	0	0.03197	0.013845	0.051828	0.930037	1184	2	0.03197
Wls	5	0.93813	0.93835	1	20898	0	0.17968	0.013863	0.045421	0.927223	1185	4	0.17968
Lce1k	6	0.34447	0.52586	1	10999	1	0.086588	0.01388	0.051942	0.930037	1186	3	0.086588
mmu-mir-3098	4	0.97894	0.97904	1	21934	0	0.23895	0.013904	0.042946	0.917543	1187	3	0.23895
Jsrp1	5	0.85566	0.85548	1	19015	0	0.15703	0.013904	0.045533	0.927223	1188	3	0.15703
Ccdc85a	6	0.93855	0.93877	1	20908	0	0.19386	0.013923	0.052108	0.930037	1189	5	0.19386
Emilin3	6	0.24172	0.42955	1	8838	3	-0.039871	0.013927	0.052123	0.930037	1190	1	-0.039871
Ephx4	6	0.11396	0.25438	1	5342	3	-0.063018	0.013935	0.052151	0.930037	1191	2	-0.063018
Cdkl3	6	0.015252	0.054732	0.861273	1378	2	0.024533	0.013935	0.052151	0.930037	1192	2	0.024533
Gzf1	6	0.94709	0.94718	1	21115	0	0.18207	0.013966	0.052245	0.930037	1193	5	0.18207
Klkb1	6	0.090364	0.22015	1	4656	1	0.12793	0.013975	0.052271	0.930037	1194	3	0.12793
2610507B11Rik	6	0.99636	0.9964	1	22387	0	0.13948	0.01399	0.052326	0.930037	1195	5	0.13948
Smug1	6	0.94157	0.94179	1	20980	0	0.11873	0.013992	0.052331	0.930037	1196	5	0.11873
Olfr622	6	0.68318	0.76555	1	16495	1	0.12947	0.014002	0.052364	0.930037	1197	3	0.12947
Map3k4	6	0.34271	0.52449	1	10961	1	0.20051	0.014012	0.052397	0.930037	1198	3	0.20051
Cdh22	6	0.88307	0.88353	1	19592	1	0.16832	0.014017	0.052412	0.930037	1199	5	0.16832
Slc18b1	6	0.43736	0.59801	1	12596	2	0.091905	0.014024	0.052432	0.930037	1200	3	0.091905
Fuca1	6	0.78041	0.81123	1	17726	1	0.13291	0.014056	0.052529	0.930037	1201	5	0.13291
Pom121l12	6	0.96684	0.96684	1	21634	0	0.16413	0.014058	0.05254	0.930037	1202	5	0.16413
Manf	6	0.98567	0.98575	1	22108	0	0.1155	0.014064	0.052557	0.930037	1203	5	0.1155
Clec12a	6	0.13681	0.28692	1	5989	1	0.30245	0.014069	0.052586	0.930037	1204	3	0.30245
Ampd2	6	0.34219	0.52409	1	10957	2	0.20348	0.014095	0.052658	0.930037	1205	4	0.20348
Kcnab1	6	0.65768	0.75559	1	16229	1	0.17392	0.014097	0.052665	0.930037	1206	4	0.17392
Olfr808	6	0.38064	0.55358	1	11643	1	0.090899	0.014164	0.0529	0.932515	1207	3	0.090899
Tcstv1	6	0.98098	0.98108	1	21987	0	0.1536	0.014224	0.0531	0.932515	1208	5	0.1536
Kit	6	0.30868	0.49878	1	10351	2	-0.054263	0.014224	0.0531	0.932515	1209	2	-0.054263
Ube2ql1	6	0.39273	0.56308	1	11856	2	0.07643	0.014233	0.053125	0.932515	1210	3	0.07643
Pycard	6	0.5952	0.72927	1	15495	1	0.13149	0.014241	0.053156	0.932515	1211	4	0.13149
Baiap2	6	0.83816	0.84702	1	18669	1	0.05619	0.014259	0.053212	0.932515	1212	3	0.05619
Adam21	6	0.60122	0.73452	1	15631	1	0.044864	0.014268	0.053248	0.932515	1213	2	0.044864
Ptpn13	6	0.70753	0.77573	1	16773	1	0.19136	0.01428	0.053288	0.932515	1214	4	0.19136
Snai1	6	0.87055	0.87231	1	19320	1	0.16534	0.014303	0.053362	0.932515	1215	5	0.16534
1700008O03Rik	6	0.16796	0.33065	1	6851	2	-0.0019776	0.014306	0.053374	0.932515	1216	2	-0.0019776
4933416C03Rik	6	0.72843	0.78501	1	17027	1	0.21188	0.014308	0.053384	0.932515	1217	3	0.21188
1810010H24Rik	6	0.9068	0.90691	1	20118	0	0.2001	0.014325	0.053438	0.932515	1218	4	0.2001
Rab27a	6	0.1349	0.28422	1	5941	1	0.14666	0.014326	0.053442	0.932515	1219	5	0.14666
Gclc	6	0.99239	0.99239	1	22294	0	0.14383	0.014333	0.053468	0.932515	1220	5	0.14383
NonTargetingControlGuideForMouse_0519	2	0.94954	0.94974	1	21166	0	0.46617	0.014356	0.026948	0.885823	1221	2	0.46617
Cdk20	6	0.5725	0.70959	1	15062	1	0.17028	0.014401	0.053708	0.935261	1222	3	0.17028
Tmem136	5	0.35403	0.50358	1	11178	2	0.15985	0.014424	0.046988	0.927223	1223	3	0.15985
Ube2j1	6	0.49771	0.64668	1	13717	1	0.15314	0.014509	0.054067	0.935874	1224	5	0.15314
Arsi	6	0.99333	0.99336	1	22318	0	0.20774	0.014515	0.05409	0.935874	1225	5	0.20774
Ppip5k1	6	0.28763	0.48305	1	9993	1	0.043785	0.01452	0.054101	0.935874	1226	2	0.043785
Gm11541	6	0.94318	0.94333	1	21022	0	0.10277	0.014543	0.054183	0.935874	1227	3	0.10277
Spryd7	6	0.99114	0.99113	1	22258	0	0.12238	0.01458	0.054308	0.935874	1228	5	0.12238
Wap	5	0.51527	0.64596	1	14006	1	0.2527	0.014583	0.047436	0.927223	1229	4	0.2527
Gskip	6	0.24001	0.42733	1	8799	2	0.06849	0.014635	0.054495	0.935874	1230	3	0.06849
Gas1	6	0.16613	0.32814	1	6799	2	0.1698	0.014637	0.054501	0.935874	1231	4	0.1698
mmu-mir-5118	4	0.64867	0.66911	1	16134	1	0.15229	0.014659	0.044631	0.927223	1232	2	0.15229
Olfr1120	6	0.79266	0.8181	1	17943	1	0.1442	0.014663	0.054589	0.935874	1233	5	0.1442
Wdfy4	5	0.75133	0.76791	1	17315	1	0.1328	0.014664	0.047673	0.927223	1234	2	0.1328
Ccdc82	6	0.99497	0.995	1	22357	0	0.25161	0.014678	0.054643	0.935874	1235	5	0.25161
Ptprv	6	0.21931	0.40009	1	8238	2	0.0054287	0.014684	0.054664	0.935874	1236	1	0.0054287
Zfp532	6	0.58062	0.71651	1	15196	2	0.23983	0.014725	0.054796	0.935874	1237	3	0.23983
Gm7168	6	0.026593	0.083529	0.929342	1955	1	0.21032	0.01473	0.054815	0.935874	1238	4	0.21032
Elfn2	6	0.73928	0.7901	1	17149	1	0.040332	0.014732	0.054822	0.935874	1239	3	0.040332
Ankrd33b	6	0.50858	0.65563	1	13882	1	0.07261	0.014773	0.054955	0.935874	1240	2	0.07261
C2cd4c	6	0.97668	0.97675	1	21870	0	0.10074	0.014817	0.055098	0.935874	1241	3	0.10074
Cdh8	6	0.35311	0.53244	1	11163	2	-0.041206	0.014826	0.055129	0.935874	1242	1	-0.041206
Pax7	6	0.99706	0.9971	1	22406	0	0.12203	0.01484	0.055165	0.935874	1243	5	0.12203
Ethe1	6	0.26981	0.46644	1	9600	1	0.22622	0.014856	0.055211	0.935874	1244	3	0.22622
Grxcr2	6	0.32813	0.51344	1	10700	2	0.017201	0.014874	0.055266	0.935874	1245	2	0.017201
Fmnl1	6	0.54857	0.68911	1	14577	2	0.17902	0.014882	0.055285	0.935874	1246	4	0.17902
Dgcr2	6	0.88307	0.88353	1	19593	1	0.2176	0.014882	0.055285	0.935874	1247	4	0.2176
Wwp2	6	0.98514	0.98523	1	22095	0	0.20569	0.014889	0.055303	0.935874	1248	4	0.20569
Gngt2	6	0.93094	0.93113	1	20708	0	0.22475	0.01489	0.055308	0.935874	1249	4	0.22475
Sstr5	6	0.91579	0.91599	1	20335	0	0.16274	0.014897	0.055329	0.935874	1250	4	0.16274
Tmem220	6	0.38242	0.55497	1	11677	1	0.081482	0.014921	0.055385	0.935874	1251	3	0.081482
Olfr1132	6	0.70655	0.77532	1	16759	1	0.18546	0.014924	0.055398	0.935874	1252	4	0.18546
Fermt1	6	0.86858	0.87062	1	19279	1	0.26146	0.014957	0.055477	0.935874	1253	4	0.26146
Olfr1032	5	0.37915	0.52736	1	11612	1	0.33975	0.01496	0.048539	0.927223	1254	4	0.33975
Wfdc2	6	0.53583	0.67838	1	14361	2	0.15291	0.01496	0.055486	0.935874	1255	4	0.15291
Scrn3	6	0.90668	0.90679	1	20113	0	0.23279	0.014984	0.055545	0.935874	1256	3	0.23279
Klc1	6	0.20884	0.3862	1	7970	2	0.048172	0.015016	0.05564	0.935874	1257	3	0.048172
Slco6b1	6	0.2978	0.4906	1	10178	2	0.057358	0.015063	0.055758	0.935874	1258	3	0.057358
Taok3	6	0.10582	0.24269	1	5115	2	-0.04483	0.015063	0.055759	0.935874	1259	2	-0.04483
Rbm24	6	0.50561	0.65317	1	13833	2	0.16952	0.015073	0.055779	0.935874	1260	4	0.16952
Cep112	6	0.36861	0.54429	1	11429	2	0.259	0.015133	0.055931	0.935874	1261	4	0.259
Iars	6	0.84973	0.85549	1	18895	1	0.2976	0.015139	0.055949	0.935874	1262	4	0.2976
Amigo1	6	0.031168	0.094755	0.940566	2194	2	-0.041966	0.015157	0.056004	0.935874	1263	1	-0.041966
Ammecr1	6	0.97598	0.97605	1	21850	0	0.2238	0.015164	0.05602	0.935874	1264	4	0.2238
Csf1r	6	0.98257	0.98267	1	22034	0	0.25994	0.015168	0.056026	0.935874	1265	4	0.25994
Atp2a1	6	0.35896	0.53684	1	11273	2	0.20836	0.015201	0.056105	0.935874	1266	4	0.20836
Lace1	6	0.035402	0.10498	0.955642	2401	4	-0.14767	0.015205	0.056115	0.935874	1267	2	-0.14767
Catsper2	5	0.97612	0.97619	1	21858	0	0.14833	0.015212	0.049277	0.927223	1268	4	0.14833
Rnase11	6	0.95752	0.95751	1	21376	0	0.22495	0.015223	0.056157	0.935874	1269	4	0.22495
mmu-mir-3473d	4	0.96336	0.96334	1	21554	0	0.76	0.015229	0.045949	0.927223	1270	3	0.76
Wfs1	6	0.84812	0.85426	1	18864	1	0.23801	0.015241	0.056201	0.935874	1271	4	0.23801
Tmem150c	6	0.24825	0.43808	1	9024	3	-0.023875	0.015251	0.056223	0.935874	1272	3	-0.023875
S100a16	6	0.56504	0.70313	1	14905	1	0.2272	0.015272	0.056279	0.935874	1273	4	0.2272
Scgb2b2	4	0.59973	0.63555	1	15605	1	-0.10594	0.015285	0.046073	0.927223	1274	1	-0.10594
Tescl	6	0.32558	0.51151	1	10654	2	0.24462	0.015305	0.056362	0.936149	1275	4	0.24462
Cyp2t4	6	0.54758	0.68832	1	14557	1	0.23118	0.015341	0.056444	0.936149	1276	3	0.23118
1110032F04Rik	6	0.96272	0.9627	1	21530	0	0.15359	0.015348	0.056464	0.936149	1277	4	0.15359
Cdkn1c	6	0.018416	0.062907	0.878688	1550	1	0.13191	0.015349	0.056466	0.936149	1278	4	0.13191
Nav2	5	0.89371	0.8938	1	19808	0	0.29373	0.015359	0.049705	0.928719	1279	3	0.29373
Vmn1r14	6	0.42911	0.59151	1	12461	2	-0.14206	0.015394	0.056583	0.936149	1280	1	-0.14206
S100a9	6	0.81204	0.82964	1	18241	1	0.05473	0.015397	0.056595	0.936149	1281	3	0.05473
mmu-mir-7045	4	0.33545	0.4736	1	10825	2	0.12613	0.0154	0.04632	0.927223	1282	2	0.12613
Heg1	6	0.52133	0.66628	1	14123	2	0.11582	0.015439	0.056705	0.936149	1283	3	0.11582
Pip4k2c	6	0.13872	0.28958	1	6043	2	-0.047836	0.015465	0.056766	0.936149	1284	2	-0.047836
Gng10	6	0.042176	0.12107	0.983316	2690	2	-0.013849	0.015496	0.056848	0.936149	1285	3	-0.013849
Hist1h4k	4	0.44941	0.549	1	12803	1	0.40878	0.015506	0.046562	0.927223	1286	3	0.40878
Ccdc25	6	0.68671	0.76698	1	16528	1	0.15285	0.015521	0.056927	0.936149	1287	3	0.15285
Akr1c13	6	0.80836	0.82736	1	18173	1	-0.026018	0.015536	0.05697	0.936149	1288	1	-0.026018
Zfp931	4	0.10244	0.21181	1	5016	2	-0.090817	0.015538	0.046632	0.927223	1289	1	-0.090817
Abcb7	6	0.016725	0.058524	0.872267	1455	4	-0.15819	0.015583	0.057086	0.936149	1290	1	-0.15819
Gnb5	6	0.57645	0.71291	1	15127	1	0.11872	0.01559	0.057108	0.936149	1291	4	0.11872
C8b	6	0.35084	0.53075	1	11118	1	0.049713	0.015629	0.057214	0.936149	1292	3	0.049713
Zbtb4	6	0.77127	0.80627	1	17596	1	0.20164	0.01565	0.05726	0.936149	1293	4	0.20164
Vmn2r73	6	0.32368	0.51011	1	10623	1	0.12222	0.015665	0.0573	0.936149	1294	3	0.12222
Vmn1r209	6	0.074236	0.19294	1	4079	4	-0.26998	0.015672	0.057319	0.936149	1295	2	-0.26998
Rtn4	6	0.5694	0.70692	1	14996	2	0.16604	0.015678	0.057334	0.936149	1296	4	0.16604
Col4a3	6	0.73882	0.78988	1	17142	1	0.095972	0.015693	0.05737	0.936149	1297	3	0.095972
Atn1	6	0.45538	0.61241	1	12924	1	0.34074	0.015731	0.057467	0.936149	1298	4	0.34074
Arntl2	6	0.19358	0.36561	1	7559	2	0.092736	0.015779	0.057597	0.936149	1299	3	0.092736
Mrc1	6	0.25459	0.44656	1	9198	1	0.15627	0.015814	0.057686	0.936149	1300	4	0.15627
Lrdd	6	0.19904	0.37304	1	7722	2	-0.04047	0.015819	0.057699	0.936149	1301	2	-0.04047
LOC100038947	6	0.39944	0.56823	1	11966	2	0.1756	0.015821	0.057704	0.936149	1302	4	0.1756
Cyp26a1	6	0.94921	0.94932	1	21157	0	0.018934	0.015841	0.057754	0.936149	1303	2	0.018934
Atp10a	6	0.60178	0.73502	1	15641	1	0.33314	0.015864	0.057815	0.936149	1304	4	0.33314
Pdzk1	6	0.87288	0.87432	1	19366	1	0.18368	0.01588	0.057855	0.936149	1305	4	0.18368
Ifnlr1	5	0.60184	0.6836	1	15643	1	0.16155	0.015888	0.051216	0.929196	1306	4	0.16155
mmu-mir-324	4	0.88189	0.88184	1	19569	0	0.11938	0.015896	0.047454	0.927223	1307	2	0.11938
Dak	6	0.66771	0.75951	1	16342	1	0.12925	0.0159	0.057904	0.936149	1308	4	0.12925
Tnp2	6	0.18634	0.35575	1	7353	3	-0.033711	0.015914	0.057954	0.936149	1309	2	-0.033711
Hmgcs1	6	0.015482	0.055317	0.862122	1391	3	-0.19034	0.01592	0.057969	0.936149	1310	2	-0.19034
Ankrd16	6	0.97139	0.97142	1	21738	0	0.15992	0.01593	0.057986	0.936149	1311	4	0.15992
Mthfs	4	0.75226	0.75323	1	17327	1	0.052254	0.015964	0.047615	0.927223	1312	2	0.052254
Olfr133	6	0.17885	0.34554	1	7143	2	0.18577	0.015978	0.058105	0.936149	1313	4	0.18577
Ndufb11	5	0.041962	0.11533	0.975006	2680	1	0.12387	0.016002	0.051527	0.929196	1314	4	0.12387
Vps26a	6	0.42409	0.58754	1	12367	1	0.19468	0.016018	0.058209	0.936149	1315	4	0.19468
Agpat9	6	0.88337	0.88381	1	19597	1	0.14757	0.016038	0.058263	0.936149	1316	4	0.14757
Pramel3	5	0.48543	0.62911	1	13496	2	-0.044749	0.016045	0.051652	0.929196	1317	2	-0.044749
Cd59b	5	0.98351	0.9836	1	22065	0	0.18607	0.016065	0.051709	0.929196	1318	4	0.18607
NonTargetingControlGuideForMouse_0477	2	0.98393	0.98405	1	22074	0	0.28702	0.016067	0.030002	0.905596	1319	2	0.28702
Ftcd	6	0.18682	0.35642	1	7368	1	0.18707	0.016103	0.058416	0.936149	1320	3	0.18707
Iqcc	6	0.74593	0.79334	1	17246	1	0.12512	0.01611	0.058433	0.936149	1321	3	0.12512
Ctdspl2	6	0.10572	0.24255	1	5113	2	0.24193	0.01614	0.058516	0.936149	1322	4	0.24193
NonTargetingControlGuideForMouse_0552	2	0.61511	0.61509	1	15791	0	0.16445	0.016225	0.030267	0.908667	1323	1	0.16445
Yif1b	6	0.6382	0.74834	1	16029	1	0.035849	0.016245	0.058763	0.936149	1324	3	0.035849
Kctd8	6	0.99107	0.99108	1	22255	0	0.18639	0.016249	0.058774	0.936149	1325	4	0.18639
Iah1	5	0.90438	0.90442	1	20064	0	0.15397	0.016252	0.052271	0.930037	1326	4	0.15397
Pappa2	6	0.84304	0.85052	1	18756	1	0.15306	0.016267	0.058818	0.936149	1327	4	0.15306
Chrng	6	0.77889	0.81038	1	17709	1	0.061429	0.016339	0.059008	0.936149	1328	2	0.061429
St8sia3	6	0.95062	0.95072	1	21197	0	0.091695	0.016341	0.059013	0.936149	1329	3	0.091695
Zfp691	6	0.96262	0.9626	1	21525	0	0.14308	0.016354	0.059053	0.936149	1330	4	0.14308
Duxbl1	6	0.58006	0.71605	1	15187	2	0.0949	0.016358	0.059064	0.936149	1331	4	0.0949
Tubb2a	6	0.59105	0.72566	1	15401	2	0.21542	0.016367	0.059085	0.936149	1332	4	0.21542
2410127L17Rik	6	0.007562	0.029921	0.754663	866	4	-0.16019	0.016386	0.059139	0.936149	1333	1	-0.16019
mmu-mir-7036	4	0.95434	0.95424	1	21296	0	0.15773	0.01639	0.04856	0.927223	1334	3	0.15773
Mafa	6	0.07789	0.20078	1	4251	4	-0.12435	0.016399	0.059171	0.936149	1335	2	-0.12435
Slc25a22	6	0.19553	0.36829	1	7597	1	0.044401	0.016435	0.05927	0.936149	1336	2	0.044401
Gprc6a	6	0.96379	0.96377	1	21561	0	0.071453	0.016442	0.059292	0.936149	1337	2	0.071453
Qdpr	6	0.44574	0.60473	1	12735	1	0.16454	0.016443	0.059295	0.936149	1338	4	0.16454
mmu-mir-3070a	4	0.1705	0.28904	1	6922	2	-0.14251	0.016453	0.0487	0.927223	1339	1	-0.14251
NonTargetingControlGuideForMouse_0353	2	0.98354	0.98365	1	22066	0	0.16439	0.016455	0.030683	0.912585	1340	2	0.16439
Kif21a	6	0.16699	0.32931	1	6827	2	-0.038513	0.016481	0.05939	0.936149	1341	2	-0.038513
mmu-mir-3070b	3	0.40233	0.45451	1	12016	1	0.097831	0.016492	0.043033	0.917543	1342	2	0.097831
Dact1	6	0.97023	0.97022	1	21712	0	0.16698	0.016518	0.059489	0.936149	1343	4	0.16698
2310042E22Rik	6	0.61451	0.73995	1	15788	1	0.19736	0.016536	0.059533	0.936149	1344	4	0.19736
Kat7	6	0.31367	0.5025	1	10436	1	0.039155	0.016543	0.059548	0.936149	1345	2	0.039155
D8Ertd738e	6	0.027089	0.084745	0.929342	1983	3	-0.070474	0.016551	0.059563	0.936149	1346	2	-0.070474
Hic2	6	0.72996	0.78572	1	17041	1	0.19477	0.016565	0.059591	0.936149	1347	3	0.19477
Klhl15	6	0.27103	0.46802	1	9634	2	-0.020868	0.016575	0.059616	0.936149	1348	2	-0.020868
NonTargetingControlGuideForMouse_0264	2	0.98342	0.98351	1	22061	0	0.26928	0.016579	0.030889	0.912585	1349	2	0.26928
Nckap5l	5	0.8937	0.89379	1	19805	0	0.14526	0.016582	0.05323	0.932515	1350	4	0.14526
Rpl9	6	0.075236	0.19507	1	4129	4	-0.31492	0.016622	0.059735	0.936149	1351	2	-0.31492
Cttnbp2	6	0.95267	0.95277	1	21244	0	0.20089	0.016625	0.059742	0.936149	1352	4	0.20089
Olfr761	6	0.98814	0.98817	1	22169	0	0.17639	0.016631	0.059757	0.936149	1353	4	0.17639
Ak3	6	0.82774	0.83986	1	18478	1	0.16106	0.016659	0.059828	0.936149	1354	4	0.16106
Rasl10a	6	0.12026	0.26337	1	5528	3	-0.042637	0.01667	0.059847	0.936149	1355	2	-0.042637
Rasl12	6	0.55509	0.69468	1	14705	1	0.19	0.016684	0.059885	0.936149	1356	4	0.19
Mtmr7	6	0.87813	0.87893	1	19487	1	0.30065	0.01671	0.059947	0.936149	1357	4	0.30065
Tmem231	6	0.54814	0.68877	1	14567	1	0.14433	0.016722	0.05998	0.936149	1358	4	0.14433
Gm5431	5	0.9923	0.99231	1	22290	0	0.27242	0.016723	0.05364	0.934789	1359	4	0.27242
Maml1	6	0.76198	0.80134	1	17479	1	0.1508	0.016733	0.060007	0.936149	1360	4	0.1508
Stxbp3a	6	0.9109	0.91101	1	20212	0	0.18691	0.01674	0.060027	0.936149	1361	4	0.18691
Sort1	6	0.17693	0.34292	1	7092	3	-0.074222	0.016764	0.060093	0.936149	1362	1	-0.074222
Trim44	5	0.85266	0.85251	1	18953	0	0.005236	0.016789	0.053826	0.935874	1363	2	0.005236
Olfr18	6	0.26878	0.46513	1	9567	2	0.023351	0.016811	0.060214	0.936149	1364	3	0.023351
Fads3	6	0.15316	0.3099	1	6433	3	-0.075277	0.016819	0.06023	0.936149	1365	2	-0.075277
Prune2	6	0.16588	0.3278	1	6790	2	0.14429	0.016826	0.060249	0.936149	1366	3	0.14429
Hsd17b3	6	0.4499	0.60809	1	12813	2	0.14798	0.016834	0.06027	0.936149	1367	4	0.14798
Wipi1	6	0.40462	0.57228	1	12057	2	0.17064	0.016842	0.060291	0.936149	1368	4	0.17064
mmu-mir-8101	3	0.089852	0.16053	1	4640	2	-0.3666	0.016847	0.043871	0.924438	1369	1	-0.3666
Dcaf12l2	6	0.96949	0.9695	1	21695	0	0.04713	0.016859	0.060333	0.936149	1370	3	0.04713
Il15ra	6	0.18169	0.34945	1	7221	2	0.16357	0.016864	0.060343	0.936149	1371	4	0.16357
Ly6g5b	5	0.034729	0.10193	0.954628	2360	1	0.097642	0.016867	0.054038	0.935874	1372	2	0.097642
Qpctl	6	0.83006	0.8414	1	18516	1	0.16831	0.016888	0.060404	0.936149	1373	4	0.16831
Klk8	6	0.74293	0.79188	1	17203	1	0.16556	0.016888	0.060408	0.936149	1374	4	0.16556
Srrm3	6	0.90807	0.90818	1	20141	0	0.23703	0.016905	0.060449	0.936149	1375	3	0.23703
Olfr1410	6	0.59702	0.73087	1	15544	2	-0.068831	0.016906	0.06045	0.936149	1376	1	-0.068831
Olfr829	6	0.81975	0.83458	1	18359	1	0.18895	0.016949	0.060552	0.936149	1377	4	0.18895
Trpc6	6	0.50209	0.65029	1	13778	2	0.15303	0.016974	0.06062	0.936149	1378	4	0.15303
Ylpm1	6	0.81815	0.83355	1	18334	1	0.14943	0.017	0.060694	0.936149	1379	4	0.14943
Tex35	6	0.064458	0.17171	1	3667	2	0.1531	0.017061	0.060858	0.936149	1380	3	0.1531
Pla2g2f	6	0.10254	0.23797	1	5019	3	0.093174	0.017081	0.06091	0.936149	1381	3	0.093174
Eif3h	6	0.47379	0.62715	1	13270	2	0.011015	0.017104	0.060962	0.936149	1382	3	0.011015
Enkd1	6	0.27622	0.47454	1	9794	1	0.18902	0.017123	0.061009	0.936149	1383	4	0.18902
Gchfr	6	0.88145	0.88199	1	19559	1	0.24738	0.017174	0.061136	0.936149	1384	4	0.24738
Htt	6	0.23746	0.42401	1	8736	1	0.17415	0.017204	0.061212	0.936149	1385	4	0.17415
Olfr119	6	0.5975	0.73128	1	15556	2	-0.033893	0.017236	0.061298	0.936149	1386	2	-0.033893
Olfr1459	6	0.0032285	0.013827	0.598801	512	2	0.10182	0.01725	0.061335	0.936149	1387	3	0.10182
Loxhd1	6	0.06278	0.16807	1	3596	2	0.16983	0.017285	0.061412	0.936149	1388	4	0.16983
Ecm1	6	0.88611	0.88633	1	19649	1	0.12589	0.017285	0.061412	0.936149	1389	3	0.12589
Fgf1	6	0.99769	0.99772	1	22429	0	0.15563	0.017287	0.061418	0.936149	1390	4	0.15563
Atg14	5	0.54705	0.65906	1	14547	1	0.34016	0.0173	0.055236	0.935874	1391	4	0.34016
Sergef	6	0.97995	0.98004	1	21961	0	0.15813	0.017325	0.061515	0.936149	1392	4	0.15813
Cox7b2	6	0.96316	0.96314	1	21548	0	0.20257	0.017331	0.061527	0.936149	1393	3	0.20257
Tpgs2	6	0.91781	0.918	1	20392	0	0.23728	0.017364	0.061614	0.936149	1394	4	0.23728
mmu-mir-6995	4	0.25281	0.38159	1	9148	2	0.14347	0.017367	0.050726	0.929196	1395	2	0.14347
Gm10436	6	0.79035	0.81681	1	17893	1	0.23984	0.017378	0.06165	0.936149	1396	4	0.23984
NonTargetingControlGuideForMouse_0769	2	0.12747	0.18717	1	5722	1	0.36345	0.017381	0.032324	0.91494	1397	1	0.36345
Eif2a	6	0.93705	0.93725	1	20870	0	0.069613	0.017425	0.061777	0.936149	1398	3	0.069613
Pcdhb4	6	0.31876	0.50636	1	10538	2	0.10367	0.01744	0.061815	0.936149	1399	2	0.10367
AU040320	6	0.27063	0.46748	1	9622	2	0.068614	0.017496	0.061973	0.936149	1400	3	0.068614
Tbc1d19	5	0.19898	0.35984	1	7717	1	0.19962	0.017513	0.05584	0.935874	1401	4	0.19962
1190002N15Rik	6	0.70717	0.77557	1	16768	1	0.074666	0.017519	0.062041	0.936149	1402	3	0.074666
Pdcd1	6	0.16905	0.33215	1	6879	1	0.12929	0.017533	0.062071	0.936149	1403	3	0.12929
NonTargetingControlGuideForMouse_0870	2	0.98246	0.98255	1	22031	0	0.28518	0.017538	0.032612	0.91494	1404	2	0.28518
Olfr288	6	0.8811	0.88169	1	19550	1	0.25111	0.017541	0.062092	0.936149	1405	4	0.25111
Arid3c	6	0.76474	0.80276	1	17512	1	0.18843	0.017579	0.062198	0.936149	1406	4	0.18843
NonTargetingControlGuideForMouse_0893	2	0.73409	0.73414	1	17092	0	0.22566	0.017587	0.0327	0.91494	1407	1	0.22566
Dedd2	6	0.98295	0.98304	1	22043	0	0.17379	0.017589	0.062231	0.936149	1408	4	0.17379
Chrm3	6	0.85431	0.85899	1	18985	1	0.16289	0.017599	0.062259	0.936149	1409	3	0.16289
NonTargetingControlGuideForMouse_0448	2	0.9824	0.98249	1	22029	0	0.23802	0.0176	0.03272	0.91494	1410	2	0.23802
Myl4	6	0.01949	0.065711	0.889152	1609	4	-0.28209	0.017614	0.062289	0.936149	1411	1	-0.28209
Zfp619	6	0.78564	0.81413	1	17808	1	0.19108	0.017651	0.062392	0.936149	1412	3	0.19108
Ppp1r15b	6	0.91677	0.91697	1	20360	0	0.11705	0.017696	0.062507	0.936149	1413	3	0.11705
Gm525	6	0.87457	0.8758	1	19404	1	0.13529	0.017707	0.062534	0.936149	1414	3	0.13529
BC048679	6	0.30468	0.49581	1	10286	1	0.17268	0.017708	0.062536	0.936149	1415	3	0.17268
Zfp617	6	0.6538	0.75412	1	16188	1	0.24349	0.017718	0.062559	0.936149	1416	4	0.24349
Otog	6	0.98234	0.98246	1	22028	0	0.17383	0.017725	0.062577	0.936149	1417	4	0.17383
Afap1l2	6	0.43593	0.59685	1	12563	1	0.24594	0.017771	0.062687	0.936149	1418	4	0.24594
Olfr47	6	0.33875	0.52147	1	10891	1	0.27433	0.017777	0.062702	0.936149	1419	4	0.27433
4933411G11Rik	6	0.93243	0.93263	1	20759	0	0.11896	0.017787	0.062733	0.936149	1420	4	0.11896
Ctsq	6	0.84756	0.85383	1	18856	1	0.12067	0.017795	0.06275	0.936149	1421	3	0.12067
Mnat1	6	0.38249	0.55503	1	11679	2	0.080339	0.017804	0.062772	0.936149	1422	2	0.080339
9330159F19Rik	6	0.93641	0.93661	1	20858	0	0.097131	0.017832	0.062843	0.936149	1423	3	0.097131
Ubxn4	6	0.9915	0.99149	1	22270	0	0.19501	0.017861	0.062917	0.936149	1424	4	0.19501
Rpe	6	0.65231	0.75358	1	16176	1	-0.041796	0.017873	0.062948	0.936149	1425	2	-0.041796
Dpy30	6	0.3731	0.5477	1	11509	1	0.1537	0.017873	0.062948	0.936149	1426	4	0.1537
Gm20736	6	0.014117	0.051783	0.850645	1321	3	-0.15238	0.017873	0.062948	0.936149	1427	1	-0.15238
Gsdma3	6	0.63713	0.74794	1	16016	1	-0.0028641	0.017873	0.062948	0.936149	1428	1	-0.0028641
Srsf11	6	0.007163	0.028473	0.751587	825	4	-0.21666	0.017873	0.062948	0.936149	1429	2	-0.21666
NonTargetingControlGuideForMouse_0544	2	0.98212	0.98222	1	22019	0	0.17251	0.01788	0.033226	0.91494	1430	2	0.17251
Ska3	5	0.13203	0.26869	1	5864	1	0.077688	0.017891	0.056927	0.936149	1431	1	0.077688
Pde6d	6	0.69436	0.77011	1	16617	1	-0.042792	0.017906	0.063028	0.936149	1432	2	-0.042792
Eid3	6	0.9976	0.99763	1	22425	0	0.12552	0.017968	0.063204	0.936149	1433	4	0.12552
Meox1	6	0.18984	0.36055	1	7448	2	0.15533	0.017988	0.063251	0.936149	1434	4	0.15533
Irf8	6	0.89374	0.89386	1	19809	0	0.16873	0.018008	0.063306	0.936149	1435	4	0.16873
Agpat2	6	0.12985	0.277	1	5797	2	0.068315	0.018015	0.063318	0.936149	1436	3	0.068315
G6pc2	6	0.82621	0.83883	1	18456	1	0.00038812	0.018038	0.063374	0.936149	1437	2	0.00038812
Lgi2	6	0.31676	0.50484	1	10498	1	0.082644	0.018041	0.063378	0.936149	1438	3	0.082644
Angpt1	5	0.67877	0.72304	1	16452	1	0.15817	0.018048	0.057364	0.936149	1439	2	0.15817
Wnt7a	6	0.9118	0.91194	1	20241	0	0.018926	0.018086	0.063497	0.936149	1440	2	0.018926
Retnlg	6	0.67059	0.76065	1	16370	1	0.10817	0.018133	0.06362	0.936149	1441	3	0.10817
Plxna3	6	0.50898	0.65596	1	13888	1	0.30424	0.018145	0.06364	0.936149	1442	4	0.30424
Mia	6	0.81786	0.83337	1	18329	1	0.15768	0.01815	0.063656	0.936149	1443	4	0.15768
Erich2	6	0.45276	0.61036	1	12880	1	0.054399	0.01818	0.063722	0.936149	1444	3	0.054399
Dbndd2	6	0.81113	0.82906	1	18218	1	0.29258	0.018214	0.063811	0.936149	1445	4	0.29258
Smim14	6	0.16362	0.3246	1	6723	1	0.11357	0.018244	0.063887	0.936149	1446	3	0.11357
Cyp2c66	6	0.87252	0.87401	1	19363	1	0.13596	0.018248	0.063901	0.936149	1447	3	0.13596
Ppp5c	6	0.91731	0.91751	1	20377	0	0.08176	0.018274	0.06397	0.936149	1448	3	0.08176
Angptl2	6	0.21834	0.39884	1	8214	3	0.022742	0.018282	0.063988	0.936149	1449	3	0.022742
NonTargetingControlGuideForMouse_0097	2	0.98171	0.98183	1	22006	0	0.16797	0.018287	0.033935	0.91494	1450	2	0.16797
Atr	6	0.24408	0.43268	1	8903	1	0.20885	0.018291	0.064002	0.936149	1451	4	0.20885
Gm4906	6	0.96977	0.96976	1	21700	0	0.14447	0.01832	0.06408	0.936149	1452	4	0.14447
Cox6b2	6	0.15216	0.3085	1	6405	2	0.23756	0.018356	0.064172	0.936149	1453	4	0.23756
Ssna1	6	0.84965	0.85541	1	18894	1	0.051369	0.018358	0.064174	0.936149	1454	3	0.051369
Mgp	6	0.69017	0.76838	1	16558	1	0.10236	0.018369	0.064202	0.936149	1455	4	0.10236
Cerkl	5	0.45838	0.60291	1	12970	1	0.31539	0.018401	0.058324	0.936149	1456	3	0.31539
Deptor	6	0.7592	0.7999	1	17432	1	0.15771	0.018404	0.064297	0.936149	1457	4	0.15771
Pet2	6	0.81298	0.83027	1	18256	1	0.047918	0.018416	0.064328	0.936149	1458	1	0.047918
Gm129	6	0.97477	0.97485	1	21821	0	0.19727	0.018441	0.064405	0.936149	1459	3	0.19727
mmu-mir-1958	3	0.9815	0.98164	1	22003	0	0.26385	0.018499	0.047912	0.927223	1460	3	0.26385
Defb29	6	0.6485	0.75217	1	16129	1	0.16174	0.018505	0.064566	0.936149	1461	4	0.16174
Lin28b	6	0.81492	0.83149	1	18295	1	0.10316	0.018509	0.064575	0.936149	1462	2	0.10316
Ash2l	6	0.013852	0.051098	0.848558	1306	2	0.20051	0.018525	0.064612	0.936149	1463	4	0.20051
Gpd1	6	0.58692	0.72197	1	15312	2	0.073333	0.018538	0.064644	0.936149	1464	3	0.073333
Zfp932	6	0.13728	0.28755	1	6003	1	0.19049	0.018557	0.0647	0.936149	1465	3	0.19049
H2afv	6	0.96172	0.96175	1	21494	0	0.070901	0.018563	0.064712	0.936149	1466	3	0.070901
Olfr771	6	0.69633	0.77093	1	16638	1	0.24314	0.01859	0.06478	0.936149	1467	4	0.24314
Anxa11	5	0.32308	0.47453	1	10617	1	0.16402	0.018598	0.058884	0.936149	1468	3	0.16402
NonTargetingControlGuideForMouse_0047	2	0.92528	0.92528	1	20554	0	0.36129	0.018599	0.034493	0.91494	1469	2	0.36129
Ptx3	6	0.92817	0.92836	1	20628	0	0.10751	0.018608	0.064831	0.936149	1470	3	0.10751
Myh4	6	0.50006	0.64863	1	13748	2	0.15918	0.018619	0.064854	0.936149	1471	4	0.15918
NonTargetingControlGuideForMouse_0391	2	0.98135	0.98147	1	21998	0	0.78351	0.018654	0.034587	0.91494	1472	2	0.78351
Pgam1	6	0.35116	0.53097	1	11124	2	0.17963	0.018654	0.064947	0.936149	1473	3	0.17963
NonTargetingControlGuideForMouse_0159	2	0.98133	0.98145	1	21997	0	0.27183	0.018672	0.034625	0.91494	1474	2	0.27183
Olfr1387	6	0.55597	0.69542	1	14721	2	0.093005	0.018672	0.065002	0.936149	1475	3	0.093005
Krtap31-1	6	0.35879	0.53671	1	11271	1	0.20167	0.018677	0.065013	0.936149	1476	4	0.20167
Hils1	6	0.52591	0.67008	1	14208	2	0.11977	0.018699	0.065066	0.936149	1477	3	0.11977
Krtap22-2	5	0.86966	0.86961	1	19304	0	0.33976	0.018722	0.059227	0.936149	1478	4	0.33976
Taar8c	6	0.44055	0.60058	1	12648	2	-0.021867	0.018746	0.065186	0.936149	1479	1	-0.021867
Syngap1	6	0.94351	0.94365	1	21033	0	0.18883	0.018792	0.065305	0.936149	1480	4	0.18883
Fbxo44	6	0.52164	0.66654	1	14131	2	0.12738	0.018838	0.065433	0.936149	1481	3	0.12738
Klhl33	6	0.84751	0.8538	1	18853	1	0.094338	0.01884	0.065438	0.936149	1482	2	0.094338
Tcl1b2	6	0.91595	0.91614	1	20340	0	0.1366	0.018861	0.065485	0.936149	1483	4	0.1366
Tceb1	6	0.97759	0.97767	1	21900	0	0.13068	0.018869	0.065507	0.936149	1484	4	0.13068
Olfr888	6	0.64076	0.74928	1	16055	1	0.17907	0.018887	0.06555	0.936149	1485	3	0.17907
Pitpnc1	5	0.76396	0.77677	1	17499	1	0.13839	0.01891	0.059718	0.936149	1486	3	0.13839
Dennd6b	6	0.92744	0.92765	1	20609	0	0.12916	0.018934	0.065671	0.936149	1487	3	0.12916
Rnf123	6	0.28645	0.48217	1	9975	2	0.1362	0.018945	0.065706	0.936149	1488	4	0.1362
Foxp2	6	0.37353	0.54805	1	11520	2	0.03798	0.018961	0.065748	0.936149	1489	3	0.03798
Evc2	6	0.96663	0.96662	1	21630	0	0.18742	0.018965	0.065761	0.936149	1490	4	0.18742
NonTargetingControlGuideForMouse_0495	2	0.98102	0.98114	1	21989	0	0.28214	0.018978	0.035185	0.91494	1491	2	0.28214
Serpina3f	6	0.34102	0.5232	1	10928	2	0.054616	0.018982	0.0658	0.936149	1492	2	0.054616
Tdrd3	6	0.56976	0.70725	1	15008	2	0.075125	0.019029	0.065922	0.936149	1493	2	0.075125
Chd9	6	0.86883	0.87083	1	19286	1	0.21931	0.01905	0.065978	0.936149	1494	4	0.21931
Olfr235	6	0.58687	0.72192	1	15311	2	0.16007	0.019076	0.066049	0.936149	1495	4	0.16007
Olfr597	6	0.47915	0.6315	1	13379	1	0.10066	0.019088	0.06608	0.936149	1496	3	0.10066
Umps	5	0.50222	0.64073	1	13781	1	0.19566	0.019119	0.060309	0.936149	1497	4	0.19566
AI593442	6	0.41535	0.58063	1	12211	2	0.039198	0.019123	0.066161	0.936149	1498	2	0.039198
2310057N15Rik	6	0.50996	0.65679	1	13910	1	0.088646	0.01913	0.066177	0.936149	1499	3	0.088646
mmu-mir-19b-1	4	0.062604	0.14327	1	3589	1	0.20796	0.01913	0.054502	0.935874	1500	3	0.20796
Gimap6	6	0.88336	0.8838	1	19596	1	0.098235	0.01917	0.066269	0.936149	1501	3	0.098235
Mfsd7a	6	0.80255	0.82381	1	18076	1	0.13887	0.019194	0.066333	0.936149	1502	4	0.13887
Nek10	6	0.09752	0.23063	1	4861	3	-0.021155	0.019207	0.06637	0.936149	1503	3	-0.021155
Vmn1r76	6	0.98973	0.98977	1	22214	0	0.17592	0.019213	0.066385	0.936149	1504	4	0.17592
Kxd1	6	0.54446	0.68573	1	14508	2	-0.0082001	0.019217	0.066396	0.936149	1505	2	-0.0082001
Cpn1	6	0.65001	0.75272	1	16151	1	0.28873	0.019232	0.06644	0.936149	1506	4	0.28873
mmu-mir-7650	4	0.89175	0.89166	1	19758	0	0.69582	0.019236	0.054736	0.935874	1507	3	0.69582
NonTargetingControlGuideForMouse_0160	2	0.98076	0.98089	1	21983	0	0.40003	0.019243	0.035676	0.91494	1508	2	0.40003
Siah1b	6	0.7397	0.79031	1	17157	1	0.10131	0.019261	0.066515	0.936149	1509	3	0.10131
Grik4	6	0.15722	0.31564	1	6548	1	0.14832	0.019264	0.066521	0.936149	1510	4	0.14832
Trim12c	4	0.15162	0.26759	1	6386	2	-0.028933	0.019288	0.054869	0.935874	1511	2	-0.028933
Pgm5	6	0.89193	0.89203	1	19762	1	0.049826	0.019308	0.066634	0.936149	1512	2	0.049826
Olfr568	6	0.50165	0.64994	1	13767	2	0.18844	0.019309	0.066636	0.936149	1513	4	0.18844
Pdyn	6	0.94951	0.94962	1	21164	0	0.14141	0.019321	0.066665	0.936149	1514	4	0.14141
Camk1g	5	0.54204	0.65692	1	14469	1	-0.03912	0.019322	0.060859	0.936149	1515	2	-0.03912
Clvs1	6	0.70995	0.77677	1	16803	1	0.14261	0.019332	0.0667	0.936149	1516	4	0.14261
Msx3	6	0.96205	0.96207	1	21503	0	0.046143	0.019343	0.066729	0.936149	1517	3	0.046143
Serpina3i	6	0.9933	0.99332	1	22317	0	0.19938	0.019356	0.066762	0.936149	1518	4	0.19938
Asb9	6	0.29882	0.49137	1	10195	2	0.02716	0.019359	0.066769	0.936149	1519	2	0.02716
Car1	6	0.94735	0.94745	1	21120	0	0.20201	0.01936	0.066774	0.936149	1520	4	0.20201
Heyl	6	0.45893	0.6152	1	12982	1	0.084671	0.019362	0.066778	0.936149	1521	3	0.084671
Nr3c1	6	0.87351	0.87487	1	19372	1	0.12136	0.019377	0.066807	0.936149	1522	4	0.12136
Anxa3	6	0.10065	0.23527	1	4959	2	0.21078	0.01938	0.066816	0.936149	1523	4	0.21078
Pycrl	6	0.35307	0.53241	1	11161	2	0.22186	0.019392	0.066845	0.936149	1524	4	0.22186
Chic2	6	0.51261	0.65897	1	13961	2	0.27905	0.0194	0.066869	0.936149	1525	4	0.27905
Olfr695	6	0.19128	0.3625	1	7497	2	0.20607	0.019409	0.066898	0.936149	1526	4	0.20607
Olfr1496	6	0.443	0.60252	1	12695	1	0.23354	0.019432	0.066954	0.936149	1527	4	0.23354
Angptl3	6	0.90926	0.90936	1	20171	0	0.023641	0.019444	0.066984	0.936149	1528	2	0.023641
Gpx5	6	0.42996	0.59217	1	12471	2	0.055299	0.019453	0.067006	0.936149	1529	3	0.055299
Rabif	6	0.28556	0.4815	1	9961	2	0.1357	0.019483	0.067083	0.936149	1530	3	0.1357
Mknk1	6	0.36734	0.54331	1	11412	2	0.023289	0.0195	0.067124	0.936149	1531	2	0.023289
Krt82	6	0.99034	0.99034	1	22233	0	0.11657	0.01952	0.06718	0.936149	1532	4	0.11657
Rab25	6	0.77198	0.80664	1	17609	1	-0.042201	0.019533	0.067215	0.936149	1533	2	-0.042201
Ifna6	5	0.51093	0.64424	1	13924	1	0.11261	0.019554	0.061515	0.936149	1534	4	0.11261
Prkaca	6	0.17077	0.33455	1	6933	1	0.20903	0.019599	0.067394	0.936149	1535	4	0.20903
Oard1	6	0.87749	0.87834	1	19480	1	0.23367	0.019604	0.067404	0.936149	1536	4	0.23367
mmu-mir-339	4	0.79225	0.7923	1	17933	0	0.19622	0.019618	0.055581	0.935874	1537	2	0.19622
mmu-mir-1964	4	0.86927	0.86923	1	19293	0	0.22458	0.01964	0.055631	0.935874	1538	3	0.22458
Rbm12b2	6	0.36503	0.54154	1	11364	2	0.086377	0.019641	0.067496	0.936149	1539	3	0.086377
Ppfia4	6	0.69078	0.76863	1	16565	1	0.16198	0.019642	0.067497	0.936149	1540	3	0.16198
Timm13	6	0.30815	0.49838	1	10344	1	0.14371	0.019643	0.067497	0.936149	1541	3	0.14371
Gm16390	5	0.89251	0.8926	1	19779	0	0.067762	0.019659	0.06179	0.936149	1542	2	0.067762
Cnbd2	6	0.61965	0.74174	1	15831	1	0.11402	0.019666	0.067559	0.936149	1543	3	0.11402
Atp8a1	6	0.99571	0.99574	1	22378	0	0.22884	0.019674	0.067588	0.936149	1544	4	0.22884
Lman1l	6	0.66916	0.7601	1	16357	1	0.096402	0.019688	0.067624	0.936149	1545	2	0.096402
Atp6v1h	6	0.27781	0.47572	1	9829	2	0.092146	0.019694	0.067646	0.936149	1546	3	0.092146
mmu-mir-1947	4	0.12917	0.24219	1	5775	2	0.21391	0.019717	0.055795	0.935874	1547	2	0.21391
Aspn	6	0.325	0.51109	1	10645	2	0.10104	0.019735	0.067748	0.936159	1548	3	0.10104
Sfrp2	5	0.43525	0.58074	1	12550	1	0.15615	0.019738	0.06201	0.936149	1549	3	0.15615
Taf5l	6	0.96054	0.96053	1	21459	0	0.20599	0.019749	0.067786	0.936159	1550	4	0.20599
Inpp1	6	0.24238	0.43043	1	8861	3	-0.0035904	0.019783	0.067876	0.936159	1551	2	-0.0035904
Postn	6	0.087949	0.21657	1	4590	3	0.061211	0.019806	0.067942	0.936159	1552	3	0.061211
Mgst2	5	0.37461	0.52305	1	11539	1	0.047088	0.019846	0.0623	0.936149	1553	2	0.047088
mmu-mir-684-1	3	0.1711	0.27132	1	6945	1	0.20737	0.019853	0.051195	0.929196	1554	2	0.20737
Scgb2b27	6	0.65609	0.75499	1	16216	1	0.20433	0.019884	0.068149	0.936159	1555	4	0.20433
mmu-mir-1946a	4	0.11225	0.22303	1	5303	1	0.26438	0.019918	0.056244	0.935874	1556	3	0.26438
Nkapl	6	0.87663	0.87762	1	19458	1	0.21933	0.019922	0.068239	0.936159	1557	3	0.21933
Knop1	6	0.44369	0.60308	1	12702	2	-0.046329	0.019924	0.068248	0.936159	1558	2	-0.046329
Dixdc1	6	0.91355	0.91373	1	20279	0	0.024725	0.019968	0.068372	0.936159	1559	2	0.024725
NonTargetingControlGuideForMouse_0481	2	0.98002	0.98014	1	21963	0	0.20205	0.019979	0.036997	0.917278	1560	2	0.20205
Emid1	6	0.24687	0.43628	1	8977	1	0.21822	0.020005	0.068473	0.936159	1561	4	0.21822
Phb2	6	0.00225	0.010056	0.532755	419	5	-0.33981	0.020018	0.068506	0.936159	1562	1	-0.33981
Ppp1r3d	6	0.89426	0.89438	1	19819	0	0.095346	0.020027	0.068531	0.936159	1563	2	0.095346
Plekha3	5	0.55737	0.66348	1	14749	1	0.17817	0.020028	0.062791	0.936149	1564	4	0.17817
Camk2b	6	0.5361	0.67861	1	14364	1	0.14163	0.020042	0.068569	0.936159	1565	4	0.14163
Tmem216	6	0.98921	0.98922	1	22202	0	0.17077	0.02005	0.068594	0.936159	1566	4	0.17077
Cabs1	6	0.20622	0.38272	1	7911	2	0.14791	0.020058	0.068608	0.936159	1567	3	0.14791
Cldn14	6	0.38924	0.56036	1	11790	1	0.16006	0.020078	0.068658	0.936159	1568	3	0.16006
Bbc3	6	0.7861	0.81439	1	17816	1	0.1353	0.020078	0.068659	0.936159	1569	4	0.1353
Nr2e1	6	0.95394	0.95401	1	21283	0	0.021339	0.020098	0.0687	0.936159	1570	2	0.021339
Satb2	6	0.041456	0.11942	0.982367	2657	3	-0.0069848	0.020159	0.068846	0.937203	1571	3	-0.0069848
NonTargetingControlGuideForMouse_0771	2	0.94747	0.94762	1	21122	0	0.215	0.02018	0.037377	0.917278	1572	2	0.215
Ncs1	6	0.32978	0.5147	1	10728	1	0.15821	0.020213	0.068971	0.937944	1573	4	0.15821
mmu-mir-1199	4	0.62159	0.65018	1	15852	1	0.10918	0.020241	0.056934	0.936149	1574	2	0.10918
Krt19	6	0.9501	0.95019	1	21178	0	0.075286	0.020254	0.069074	0.937944	1575	3	0.075286
Slco4c1	6	0.98317	0.98326	1	22050	0	0.15489	0.020286	0.069156	0.937944	1576	4	0.15489
Ms4a10	6	0.43444	0.59567	1	12541	1	0.14761	0.020295	0.06918	0.937944	1577	2	0.14761
Cxcr5	6	0.14837	0.3032	1	6302	2	-0.050311	0.020301	0.069192	0.937944	1578	1	-0.050311
H2-L	5	0.20534	0.36574	1	7892	2	0.062979	0.02033	0.063634	0.936149	1579	2	0.062979
Dnajc5b	6	0.24492	0.43376	1	8921	1	0.15743	0.020373	0.069381	0.938074	1580	4	0.15743
Nr0b2	6	0.96287	0.96284	1	21537	0	0.088698	0.02039	0.069427	0.938074	1581	3	0.088698
Mrgprg	6	0.2289	0.41281	1	8503	2	0.014199	0.020395	0.069436	0.938074	1582	2	0.014199
Olfr1220	6	0.023404	0.075685	0.911354	1814	1	0.048388	0.020406	0.069464	0.938074	1583	2	0.048388
Vmn1r196	6	0.45239	0.61005	1	12874	2	0.1162	0.020412	0.069478	0.938074	1584	3	0.1162
Lce3d	3	0.97958	0.97969	1	21950	0	0.085528	0.020423	0.052619	0.930037	1585	3	0.085528
Dnmbp	6	0.88157	0.88211	1	19563	1	0.15027	0.020424	0.069506	0.938074	1586	3	0.15027
Tas2r130	6	0.86427	0.86702	1	19187	1	0.14883	0.020459	0.069592	0.938074	1587	3	0.14883
Sox13	6	0.56912	0.70668	1	14992	2	0.2467	0.020475	0.06963	0.938074	1588	3	0.2467
Trim47	6	0.8163	0.83238	1	18311	1	0.058586	0.020489	0.06966	0.938074	1589	2	0.058586
mmu-mir-3068	4	0.89809	0.89795	1	19905	0	0.38898	0.020523	0.057534	0.936149	1590	3	0.38898
Fmo3	6	0.29891	0.49145	1	10197	2	-0.062708	0.020534	0.069772	0.938338	1591	2	-0.062708
mmu-mir-7118	4	0.80232	0.80236	1	18072	0	0.46118	0.020536	0.057563	0.936149	1592	3	0.46118
Cops6	6	0.444	0.60333	1	12707	2	0.29739	0.020539	0.069781	0.938338	1593	4	0.29739
2310022A10Rik	6	0.83799	0.8469	1	18663	1	0.097832	0.020583	0.069891	0.938338	1594	2	0.097832
Islr2	6	0.93209	0.93228	1	20746	0	0.11912	0.020589	0.069904	0.938338	1595	3	0.11912
Tsc22d2	6	0.92134	0.92153	1	20471	0	0.011486	0.02063	0.070003	0.938338	1596	2	0.011486
Ap1g2	6	0.23569	0.42171	1	8685	3	-0.043679	0.020637	0.070019	0.938338	1597	2	-0.043679
Gucy2c	5	0.71225	0.74273	1	16827	1	0.20717	0.020661	0.064536	0.936149	1598	3	0.20717
Fam57b	6	0.43727	0.59793	1	12594	1	0.19265	0.020663	0.070085	0.938338	1599	4	0.19265
Hspb9	6	0.61219	0.73917	1	15768	1	0.14664	0.02067	0.070097	0.938338	1600	4	0.14664
Mapk8ip3	6	0.37119	0.54624	1	11474	2	0.018815	0.020677	0.070113	0.938338	1601	2	0.018815
Zfp943	6	0.9	0.90009	1	19952	0	0.015541	0.020701	0.070173	0.938338	1602	2	0.015541
Olfr1258	6	0.17833	0.34484	1	7129	2	0.14263	0.020731	0.070244	0.938338	1603	4	0.14263
Tpm3	6	0.89322	0.89334	1	19793	0	0.15451	0.020774	0.070344	0.938338	1604	4	0.15451
Slc2a4	6	0.84177	0.84958	1	18733	1	0.10945	0.020774	0.070344	0.938338	1605	4	0.10945
NonTargetingControlGuideForMouse_0534	2	0.97922	0.97934	1	21942	0	0.29778	0.020778	0.038469	0.917278	1606	2	0.29778
Rbm12b1	5	0.6537	0.70945	1	16187	1	0.18128	0.020806	0.064939	0.936149	1607	4	0.18128
Fam45a	6	0.98594	0.98601	1	22115	0	0.32497	0.020811	0.070435	0.938338	1608	4	0.32497
Upk1a	6	0.96983	0.96981	1	21702	0	0.13534	0.020813	0.070438	0.938338	1609	4	0.13534
Thbs2	6	0.084622	0.21171	1	4493	3	-0.023799	0.020818	0.070451	0.938338	1610	2	-0.023799
Lgals2	5	0.92022	0.92035	1	20441	0	0.099635	0.020837	0.065019	0.936149	1611	2	0.099635
1600014K23Rik	6	0.73988	0.7904	1	17160	1	0.16689	0.020849	0.070526	0.938338	1612	4	0.16689
Cstl1	6	0.96565	0.96564	1	21602	0	0.011567	0.020865	0.070565	0.938338	1613	2	0.011567
D17H6S53E	6	0.56337	0.70167	1	14865	1	-0.035609	0.020877	0.070589	0.938338	1614	2	-0.035609
Tmem53	6	0.78516	0.81387	1	17802	1	0.21914	0.020899	0.070638	0.938338	1615	4	0.21914
Slc4a2	6	0.84736	0.85367	1	18848	1	0.15311	0.020911	0.070672	0.938338	1616	4	0.15311
Mb	6	0.013549	0.050338	0.846542	1288	2	0.07167	0.020913	0.07068	0.938338	1617	3	0.07167
Gm13276	2	0.97908	0.9792	1	21936	0	0.32219	0.020918	0.03873	0.917278	1618	2	0.32219
4632428N05Rik	6	0.97662	0.97669	1	21866	0	0.27275	0.020954	0.070779	0.938875	1619	4	0.27275
mmu-mir-678	4	0.22078	0.34565	1	8277	1	0.074465	0.020954	0.058448	0.936149	1620	2	0.074465
Cdkn3	6	0.89443	0.89455	1	19825	0	0.12027	0.020996	0.070876	0.938875	1621	3	0.12027
Asic2	6	0.94006	0.94028	1	20947	0	0.22632	0.021008	0.070909	0.938875	1622	4	0.22632
Scx	6	0.22817	0.41184	1	8484	1	0.27956	0.021024	0.070958	0.938875	1623	4	0.27956
Mapk13	6	0.7086	0.77618	1	16788	1	0.091661	0.02103	0.07097	0.938875	1624	3	0.091661
Hcst	6	0.27777	0.47569	1	9827	1	0.13848	0.021062	0.071054	0.939053	1625	4	0.13848
NonTargetingControlGuideForMouse_0554	2	0.97892	0.97904	1	21933	0	0.24316	0.021082	0.039029	0.917278	1626	2	0.24316
Ltc4s	6	0.20135	0.37619	1	7788	2	0.034444	0.021094	0.071134	0.939053	1627	3	0.034444
Zfp612	6	0.61857	0.74137	1	15816	1	0.26674	0.021098	0.071142	0.939053	1628	4	0.26674
Shoc2	6	0.91606	0.91624	1	20342	0	0.0003425	0.021101	0.071151	0.939053	1629	2	0.0003425
NonTargetingControlGuideForMouse_0313	2	0.97884	0.97898	1	21931	0	0.34091	0.021155	0.039151	0.917278	1630	2	0.34091
Cela3b	6	0.4085	0.5753	1	12103	2	0.16558	0.021185	0.071374	0.939785	1631	4	0.16558
Spp2	6	0.80548	0.82559	1	18116	1	0.018347	0.021195	0.0714	0.939785	1632	2	0.018347
Pnldc1	5	0.98833	0.98834	1	22175	0	0.20486	0.021257	0.066214	0.936149	1633	4	0.20486
Pdcl	6	0.9894	0.98943	1	22210	0	0.28365	0.021272	0.071597	0.939785	1634	4	0.28365
Ifitm1	4	0.26509	0.39531	1	9470	1	0.23929	0.021286	0.059154	0.936149	1635	3	0.23929
Ly6g6d	6	0.44735	0.60599	1	12763	2	0.066237	0.021289	0.071643	0.939785	1636	3	0.066237
Rnf138rt1	6	0.83568	0.84527	1	18625	1	0.23174	0.021322	0.071718	0.939785	1637	3	0.23174
Chil4	5	0.85451	0.85435	1	18990	0	0.17864	0.02133	0.066399	0.936149	1638	4	0.17864
Tmem25	6	0.65118	0.75316	1	16166	1	-0.0034143	0.021336	0.071753	0.939785	1639	2	-0.0034143
Rin3	5	0.97152	0.97158	1	21742	0	0.16482	0.021364	0.066487	0.936149	1640	4	0.16482
Arx	6	0.49917	0.64788	1	13737	2	0.12578	0.021382	0.071862	0.939785	1641	3	0.12578
C030006K11Rik	6	0.38566	0.55751	1	11732	1	0.13853	0.021383	0.071865	0.939785	1642	3	0.13853
Tigit	6	0.42289	0.58662	1	12349	2	0.12272	0.021393	0.071892	0.939785	1643	3	0.12272
Dera	6	0.49136	0.64144	1	13604	2	0.12746	0.021402	0.07192	0.939785	1644	3	0.12746
Krtap4-16	6	0.99454	0.99457	1	22342	0	0.16726	0.021428	0.071985	0.939785	1645	4	0.16726
Scaf1	6	0.33097	0.51559	1	10750	2	0.24402	0.02144	0.072009	0.939785	1646	4	0.24402
Hist1h2ba	6	0.9706	0.97062	1	21717	0	0.19503	0.021464	0.072074	0.939785	1647	4	0.19503
Gm10142	6	0.83605	0.84553	1	18629	1	0.029174	0.021491	0.072147	0.939785	1648	3	0.029174
Asmt	6	0.50964	0.65651	1	13901	1	0.12799	0.021527	0.072232	0.939785	1649	3	0.12799
Thyn1	6	0.97187	0.9719	1	21749	0	0.16801	0.021534	0.072249	0.939785	1650	4	0.16801
Il4ra	6	0.92391	0.9241	1	20524	0	0.16045	0.021619	0.072473	0.940691	1651	4	0.16045
Emc4	6	0.44412	0.60342	1	12709	2	-0.023421	0.021665	0.072593	0.940691	1652	1	-0.023421
NonTargetingControlGuideForMouse_0174	2	0.30634	0.32708	1	10311	1	0.11816	0.021681	0.040077	0.917278	1653	1	0.11816
Dhx38	6	0.11329	0.25345	1	5325	1	0.16069	0.021703	0.072697	0.940691	1654	4	0.16069
Atg13	6	0.27537	0.47357	1	9764	3	-0.060295	0.021712	0.072716	0.940691	1655	2	-0.060295
NonTargetingControlGuideForMouse_0010	2	0.08738	0.15009	1	4573	1	0.084915	0.021712	0.040131	0.917278	1656	1	0.084915
Olfr943	6	0.0052171	0.021262	0.698213	661	3	-0.032004	0.021735	0.072767	0.940691	1657	2	-0.032004
Brd1	6	0.95213	0.95224	1	21233	0	0.29748	0.021759	0.072829	0.940691	1658	4	0.29748
Sema5a	6	0.95775	0.95775	1	21384	0	0.1495	0.021764	0.072838	0.940691	1659	4	0.1495
Mybph	6	0.9539	0.95398	1	21281	0	0.19651	0.021798	0.072925	0.940691	1660	4	0.19651
Abcb1a	6	0.15732	0.31579	1	6553	3	-0.0075415	0.021806	0.072946	0.940691	1661	2	-0.0075415
Hoxb1	5	0.6828	0.72534	1	16490	1	0.20781	0.021816	0.06771	0.936159	1662	3	0.20781
Nipsnap3a	5	0.67312	0.71991	1	16392	1	0.16183	0.021897	0.067948	0.936159	1663	3	0.16183
Maf	6	0.61713	0.74087	1	15804	1	0.0044873	0.0219	0.07318	0.940691	1664	2	0.0044873
Taar7a	6	0.31845	0.50612	1	10526	2	0.0080908	0.02194	0.073276	0.940691	1665	2	0.0080908
Mdn1	6	0.51425	0.66035	1	13987	2	-0.1002	0.021947	0.073295	0.940691	1666	1	-0.1002
Spice1	6	0.31977	0.50716	1	10557	1	0.027495	0.021993	0.073405	0.940691	1667	2	0.027495
Cbfa2t3	6	0.05106	0.14162	1	3075	4	-0.18352	0.021994	0.073409	0.940691	1668	1	-0.18352
Cd276	6	0.22025	0.4013	1	8264	2	0.087888	0.022036	0.073513	0.940691	1669	3	0.087888
Ubxn7	6	0.80765	0.82694	1	18154	1	0.18254	0.022038	0.073516	0.940691	1670	3	0.18254
Fam76b	6	0.06704	0.17732	1	3766	4	-0.14421	0.022041	0.073522	0.940691	1671	2	-0.14421
Gpr116	5	0.99643	0.99642	1	22390	0	0.25878	0.022046	0.068374	0.936159	1672	4	0.25878
Adcyap1r1	6	0.47716	0.62992	1	13345	1	0.060852	0.022046	0.073536	0.940691	1673	2	0.060852
Tmem121	6	0.45223	0.60992	1	12866	2	-0.0055475	0.022059	0.073562	0.940691	1674	2	-0.0055475
Ebag9	6	0.75498	0.79776	1	17363	1	0.14973	0.022061	0.073567	0.940691	1675	3	0.14973
Cyp2a5	5	0.58584	0.67607	1	15296	1	0.16787	0.022068	0.068432	0.936159	1676	3	0.16787
Trappc10	5	0.16157	0.31553	1	6674	2	-0.20767	0.022073	0.068446	0.936159	1677	2	-0.20767
Cst11	6	0.14489	0.29839	1	6208	3	-0.13372	0.022088	0.073637	0.940691	1678	1	-0.13372
Zfp930	6	0.79074	0.81703	1	17901	1	0.19184	0.022114	0.073705	0.940691	1679	4	0.19184
Mpo	6	0.77733	0.8095	1	17683	1	0.15643	0.02212	0.073715	0.940691	1680	3	0.15643
Kcns1	6	0.027295	0.085262	0.929665	1995	3	-0.078627	0.022135	0.073751	0.940691	1681	1	-0.078627
Scnn1a	6	0.93227	0.93247	1	20750	0	0.12345	0.022138	0.073753	0.940691	1682	4	0.12345
Prrt3	6	0.9708	0.97081	1	21724	0	0.17084	0.022151	0.073781	0.940691	1683	4	0.17084
Olfr933	6	0.28428	0.48049	1	9938	2	0.15915	0.022158	0.073797	0.940691	1684	3	0.15915
Agxt	6	0.56873	0.70632	1	14980	1	0.18066	0.022195	0.073878	0.940691	1685	3	0.18066
Dnajb6	6	0.47937	0.63168	1	13381	1	0.33215	0.022201	0.073892	0.940691	1686	4	0.33215
Zfp128	6	0.53208	0.67528	1	14309	1	0.21786	0.022229	0.073967	0.940691	1687	4	0.21786
1700017D01Rik	6	0.83958	0.84801	1	18700	1	0.18515	0.022249	0.074019	0.940691	1688	3	0.18515
Gm4791	6	0.81772	0.83327	1	18326	1	0.14091	0.022251	0.074023	0.940691	1689	4	0.14091
Tox4	6	0.34674	0.52757	1	11041	1	0.10236	0.022269	0.074071	0.940691	1690	4	0.10236
Etv4	6	0.4149	0.58028	1	12203	1	0.22443	0.022276	0.07409	0.940691	1691	4	0.22443
Mum1	6	0.8774	0.87827	1	19477	1	0.096313	0.022285	0.074116	0.940691	1692	3	0.096313
Trpm6	6	0.034061	0.1018	0.954613	2327	2	0.039429	0.022302	0.074155	0.940691	1693	2	0.039429
Zfp511	6	0.22857	0.41236	1	8493	3	-0.12164	0.022323	0.074217	0.940691	1694	1	-0.12164
Zkscan2	6	0.40591	0.57328	1	12071	2	0.13683	0.022337	0.074251	0.940691	1695	3	0.13683
Dph5	6	0.54063	0.68252	1	14451	2	0.1489	0.022343	0.074266	0.940691	1696	4	0.1489
Slc5a6	6	0.24432	0.43298	1	8910	2	0.059673	0.022365	0.074316	0.940691	1697	3	0.059673
Tff3	6	0.81908	0.83416	1	18344	1	-0.0093828	0.02237	0.074324	0.940691	1698	2	-0.0093828
Tln1	6	0.16063	0.32041	1	6639	2	0.19018	0.022406	0.074413	0.941047	1699	4	0.19018
Ywhah	6	0.69877	0.772	1	16666	1	0.16647	0.022417	0.074436	0.941047	1700	3	0.16647
Olfr114	6	0.13637	0.28629	1	5975	3	-0.027049	0.022434	0.074482	0.941102	1701	2	-0.027049
mmu-mir-7018	4	0.89273	0.89261	1	19782	0	0.21134	0.022454	0.061668	0.936149	1702	3	0.21134
Caap1	6	0.053288	0.14667	1	3166	4	-0.11328	0.022464	0.074558	0.941222	1703	1	-0.11328
Samd14	5	0.55055	0.66054	1	14618	1	0.26875	0.022479	0.06958	0.938074	1704	3	0.26875
Ntmt1	6	0.14966	0.30505	1	6330	3	-0.061477	0.022511	0.074682	0.941222	1705	2	-0.061477
Pqlc3	6	0.56697	0.70478	1	14948	2	-0.024442	0.022525	0.074727	0.941222	1706	2	-0.024442
Xlr3b	2	0.7535	0.7534	1	17341	0	0.23499	0.022533	0.041637	0.917278	1707	1	0.23499
Foxi3	6	0.86275	0.86575	1	19157	1	0.040712	0.022534	0.074749	0.941222	1708	3	0.040712
Gpatch11	6	0.92597	0.9262	1	20569	0	0.15958	0.022536	0.074755	0.941222	1709	4	0.15958
Erv3	6	0.97483	0.97492	1	21824	0	0.26308	0.022536	0.074755	0.941222	1710	4	0.26308
Bcl10	6	0.98753	0.98754	1	22152	0	0.13601	0.02255	0.074784	0.941222	1711	3	0.13601
Chid1	6	0.16243	0.32292	1	6696	2	0.15242	0.022575	0.074837	0.94132	1712	4	0.15242
Rtkn	6	0.55849	0.69756	1	14767	1	0.15647	0.022605	0.07493	0.94132	1713	3	0.15647
Fkbp7	6	0.073932	0.19226	1	4067	2	0.073073	0.02261	0.074944	0.94132	1714	3	0.073073
Carns1	6	0.33019	0.51502	1	10734	1	0.14337	0.022615	0.074959	0.94132	1715	4	0.14337
mmu-mir-199a-1	4	0.95983	0.95979	1	21437	0	0.12617	0.02265	0.062087	0.936149	1716	1	0.12617
Tmem167	5	0.014115	0.045848	0.83463	1320	3	-0.25205	0.02268	0.070094	0.938338	1717	1	-0.25205
Fam161b	6	0.99737	0.99738	1	22416	0	0.14584	0.022693	0.075141	0.942012	1718	4	0.14584
Ndp	6	0.38029	0.55332	1	11633	1	0.090238	0.022723	0.075224	0.942012	1719	3	0.090238
Avil	6	0.5902	0.72487	1	15375	2	0.049573	0.022723	0.075224	0.942012	1720	3	0.049573
mmu-mir-3474	4	0.93471	0.93465	1	20818	0	0.11291	0.022775	0.062366	0.936149	1721	2	0.11291
Traf3	6	0.75844	0.79952	1	17419	1	0.18036	0.022793	0.075396	0.943646	1722	4	0.18036
mmu-mir-29b-1	4	0.8192	0.81925	1	18347	0	0.23809	0.022837	0.062492	0.936149	1723	3	0.23809
Olfr675	6	0.17563	0.34116	1	7061	2	-0.011974	0.022887	0.075637	0.944277	1724	3	-0.011974
Gpx2	6	0.11148	0.25083	1	5280	3	-0.072095	0.022904	0.075679	0.944277	1725	2	-0.072095
Capzb	6	0.55991	0.69871	1	14798	2	0.089286	0.022904	0.075679	0.944277	1726	3	0.089286
Chst7	6	0.3197	0.50711	1	10556	2	-0.088117	0.022934	0.075768	0.944277	1727	2	-0.088117
Abhd17b	6	0.13753	0.28792	1	6013	2	0.22408	0.022986	0.075904	0.944277	1728	4	0.22408
Nid2	6	0.81074	0.82883	1	18213	1	0.21252	0.022986	0.075904	0.944277	1729	4	0.21252
Pan3	6	0.59302	0.72736	1	15448	2	0.023804	0.023009	0.075964	0.944277	1730	2	0.023804
Serhl	6	0.86804	0.87015	1	19267	1	0.18097	0.023031	0.076025	0.944277	1731	4	0.18097
Arl9	6	0.32199	0.50884	1	10593	2	-0.06991	0.023034	0.076034	0.944277	1732	2	-0.06991
Gmfg	6	0.32199	0.50883	1	10592	1	0.044666	0.023067	0.076116	0.944277	1733	2	0.044666
Arpc2	6	0.83777	0.84674	1	18656	1	0.19799	0.023075	0.076133	0.944277	1734	4	0.19799
Abcb6	6	0.82594	0.83864	1	18453	1	0.16661	0.023131	0.076278	0.944277	1735	4	0.16661
Art4	6	0.62348	0.74309	1	15874	1	0.17733	0.023137	0.076296	0.944277	1736	4	0.17733
Zmat1	6	0.61043	0.73855	1	15746	1	0.10179	0.023145	0.076318	0.944277	1737	3	0.10179
Pfas	5	0.8511	0.85092	1	18919	0	0.12163	0.023159	0.071436	0.939785	1738	3	0.12163
mmu-mir-7006	4	0.78602	0.78611	1	17815	0	0.28248	0.023176	0.063207	0.936149	1739	3	0.28248
Arv1	6	0.46106	0.61692	1	13034	2	0.013554	0.023185	0.076409	0.944277	1740	3	0.013554
NonTargetingControlGuideForMouse_0799	2	0.97677	0.97695	1	21873	0	0.82582	0.023227	0.042848	0.917543	1741	2	0.82582
Gm6406	5	0.96424	0.96438	1	21576	0	0.36117	0.023233	0.071632	0.939785	1742	4	0.36117
Pdzd3	6	0.9547	0.95475	1	21305	0	0.10226	0.023263	0.076611	0.944277	1743	3	0.10226
Homez	5	0.84027	0.84018	1	18708	1	0.13226	0.023306	0.071828	0.939785	1744	3	0.13226
Ammecr1l	6	0.95021	0.95031	1	21182	0	0.033372	0.02331	0.076721	0.944277	1745	2	0.033372
Dnajc6	6	0.98758	0.9876	1	22156	0	0.26136	0.023314	0.076731	0.944277	1746	4	0.26136
Ppp1r1c	6	0.96704	0.96702	1	21637	0	0.22537	0.023327	0.076767	0.944277	1747	4	0.22537
Adcyap1	6	0.77889	0.81038	1	17710	1	0.10044	0.023373	0.076888	0.944277	1748	3	0.10044
Cyp2b13	6	0.81721	0.83293	1	18322	1	0.13058	0.02338	0.076905	0.944277	1749	3	0.13058
Olfr1145	6	0.24213	0.43009	1	8854	1	0.14508	0.023382	0.076909	0.944277	1750	3	0.14508
Ret	6	0.14878	0.30378	1	6312	2	0.11113	0.023395	0.076935	0.944277	1751	3	0.11113
Vmn2r1	6	0.81885	0.83401	1	18340	1	0.18058	0.023415	0.076995	0.944277	1752	4	0.18058
NonTargetingControlGuideForMouse_0280	2	0.94401	0.9441	1	21047	0	0.40204	0.023433	0.043224	0.91902	1753	2	0.40204
Ralgapb	6	0.79996	0.8223	1	18042	1	0.11229	0.023442	0.077068	0.944277	1754	3	0.11229
Olfr995	6	0.11517	0.2561	1	5379	2	-0.05533	0.023451	0.077093	0.944277	1755	1	-0.05533
Hddc3	6	0.036166	0.10684	0.963502	2430	3	0.00076551	0.023495	0.077195	0.944277	1756	3	0.00076551
Ptrf	6	0.7473	0.79401	1	17266	1	0.17956	0.023495	0.077195	0.944277	1757	3	0.17956
Thrb	5	0.42008	0.56633	1	12291	2	-0.078231	0.023503	0.072369	0.940691	1758	1	-0.078231
Olfr49	6	0.84408	0.85126	1	18775	1	0.12699	0.023522	0.077256	0.944277	1759	4	0.12699
Olfm4	6	0.28272	0.47932	1	9911	2	0.11218	0.023564	0.077359	0.944277	1760	3	0.11218
Ces1a	6	0.093965	0.22542	1	4762	2	0.013113	0.02359	0.077422	0.944277	1761	2	0.013113
1700042B14Rik	6	0.94302	0.94318	1	21016	0	0.16956	0.023646	0.077547	0.944277	1762	4	0.16956
Mettl21a	6	0.851	0.85644	1	18917	1	0.21851	0.023674	0.077614	0.944277	1763	4	0.21851
Itgad	6	0.91344	0.91361	1	20271	0	-0.00013381	0.023686	0.077645	0.944277	1764	2	-0.00013381
Klk1b21	6	0.98067	0.98077	1	21979	0	0.18062	0.023688	0.07765	0.944277	1765	4	0.18062
Dhcr7	6	0.77481	0.80817	1	17651	1	0.0036394	0.023691	0.077662	0.944277	1766	2	0.0036394
Trim30a	6	0.49439	0.64392	1	13666	2	0.05547	0.023708	0.07771	0.944277	1767	3	0.05547
Asrgl1	6	0.24287	0.43107	1	8874	1	0.10103	0.023733	0.077765	0.944277	1768	3	0.10103
Tpm1	6	0.27422	0.47209	1	9732	1	0.1007	0.023755	0.077819	0.944277	1769	3	0.1007
Slc25a47	6	0.77406	0.80776	1	17636	1	0.18822	0.023772	0.077859	0.944277	1770	4	0.18822
Fam227a	6	0.78936	0.81625	1	17873	1	0.11724	0.023779	0.077876	0.944277	1771	4	0.11724
mmu-mir-7023	4	0.9689	0.9689	1	21681	0	0.17598	0.02378	0.064501	0.936149	1772	3	0.17598
Pkib	6	0.8753	0.87644	1	19422	1	0.025969	0.02381	0.077946	0.944277	1773	3	0.025969
mmu-mir-6945	4	0.64818	0.66876	1	16126	1	0.26699	0.023818	0.064573	0.936149	1774	3	0.26699
4921530L21Rik	6	0.56669	0.70455	1	14937	1	-0.01072	0.023826	0.077991	0.944277	1775	2	-0.01072
Hmox2	6	0.99848	0.9985	1	22458	0	0.16725	0.02383	0.077999	0.944277	1776	4	0.16725
mmu-mir-7021	2	0.66882	0.66888	1	16352	0	0.17918	0.023859	0.043986	0.924438	1777	1	0.17918
Mbd3l2	6	0.25975	0.45335	1	9325	2	0.088635	0.023872	0.078107	0.944277	1778	3	0.088635
Ghrhr	6	0.96254	0.96252	1	21523	0	0.18966	0.02392	0.078217	0.944277	1779	4	0.18966
mmu-mir-1291	4	0.61019	0.64245	1	15744	1	0.19881	0.023921	0.064804	0.936149	1780	3	0.19881
Egfl8	6	0.92931	0.92953	1	20657	0	0.095492	0.023929	0.078233	0.944277	1781	4	0.095492
4933427D14Rik	6	0.13165	0.27957	1	5852	2	0.089601	0.023955	0.078297	0.944277	1782	3	0.089601
Gm4951	6	0.26068	0.45458	1	9350	1	0.16578	0.023964	0.078319	0.944277	1783	4	0.16578
Tbx6	6	0.93562	0.9358	1	20838	0	0.10681	0.023989	0.078387	0.944277	1784	4	0.10681
Prph2	6	0.72694	0.78435	1	17007	1	0.16161	0.024017	0.078459	0.944277	1785	3	0.16161
Arhgef10	6	0.41471	0.58012	1	12199	1	-0.027708	0.024023	0.078474	0.944277	1786	2	-0.027708
Gli3	6	0.95554	0.95555	1	21327	0	0.27773	0.024037	0.078516	0.944277	1787	4	0.27773
NonTargetingControlGuideForMouse_0424	2	0.83907	0.83903	1	18692	0	0.6615	0.024056	0.044342	0.925596	1788	1	0.6615
Olfr1002	6	0.7136	0.77836	1	16840	1	0.034415	0.024061	0.078579	0.944277	1789	2	0.034415
Stx2	6	0.48532	0.63653	1	13493	1	0.13178	0.024066	0.078594	0.944277	1790	3	0.13178
Olfr1061	6	0.32528	0.5113	1	10651	2	0.10665	0.024087	0.078637	0.944277	1791	3	0.10665
Adamts14	6	0.9977	0.99773	1	22430	0	0.16788	0.024122	0.078724	0.944277	1792	4	0.16788
Psat1	6	0.2236	0.40576	1	8359	2	0.079914	0.024132	0.078742	0.944277	1793	3	0.079914
Il1rap	6	0.11399	0.25443	1	5343	3	-0.034132	0.024132	0.078742	0.944277	1794	2	-0.034132
Taar6	6	0.96385	0.96383	1	21564	0	0.16268	0.024136	0.078753	0.944277	1795	3	0.16268
Edn3	5	0.82984	0.83035	1	18514	1	0.15271	0.024202	0.074259	0.940691	1796	4	0.15271
Slc30a4	6	0.86487	0.8675	1	19199	1	0.10043	0.024202	0.078919	0.94515	1797	4	0.10043
Ufsp1	5	0.69579	0.73288	1	16631	1	0.15932	0.024208	0.074277	0.940691	1798	3	0.15932
Olfr960	6	0.92783	0.92804	1	20619	0	0.056522	0.024244	0.079018	0.94515	1799	3	0.056522
4933415F23Rik	6	0.33687	0.52007	1	10853	2	-0.011846	0.024249	0.079029	0.94515	1800	2	-0.011846
Ncoa1	6	0.91412	0.91429	1	20287	0	0.079223	0.024296	0.079134	0.945271	1801	3	0.079223
Wisp1	6	0.022727	0.07394	0.905881	1779	4	-0.23679	0.024297	0.079136	0.945271	1802	2	-0.23679
Akr1b7	6	0.89525	0.89535	1	19844	0	0.18373	0.024343	0.079246	0.945623	1803	4	0.18373
Wnt5b	6	0.58032	0.71628	1	15191	1	0.31285	0.02437	0.079314	0.945623	1804	4	0.31285
Prr11	6	0.99267	0.99267	1	22304	0	0.27324	0.02437	0.079314	0.945623	1805	4	0.27324
Avpr2	6	0.67002	0.76043	1	16367	1	0.099127	0.02439	0.079362	0.945623	1806	4	0.099127
Plac8l1	6	0.029773	0.091374	0.93602	2127	1	0.093855	0.0244	0.079392	0.945623	1807	4	0.093855
Krcc1	6	0.15649	0.3146	1	6527	1	0.1343	0.024412	0.079418	0.945623	1808	4	0.1343
Vmn1r157	3	0.97559	0.97573	1	21841	0	0.37996	0.024414	0.06214	0.936149	1809	3	0.37996
Ccl3	6	0.96482	0.9648	1	21585	0	0.11938	0.024447	0.0795	0.946097	1810	3	0.11938
Olfr1390	6	0.99441	0.99444	1	22340	0	0.25424	0.024529	0.079725	0.946167	1811	4	0.25424
Ppp1r9b	6	0.98528	0.98537	1	22098	0	0.10179	0.024537	0.079752	0.946167	1812	4	0.10179
Map3k7	6	0.86203	0.86517	1	19142	1	0.090203	0.024559	0.079811	0.946167	1813	3	0.090203
Lypd6	6	0.26692	0.46267	1	9522	2	0.13275	0.024572	0.079836	0.946167	1814	4	0.13275
Cdpf1	6	0.39746	0.5667	1	11933	1	0.057774	0.024572	0.079836	0.946167	1815	3	0.057774
Pdk4	6	0.85113	0.85653	1	18921	1	0.13429	0.024574	0.079842	0.946167	1816	3	0.13429
Aimp2	6	0.6204	0.74202	1	15836	1	0.095232	0.024624	0.07997	0.946687	1817	2	0.095232
mmu-mir-1192	4	0.35162	0.49169	1	11134	1	0.30701	0.024652	0.06635	0.936149	1818	3	0.30701
Rbm31y	6	0.85555	0.85995	1	19012	1	0.13837	0.024656	0.080047	0.94687	1819	4	0.13837
Sc5d	6	0.85843	0.86227	1	19072	1	0.052409	0.024671	0.080088	0.94687	1820	2	0.052409
Rnf170	6	0.073605	0.19155	1	4054	3	-0.040794	0.02468	0.080111	0.94687	1821	3	-0.040794
Zfp653	6	0.83303	0.84343	1	18579	1	0.15683	0.024705	0.080176	0.947132	1822	4	0.15683
mmu-mir-6934	3	0.97527	0.9754	1	21833	0	0.29937	0.024728	0.062858	0.936149	1823	3	0.29937
NonTargetingControlGuideForMouse_0344	2	0.97526	0.97544	1	21831	0	0.11638	0.024741	0.045538	0.927223	1824	2	0.11638
Zbtb16	6	0.76468	0.80273	1	17510	1	0.11851	0.024744	0.080274	0.947311	1825	4	0.11851
Trp53bp1	6	0.90955	0.90966	1	20176	0	0.15174	0.024744	0.080275	0.947311	1826	3	0.15174
mmu-mir-1930	4	0.91953	0.91947	1	20425	0	0.17565	0.024798	0.066662	0.936149	1827	3	0.17565
Kcnf1	6	0.58178	0.71751	1	15215	1	0.053403	0.024812	0.080413	0.947405	1828	3	0.053403
Prss12	6	0.65954	0.75632	1	16249	1	0.069103	0.024839	0.08049	0.947405	1829	3	0.069103
Olfr67	6	0.46083	0.61674	1	13029	2	-0.032063	0.024859	0.080538	0.947405	1830	1	-0.032063
Tspan33	5	0.27868	0.43319	1	9844	2	-0.06265	0.024873	0.07606	0.944277	1831	2	-0.06265
Gstm2	6	0.070287	0.18439	1	3903	1	0.20754	0.024883	0.080589	0.947405	1832	3	0.20754
BC017643	6	0.049943	0.13898	0.999445	3019	4	-0.39508	0.024906	0.080643	0.947405	1833	1	-0.39508
Pnpla1	5	0.098651	0.21405	1	4900	1	0.13223	0.024942	0.07624	0.944277	1834	4	0.13223
Ppp3r2	6	0.47908	0.63142	1	13377	2	0.22317	0.024943	0.080727	0.947405	1835	3	0.22317
D3Ertd254e	6	0.73092	0.78615	1	17052	1	0.10542	0.02498	0.08081	0.947405	1836	4	0.10542
Lgi3	6	0.52375	0.66829	1	14169	2	0.097891	0.024989	0.080825	0.947405	1837	3	0.097891
Gm597	6	0.286	0.48182	1	9970	2	-0.0066004	0.024999	0.080852	0.947405	1838	2	-0.0066004
Rpl41	4	0.0029475	0.010484	0.535045	492	3	-0.2607	0.025018	0.067146	0.936149	1839	1	-0.2607
Cd46	6	0.22587	0.40879	1	8421	1	0.13741	0.025035	0.080941	0.947405	1840	4	0.13741
1700016H13Rik	4	0.98874	0.9888	1	22189	0	0.20935	0.025045	0.067196	0.936149	1841	3	0.20935
Mmp15	6	0.16529	0.32695	1	6773	2	-0.040325	0.025046	0.080971	0.947405	1842	2	-0.040325
Tmem254a	6	0.94388	0.94402	1	21042	0	0.10996	0.02506	0.081006	0.947405	1843	4	0.10996
Zcchc16	6	0.82896	0.84068	1	18496	1	0.081004	0.025093	0.081082	0.947405	1844	3	0.081004
Prepl	6	0.81489	0.83148	1	18293	1	0.15271	0.025136	0.081179	0.947967	1845	4	0.15271
2310009B15Rik	6	0.036453	0.10753	0.965747	2438	3	-0.085916	0.025152	0.081215	0.947967	1846	2	-0.085916
Zfp397	6	0.019217	0.064997	0.889132	1587	2	0.086232	0.025207	0.081357	0.948364	1847	3	0.086232
Lrit1	6	0.49369	0.64335	1	13654	2	0.0127	0.025222	0.081394	0.948364	1848	2	0.0127
NonTargetingControlGuideForMouse_0016	2	0.96138	0.96159	1	21482	0	0.43095	0.02523	0.046402	0.927223	1849	2	0.43095
Supt20	6	0.45921	0.61543	1	12989	1	0.16288	0.025253	0.081467	0.948364	1850	4	0.16288
Dtnbp1	6	0.90107	0.90112	1	19981	0	0.16251	0.025271	0.081511	0.948364	1851	4	0.16251
Wdr12	6	0.08259	0.2087	1	4408	3	-0.04014	0.025281	0.081537	0.948364	1852	3	-0.04014
Tox2	6	0.53687	0.67928	1	14383	2	0.097332	0.025287	0.081552	0.948364	1853	4	0.097332
Olfr455	5	0.53192	0.6527	1	14306	1	0.19662	0.025288	0.077167	0.944277	1854	3	0.19662
NonTargetingControlGuideForMouse_0960	2	0.97469	0.97487	1	21817	0	0.23844	0.025311	0.046546	0.927223	1855	2	0.23844
Kif1c	6	0.62097	0.74223	1	15844	1	0.15636	0.025322	0.08165	0.948364	1856	3	0.15636
Casp2	6	0.99502	0.99505	1	22360	0	0.056107	0.025328	0.081662	0.948364	1857	2	0.056107
Eps15	6	0.56441	0.70257	1	14892	2	0.17702	0.025338	0.081684	0.948364	1858	4	0.17702
Hagh	5	0.96186	0.96202	1	21498	0	0.014829	0.025343	0.077311	0.944277	1859	2	0.014829
Ankrd34a	6	0.9909	0.99089	1	22249	0	0.12739	0.02535	0.081712	0.948364	1860	3	0.12739
Cstf2t	6	0.91944	0.91963	1	20420	0	0.098077	0.025374	0.081773	0.94858	1861	4	0.098077
Caskin2	6	0.99156	0.99155	1	22272	0	0.16533	0.025401	0.081834	0.948642	1862	4	0.16533
Ppp1r21	6	0.99216	0.99215	1	22288	0	0.16236	0.025416	0.08187	0.948642	1863	4	0.16236
Gli2	6	0.78454	0.81355	1	17793	1	0.081694	0.025428	0.081908	0.948642	1864	3	0.081694
B4galt5	6	0.86802	0.87013	1	19266	1	0.15708	0.025458	0.081978	0.948642	1865	4	0.15708
Crisp3	5	0.42248	0.5686	1	12340	1	0.12275	0.025479	0.077711	0.944277	1866	4	0.12275
Dusp8	6	0.99544	0.99548	1	22372	0	0.26056	0.025502	0.082076	0.948642	1867	4	0.26056
Cnot6	6	0.83942	0.84789	1	18696	1	0.16142	0.025507	0.082091	0.948642	1868	4	0.16142
Mtfr2	6	0.12411	0.26881	1	5638	2	0.15203	0.025528	0.082147	0.948642	1869	3	0.15203
Neurog1	6	0.86881	0.87081	1	19285	1	0.059947	0.025554	0.082207	0.948642	1870	3	0.059947
Rps6kl1	6	0.99372	0.99374	1	22328	0	0.21145	0.025576	0.082262	0.948642	1871	4	0.21145
6030419C18Rik	6	0.96801	0.96798	1	21657	0	0.15453	0.025581	0.082275	0.948642	1872	4	0.15453
Vmn1r167	6	0.96389	0.96387	1	21566	0	0.18073	0.025586	0.082284	0.948642	1873	4	0.18073
Hmgn3	6	0.085461	0.21294	1	4519	2	0.13389	0.02563	0.082393	0.949418	1874	3	0.13389
Dio2	6	0.84993	0.85563	1	18899	1	0.10935	0.025651	0.082447	0.949551	1875	3	0.10935
Olfr384	6	0.074157	0.19277	1	4077	1	0.1248	0.025685	0.082535	0.949948	1876	3	0.1248
Glod5	6	0.93541	0.9356	1	20831	0	0.12869	0.025703	0.082575	0.949948	1877	3	0.12869
Cd72	6	0.54698	0.68782	1	14545	2	0.1806	0.025742	0.082665	0.949948	1878	4	0.1806
Zadh2	6	0.7144	0.7787	1	16849	1	0.087474	0.025761	0.0827	0.949948	1879	3	0.087474
mmu-mir-1970	4	0.97355	0.97361	1	21796	0	0.3128	0.025762	0.068728	0.936159	1880	3	0.3128
Egfbp2	6	0.87162	0.87322	1	19341	1	0.082	0.025768	0.082717	0.949948	1881	3	0.082
Ppp1r3b	5	0.72306	0.74939	1	16960	1	0.24652	0.025798	0.078548	0.944277	1882	3	0.24652
D930020B18Rik	6	0.024249	0.07777	0.915322	1852	1	0.10639	0.025805	0.082809	0.949948	1883	3	0.10639
NonTargetingControlGuideForMouse_0780	2	0.86822	0.86826	1	19272	0	0.17264	0.025829	0.047438	0.927223	1884	1	0.17264
Gm94	6	0.31424	0.50294	1	10449	2	0.14526	0.025842	0.082895	0.949948	1885	4	0.14526
Alkbh7	6	0.04768	0.1338	0.994937	2925	2	0.030516	0.025843	0.082897	0.949948	1886	2	0.030516
Mstn	5	0.80154	0.80566	1	18057	1	0.16124	0.025858	0.078688	0.944277	1887	3	0.16124
mmu-mir-6336	4	0.26817	0.39862	1	9551	2	0.22109	0.025913	0.069046	0.937944	1888	2	0.22109
Siah3	6	0.61461	0.73997	1	15789	1	0.18197	0.025917	0.083089	0.949948	1889	4	0.18197
Alms1	6	0.77334	0.80738	1	17627	1	0.17888	0.025924	0.083107	0.949948	1890	4	0.17888
Auh	5	0.96778	0.96791	1	21650	0	0.18184	0.025932	0.078899	0.94515	1891	4	0.18184
mmu-mir-362	4	0.97929	0.97941	1	21945	0	0.3001	0.025974	0.069173	0.937944	1892	3	0.3001
Myct1	6	0.17805	0.34447	1	7121	3	-0.05924	0.025984	0.08324	0.949948	1893	2	-0.05924
Epb4.1l3	6	0.44615	0.60504	1	12740	2	0.26758	0.025994	0.083269	0.949948	1894	3	0.26758
Tll2	6	0.14653	0.30063	1	6262	3	-0.037822	0.026031	0.083357	0.949948	1895	2	-0.037822
Acp1	6	0.42753	0.59027	1	12428	1	0.17533	0.026034	0.083361	0.949948	1896	3	0.17533
Serpinb2	6	0.78817	0.81557	1	17850	1	0.21244	0.026048	0.083398	0.949948	1897	4	0.21244
Gpr3	6	0.99644	0.99648	1	22392	0	0.21387	0.026058	0.083423	0.949948	1898	3	0.21387
Mid1ip1	6	0.50728	0.65455	1	13861	2	-0.014048	0.026109	0.083544	0.949948	1899	2	-0.014048
Pdzd7	6	0.89674	0.89685	1	19873	0	0.17175	0.026121	0.083572	0.949948	1900	4	0.17175
Arhgap32	6	0.94677	0.94687	1	21110	0	0.0071463	0.026124	0.083579	0.949948	1901	3	0.0071463
Rxrb	6	0.16188	0.32216	1	6681	1	0.16054	0.026131	0.0836	0.949948	1902	4	0.16054
Myeov2	6	0.026358	0.082951	0.929342	1940	1	0.15889	0.026139	0.08362	0.949948	1903	4	0.15889
1700020N15Rik	6	0.70875	0.77624	1	16789	1	0.12255	0.026171	0.083709	0.950478	1904	4	0.12255
Smoc1	6	0.31909	0.50663	1	10545	2	-0.0084676	0.026197	0.083769	0.950682	1905	2	-0.0084676
Ncaph2	6	0.24807	0.43783	1	9013	3	-0.029196	0.026255	0.083918	0.950955	1906	2	-0.029196
Iqck	6	0.96939	0.9694	1	21690	0	0.19197	0.026265	0.08394	0.950955	1907	4	0.19197
Gm7325	6	0.91246	0.91264	1	20249	0	0.1822	0.026284	0.083979	0.950955	1908	4	0.1822
Gpc6	6	0.18828	0.3584	1	7407	2	3.04e-05	0.026286	0.083986	0.950955	1909	2	3.04e-05
Stx12	6	0.75638	0.79849	1	17393	1	0.18427	0.026295	0.084009	0.950955	1910	4	0.18427
Reg4	5	0.51598	0.64626	1	14022	1	0.22661	0.026307	0.079905	0.94642	1911	3	0.22661
Ino80c	6	0.77282	0.80711	1	17618	1	0.03437	0.026312	0.084047	0.950955	1912	2	0.03437
Itpr3	6	0.59196	0.72646	1	15423	2	-0.029602	0.026358	0.084149	0.951626	1913	2	-0.029602
NonTargetingControlGuideForMouse_0698	2	0.97364	0.97383	1	21797	0	0.27373	0.026359	0.048361	0.927223	1914	2	0.27373
Prc1	6	0.14467	0.29807	1	6204	3	-0.10951	0.026429	0.08432	0.952609	1915	1	-0.10951
Tcte1	6	0.94914	0.94925	1	21154	0	0.15116	0.026462	0.084396	0.95299	1916	4	0.15116
NonTargetingControlGuideForMouse_0043	2	0.97351	0.9737	1	21795	0	0.37726	0.026486	0.048584	0.927223	1917	2	0.37726
Apc2	6	0.19264	0.36434	1	7532	2	0.16622	0.026499	0.0845	0.953243	1918	3	0.16622
Cdon	6	0.80729	0.82672	1	18149	1	0.14911	0.026515	0.084539	0.953243	1919	4	0.14911
Mlana	6	0.98242	0.98252	1	22030	0	0.15253	0.026522	0.084557	0.953243	1920	4	0.15253
Olfr33	6	0.95663	0.95664	1	21359	0	0.11621	0.026535	0.084588	0.953243	1921	4	0.11621
mmu-mir-122	4	0.69567	0.70447	1	16627	1	0.082309	0.026567	0.07045	0.938338	1922	2	0.082309
Mybl1	6	0.28276	0.47934	1	9912	2	0.14976	0.026593	0.084718	0.953554	1923	3	0.14976
Gad1	6	0.12909	0.27591	1	5772	3	-0.15797	0.026639	0.084831	0.953554	1924	1	-0.15797
Evi2b	6	0.11783	0.25988	1	5460	3	-0.13667	0.026686	0.084953	0.953554	1925	1	-0.13667
Xlr	3	0.97329	0.97339	1	21791	0	0.24658	0.026715	0.067551	0.936149	1926	3	0.24658
mmu-mir-7069	3	0.16412	0.26206	1	6737	2	-0.11246	0.026746	0.067616	0.936149	1927	1	-0.11246
Fam163a	6	0.95089	0.95097	1	21202	0	0.12905	0.026767	0.085156	0.953554	1928	4	0.12905
Brms1l	6	0.040108	0.11627	0.977528	2593	3	-0.12084	0.02678	0.085188	0.953554	1929	1	-0.12084
Prob1	6	0.60432	0.73649	1	15685	1	0.20088	0.026783	0.085194	0.953554	1930	4	0.20088
Neurl2	6	0.8022	0.82359	1	18069	1	0.11558	0.026787	0.0852	0.953554	1931	3	0.11558
Paqr6	6	0.29572	0.48907	1	10138	2	-0.042684	0.026827	0.085297	0.953554	1932	2	-0.042684
C1qc	6	0.96763	0.96762	1	21648	0	0.12592	0.026829	0.085302	0.953554	1933	2	0.12592
Impa2	6	0.3457	0.52679	1	11029	2	0.099609	0.026859	0.085371	0.953554	1934	3	0.099609
Itpka	6	0.97815	0.97822	1	21911	0	0.17806	0.026868	0.085394	0.953554	1935	4	0.17806
Hist1h2bb	6	0.067415	0.17816	1	3789	4	-0.17793	0.026874	0.085406	0.953554	1936	1	-0.17793
Fam46c	6	0.89779	0.8979	1	19895	0	0.097528	0.02688	0.085426	0.953554	1937	4	0.097528
Vmn2r40	2	0.97312	0.97331	1	21786	0	0.32078	0.026881	0.049293	0.927223	1938	2	0.32078
Tfr2	6	0.46067	0.61662	1	13026	1	0.10438	0.026895	0.085468	0.953554	1939	4	0.10438
mmu-mir-1938	4	0.90764	0.90755	1	20128	0	0.23484	0.026934	0.071212	0.939177	1940	3	0.23484
Ripply1	6	0.42861	0.59113	1	12448	1	-0.027356	0.026944	0.085575	0.953554	1941	2	-0.027356
Tbc1d20	6	0.76071	0.80069	1	17455	1	0.1277	0.026971	0.085641	0.953554	1942	4	0.1277
Zfp1	6	0.20404	0.37981	1	7850	1	0.19879	0.026984	0.085674	0.953554	1943	4	0.19879
Topors	6	0.26451	0.45954	1	9447	3	-0.00063335	0.027014	0.085748	0.953554	1944	3	-0.00063335
Hand1	6	0.4171	0.582	1	12240	2	-0.052097	0.027018	0.085755	0.953554	1945	2	-0.052097
Det1	6	0.34346	0.52506	1	10981	1	0.19908	0.027074	0.085885	0.953554	1946	4	0.19908
Tex26	6	0.91708	0.91728	1	20371	0	0.082282	0.027081	0.085903	0.953554	1947	3	0.082282
Snta1	6	0.59621	0.73016	1	15522	2	0.1279	0.027089	0.085918	0.953554	1948	4	0.1279
Glrx3	6	0.080198	0.2051	1	4342	2	0.29701	0.027094	0.085936	0.953554	1949	3	0.29701
Rbm38	6	0.08239	0.20842	1	4397	1	0.1665	0.027098	0.085944	0.953554	1950	4	0.1665
Akr1c6	6	0.45816	0.6146	1	12963	1	0.1817	0.027108	0.085967	0.953554	1951	3	0.1817
Cbll1	6	0.92541	0.92562	1	20558	0	0.058991	0.027108	0.085968	0.953554	1952	2	0.058991
Wdr64	6	0.035037	0.10411	0.955642	2378	3	-0.016767	0.027122	0.086008	0.953554	1953	3	-0.016767
Olfr281	6	0.96986	0.96985	1	21706	0	0.13251	0.027129	0.086027	0.953554	1954	4	0.13251
Obp2a	6	0.26306	0.45764	1	9407	3	0.1167	0.027153	0.086087	0.953554	1955	3	0.1167
Gprc5a	6	0.1821	0.34999	1	7232	2	0.052516	0.02718	0.086145	0.953554	1956	3	0.052516
NonTargetingControlGuideForMouse_0669	2	0.91453	0.91453	1	20304	0	0.56087	0.0272	0.049864	0.929032	1957	2	0.56087
Tfg	6	0.93096	0.93114	1	20711	0	0.13301	0.027216	0.086232	0.953554	1958	4	0.13301
Tbx5	6	0.49567	0.64497	1	13681	2	0.26433	0.027238	0.086297	0.953554	1959	4	0.26433
9130019O22Rik	6	0.94157	0.9418	1	20981	0	0.1215	0.027247	0.086319	0.953554	1960	3	0.1215
Lamp1	6	0.28977	0.48468	1	10032	2	0.19318	0.027248	0.08632	0.953554	1961	3	0.19318
Morn5	6	0.9063	0.9064	1	20102	0	0.20324	0.027279	0.08639	0.953554	1962	4	0.20324
Zfyve28	6	0.38137	0.55415	1	11663	1	0.31999	0.027295	0.086432	0.953554	1963	4	0.31999
mmu-mir-770	4	0.55908	0.60987	1	14779	1	0.064122	0.027349	0.072076	0.939785	1964	2	0.064122
Esp3	6	0.74147	0.79116	1	17181	1	0.18491	0.027378	0.08665	0.954628	1965	3	0.18491
Cdca5	6	0.56867	0.70627	1	14977	2	-0.1018	0.027387	0.086675	0.954628	1966	2	-0.1018
Foxr1	6	0.23892	0.4259	1	8767	3	-0.11693	0.027388	0.086679	0.954628	1967	2	-0.11693
Olfr1023	6	0.95151	0.95161	1	21222	0	0.13107	0.027412	0.086736	0.954628	1968	4	0.13107
Gem	6	0.21866	0.39927	1	8222	2	0.099624	0.027431	0.086782	0.954628	1969	3	0.099624
B3gat2	6	0.020065	0.067248	0.893839	1641	1	0.051253	0.027435	0.086788	0.954628	1970	2	0.051253
Klk9	5	0.92074	0.92089	1	20450	0	0.20353	0.027452	0.082907	0.949948	1971	3	0.20353
Metrnl	6	0.062327	0.16709	1	3569	1	0.058042	0.027482	0.086894	0.955322	1972	2	0.058042
Fbxw20	5	0.9617	0.96185	1	21492	0	0.14863	0.027509	0.083046	0.949948	1973	4	0.14863
Reln	5	0.22585	0.38454	1	8419	1	-0.044334	0.027528	0.083098	0.949948	1974	2	-0.044334
Abi3bp	6	0.99022	0.99023	1	22230	0	0.20273	0.027561	0.087079	0.955565	1975	4	0.20273
Clec4a1	6	0.077687	0.20033	1	4238	4	-0.065424	0.027576	0.087115	0.955565	1976	2	-0.065424
Zbtb22	6	0.49834	0.6472	1	13729	2	0.12728	0.027613	0.08721	0.955565	1977	3	0.12728
Lrrc73	6	0.5306	0.67405	1	14287	1	0.15414	0.027614	0.087212	0.955565	1978	4	0.15414
1700022P22Rik	6	0.96978	0.96977	1	21701	0	0.15903	0.027619	0.087231	0.955565	1979	4	0.15903
Asb6	6	0.56118	0.6998	1	14825	1	0.16061	0.027622	0.087239	0.955565	1980	3	0.16061
Acbd6	6	0.84614	0.85279	1	18815	1	0.16016	0.027664	0.08734	0.955565	1981	4	0.16016
Hes3	6	0.95822	0.95822	1	21395	0	0.21165	0.027674	0.087364	0.955565	1982	4	0.21165
Dyx1c1	6	0.23781	0.42445	1	8741	2	0.052606	0.027677	0.08737	0.955565	1983	3	0.052606
Carkd	6	0.40874	0.57548	1	12104	1	0.071852	0.027686	0.0874	0.955565	1984	3	0.071852
Fam163b	6	0.98183	0.98194	1	22009	0	0.19007	0.0277	0.087435	0.955565	1985	4	0.19007
Prss46	6	0.018475	0.063075	0.87873	1555	3	-0.051743	0.027736	0.087518	0.955565	1986	3	-0.051743
Pex14	6	0.18298	0.35117	1	7251	2	0.045419	0.027758	0.087583	0.955565	1987	2	0.045419
Nrxn1	6	0.96187	0.9619	1	21499	0	0.021589	0.027763	0.087595	0.955565	1988	2	0.021589
Taar4	6	0.67427	0.76205	1	16407	1	0.24629	0.027781	0.087637	0.955565	1989	4	0.24629
Gas2	6	0.92422	0.92442	1	20530	0	0.15932	0.02781	0.087713	0.955873	1990	3	0.15932
Stk24	6	0.95046	0.95055	1	21192	0	0.20079	0.02787	0.087855	0.955873	1991	4	0.20079
Ccpg1os	6	0.72234	0.78226	1	16957	1	0.12639	0.027899	0.087923	0.955873	1992	3	0.12639
Ssxb8	4	0.42289	0.53573	1	12350	1	0.21083	0.027917	0.073277	0.940691	1993	2	0.21083
Slc29a2	6	0.98109	0.98118	1	21990	0	0.11492	0.027932	0.088005	0.955873	1994	4	0.11492
NonTargetingControlGuideForMouse_0236	2	0.97207	0.97225	1	21756	0	0.19385	0.027932	0.051148	0.929196	1995	2	0.19385
E030019B06Rik	6	0.20369	0.37933	1	7842	1	0.17357	0.027934	0.088009	0.955873	1996	3	0.17357
Ntan1	6	0.53078	0.6742	1	14290	1	0.21194	0.027951	0.088048	0.955873	1997	4	0.21194
Vps26b	6	0.96011	0.96009	1	21449	0	0.12767	0.028015	0.088202	0.956678	1998	4	0.12767
Pgr15l	6	0.80822	0.82728	1	18169	1	0.16377	0.028018	0.088207	0.956678	1999	4	0.16377
[truncated: 20,517 more rows]
