# Supplementary material for: CRISPR screen decodes SWI/SNF chromatin remodeling complex assembly
Source: Nat Commun. 2025 May 30;16:5011. doi: 10.1038/s41467-025-60424-x (PMC12125367; doi:10.1038/s41467-025-60424-x)
Supplement: Supplementary file 6 — Supplementary Dataset 4 [file 41467_2025_60424_MOESM6_ESM.xlsx]

## Sheet: RNA-seq.KO.DESeq2.res
#chr	start	end	id	info	strand	baseMean	log2FoldChange	lfcSE	stat	pvalue	padj	GeneName
chr1	186967415	186967416	ENSMUSG00000039224	L=3212;T=protein_coding;R=chr1:186967416-186970627;N=D1Pas1	+	1968.33	-2.25442	0.100873	-22.3491	1.2318e-110	2.35741e-107	D1Pas1
chr1	119422247	119422248	ENSMUSG00000037035	L=4255;T=protein_coding;R=chr1:119415465-119422248;N=Inhbb	-	3996.18	-1.74788	0.085082	-20.5435	8.79658e-94	9.90288e-91	Inhbb
chr1	93101950	93101951	ENSMUSG00000014602	L=9330;T=protein_coding;R=chr1:93015464-93101951;N=Kif1a	-	2900.21	1.38978	0.0824671	16.8525	1.00492e-63	6.01003e-61	Kif1a
chr1	59482423	59482424	ENSMUSG00000041075	L=4532;T=protein_coding;R=chr1:59482424-59486955;N=Fzd7	+	17610.5	0.876623	0.0614988	14.2543	4.21382e-46	1.26006e-43	Fzd7
chr1	66175272	66175273	ENSMUSG00000015222	L=16456;T=protein_coding;R=chr1:66175273-66442583;N=Map2	+	1522.02	1.38919	0.102463	13.5579	7.11336e-42	1.79126e-39	Map2
chr1	167598383	167598384	ENSMUSG00000015843	L=2297;T=protein_coding;R=chr1:167598384-167639623;N=Rxrg	+	262.12	3.46902	0.259974	13.3437	1.28906e-40	2.97229e-38	Rxrg
chr1	62703284	62703285	ENSMUSG00000025969	L=11842;T=protein_coding;R=chr1:62703285-62818695;N=Nrp2	+	4475.03	-0.97415	0.076141	-12.794	1.77053e-37	3.322e-35	Nrp2
chr1	12692276	12692277	ENSMUSG00000016918	L=11294;T=protein_coding;R=chr1:12692277-12861192;N=Sulf1	+	9271.09	0.930629	0.0734616	12.6682	8.86715e-37	1.60094e-34	Sulf1
chr1	77515087	77515088	ENSMUSG00000026235	L=8054;T=protein_coding;R=chr1:77367185-77515088;N=Epha4	-	6842.29	-0.88723	0.0715763	-12.3956	2.76145e-35	4.59553e-33	Epha4
chr1	133801040	133801041	ENSMUSG00000026463	L=12248;T=protein_coding;R=chr1:133699457-133801041;N=Atp2b4	-	2086.64	-1.14343	0.0958847	-11.925	8.76538e-33	1.3004e-30	Atp2b4
chr1	74661744	74661745	ENSMUSG00000033257	L=11527;T=protein_coding;R=chr1:74661745-74703730;N=Ttll4	+	14855.3	0.68236	0.057961	11.7727	5.39443e-32	7.70437e-30	Ttll4
chr1	118627944	118627945	ENSMUSG00000026380	L=9438;T=protein_coding;R=chr1:118627945-118685168;N=Tfcp2l1	+	36151.9	-0.621168	0.056731	-10.9494	6.69119e-28	7.66802e-26	Tfcp2l1
chr1	72212306	72212307	ENSMUSG00000039395	L=2284;T=protein_coding;R=chr1:72159442-72212307;N=Mreg	-	8940.09	-0.683193	0.0624143	-10.9461	6.93688e-28	7.90227e-26	Mreg
chr1	75219864	75219865	ENSMUSG00000026202	L=3701;T=protein_coding;R=chr1:75214228-75219865;N=Tuba4a	-	14685.3	0.740989	0.0683289	10.8444	2.11911e-27	2.34425e-25	Tuba4a
chr1	17097888	17097889	ENSMUSG00000042686	L=4998;T=protein_coding;R=chr1:16964560-17097889;N=Jph1	-	1173.09	1.25865	0.116781	10.7778	4.38092e-27	4.71023e-25	Jph1
chr1	190979295	190979296	ENSMUSG00000037568	L=4314;T=protein_coding;R=chr1:190947646-190979296;N=Vash2	-	1554.26	1.079	0.100705	10.7145	8.70573e-27	9.15441e-25	Vash2
chr1	189728267	189728268	ENSMUSG00000026604	L=13413;T=protein_coding;R=chr1:189728268-189876695;N=Ptpn14	+	7920.1	0.763278	0.0715838	10.6627	1.52103e-26	1.53208e-24	Ptpn14
chr1	88702220	88702221	ENSMUSG00000049866	L=5492;T=protein_coding;R=chr1:88673125-88702221;N=Arl4c	-	1576.97	1.20981	0.115506	10.4739	1.13809e-25	1.10004e-23	Arl4c
chr1	182282803	182282804	ENSMUSG00000038633	L=2591;T=protein_coding;R=chr1:182275772-182282804;N=Degs1	-	6054.51	0.741424	0.0712815	10.4014	2.44435e-25	2.339e-23	Degs1
chr1	36558348	36558349	ENSMUSG00000026121	L=4593;T=protein_coding;R=chr1:36548639-36558349;N=Sema4c	-	569.136	1.61159	0.156543	10.2949	7.43334e-25	7.04254e-23	Sema4c
chr1	177258202	177258203	ENSMUSG00000019699	L=5124;T=protein_coding;R=chr1:177020073-177258203;N=Akt3	-	4095.13	0.760156	0.074315	10.2288	1.47274e-24	1.38163e-22	Akt3
chr1	58795373	58795374	ENSMUSG00000026029	L=2893;T=protein_coding;R=chr1:58795374-58847503;N=Casp8	+	305.403	2.53728	0.251065	10.1061	5.19231e-24	4.80051e-22	Casp8
chr1	89070414	89070415	ENSMUSG00000036206	L=5112;T=protein_coding;R=chr1:89070415-89155068;N=Sh3bp4	+	3614.05	0.747754	0.0767918	9.73742	2.08786e-22	1.70032e-20	Sh3bp4
chr1	136131388	136131389	ENSMUSG00000041642	L=12184;T=protein_coding;R=chr1:136131389-136177998;N=Kif21b	+	4736.39	0.694855	0.0737551	9.42111	4.46326e-21	3.27272e-19	Kif21b
chr1	161142690	161142691	ENSMUSG00000044835	L=3735;T=protein_coding;R=chr1:161142691-161170498;N=Ankrd45	+	1450.24	-0.985078	0.10574	-9.31601	1.20795e-20	8.40645e-19	Ankrd45
chr1	133030560	133030561	ENSMUSG00000054387	L=14798;T=protein_coding;R=chr1:132959484-133030561;N=Mdm4	-	27993.1	-0.508429	0.0552351	-9.20483	3.42207e-20	2.30604e-18	Mdm4
chr1	14755991	14755992	ENSMUSG00000025930	L=2546;T=protein_coding;R=chr1:14753346-14755992;N=Msc	-	261.258	-2.0886	0.229801	-9.08877	1.00168e-19	6.43296e-18	Msc
chr1	38664954	38664955	ENSMUSG00000037138	L=6654;T=protein_coding;R=chr1:38177326-38664955;N=Aff3	-	1732.01	0.920152	0.101843	9.035	1.64006e-19	1.03589e-17	Aff3
chr1	63273264	63273265	ENSMUSG00000027520	L=12659;T=protein_coding;R=chr1:63273265-63314576;N=Zdbf2	+	19582.8	-0.560673	0.0639859	-8.76245	1.91049e-18	1.12857e-16	Zdbf2
chr1	45311537	45311538	ENSMUSG00000026043	L=9816;T=protein_coding;R=chr1:45311538-45349706;N=Col3a1	+	163.367	2.71779	0.31393	8.65731	4.83013e-18	2.79272e-16	Col3a1
chr1	182517607	182517608	ENSMUSG00000026509	L=6345;T=protein_coding;R=chr1:182467260-182517608;N=Capn2	-	2059.51	0.842986	0.0977027	8.62807	6.23936e-18	3.57512e-16	Capn2
chr1	172028443	172028444	ENSMUSG00000026556	L=6990;T=protein_coding;R=chr1:172000960-172028444;N=Vangl2	-	5028.4	0.599402	0.0707854	8.46788	2.49897e-17	1.33964e-15	Vangl2
chr1	90998736	90998737	ENSMUSG00000026305	L=6469;T=protein_coding;R=chr1:90998737-91128944;N=Lrrfip1	+	3777.84	0.633105	0.0769486	8.22764	1.9094e-16	9.46685e-15	Lrrfip1
chr1	59237230	59237231	ENSMUSG00000026024	L=9496;T=protein_coding;R=chr1:59162926-59237231;N=Als2	-	9462.7	0.596244	0.0726525	8.20679	2.2719e-16	1.11773e-14	Als2
chr1	132741796	132741797	ENSMUSG00000026442	L=14145;T=protein_coding;R=chr1:132564690-132741797;N=Nfasc	-	1152.03	0.956701	0.118732	8.05768	7.77558e-16	3.66804e-14	Nfasc
chr1	44147743	44147744	ENSMUSG00000026048	L=5864;T=protein_coding;R=chr1:44147744-44181260;N=Ercc5	+	4240.53	0.588135	0.0734246	8.01005	1.14663e-15	5.31335e-14	Ercc5
chr1	151344476	151344477	ENSMUSG00000023150	L=5435;T=protein_coding;R=chr1:151344477-151364422;N=Ivns1abp	+	22661.2	0.454711	0.0578012	7.86682	3.63783e-15	1.5787e-13	Ivns1abp
chr1	71653199	71653200	ENSMUSG00000026193	L=11685;T=protein_coding;R=chr1:71585520-71653200;N=Fn1	-	115110	0.466458	0.059406	7.85204	4.09312e-15	1.77227e-13	Fn1
chr1	189007840	189007841	ENSMUSG00000026608	L=8129;T=protein_coding;R=chr1:188971095-189007841;N=Kctd3	-	10308.2	0.509429	0.0650679	7.82918	4.91047e-15	2.10238e-13	Kctd3
chr1	51478424	51478425	ENSMUSG00000026107	L=8498;T=protein_coding;R=chr1:51465862-51478425;N=Nabp1	-	5686.86	-0.528405	0.0677799	-7.7959	6.39524e-15	2.67816e-13	Nabp1
chr1	44551510	44551511	ENSMUSG00000056870	L=3758;T=protein_coding;R=chr1:44551511-44796838;N=Gulp1	+	317.842	1.65778	0.215886	7.67898	1.6036e-14	6.38039e-13	Gulp1
chr1	132506229	132506230	ENSMUSG00000048174	L=2018;T=protein_coding;R=chr1:132506230-132508639;N=Tmem81	+	356.798	-1.47428	0.192584	-7.65528	1.92894e-14	7.58029e-13	Tmem81
chr1	168432269	168432270	ENSMUSG00000052534	L=13844;T=protein_coding;R=chr1:168119364-168432270;N=Pbx1	-	2500.56	0.715476	0.0935326	7.64948	2.01788e-14	7.91357e-13	Pbx1
chr1	97770410	97770411	ENSMUSG00000040648	L=14381;T=protein_coding;R=chr1:97706048-97770411;N=Ppip5k2	-	12097.5	0.472415	0.0619847	7.62148	2.50789e-14	9.69614e-13	Ppip5k2
chr1	39650175	39650176	ENSMUSG00000097083	L=3663;T=antisense;R=chr1:39650176-39657390;N=D930019O06Rik	+	89.2678	-3.41579	0.450034	-7.59007	3.19725e-14	1.22134e-12	D930019O06Rik
chr1	171411312	171411313	ENSMUSG00000026641	L=2806;T=protein_coding;R=chr1:171411313-171419142;N=Usf1	+	6086.73	0.505888	0.0669896	7.55175	4.29447e-14	1.61469e-12	Usf1
chr1	10232669	10232670	ENSMUSG00000067851	L=11318;T=protein_coding;R=chr1:10137571-10232670;N=Arfgef1	-	8261.26	0.50928	0.0693561	7.34297	2.08899e-13	7.26892e-12	Arfgef1
chr1	10993464	10993465	ENSMUSG00000048960	L=16609;T=protein_coding;R=chr1:10993465-11303681;N=Prex2	+	2161.68	0.70293	0.0959534	7.32575	2.37573e-13	8.19221e-12	Prex2
chr1	153550044	153550045	ENSMUSG00000042684	L=2961;T=protein_coding;R=chr1:153503015-153550045;N=Npl	-	1052.38	-0.883963	0.12156	-7.2718	3.54718e-13	1.20365e-11	Npl
chr1	153186446	153186447	ENSMUSG00000026479	L=8039;T=protein_coding;R=chr1:153122756-153186447;N=Lamc2	-	1295.64	-0.777269	0.109693	-7.08585	1.38195e-12	4.48269e-11	Lamc2
chr1	43444578	43444579	ENSMUSG00000066877	L=4455;T=protein_coding;R=chr1:43444579-43570515;N=Nck2	+	1321.45	0.761999	0.10781	7.06796	1.57227e-12	5.07423e-11	Nck2
chr1	172500046	172500047	ENSMUSG00000026547	L=2082;T=protein_coding;R=chr1:172500047-172507380;N=Tagln2	+	7928.05	-0.447621	0.0634672	-7.05279	1.75361e-12	5.64044e-11	Tagln2
chr1	175880580	175880581	ENSMUSG00000039748	L=8422;T=protein_coding;R=chr1:175880581-175913489;N=Exo1	+	8954.36	0.440459	0.0635109	6.93518	4.05715e-12	1.26665e-10	Exo1
chr1	174172775	174172776	ENSMUSG00000026532	L=9691;T=protein_coding;R=chr1:174172776-174248450;N=Spta1	+	2000.43	0.685421	0.0996766	6.87645	6.13641e-12	1.87302e-10	Spta1
chr1	128417367	128417368	ENSMUSG00000026356	L=4358;T=protein_coding;R=chr1:128363707-128417368;N=Dars	-	17006.1	-0.387698	0.0573524	-6.75993	1.38056e-11	4.0963e-10	Dars
chr1	136960447	136960448	ENSMUSG00000026398	L=5899;T=protein_coding;R=chr1:136842571-136960448;N=Nr5a2	-	7364.81	-0.436748	0.0654467	-6.67334	2.50044e-11	7.16369e-10	Nr5a2
chr1	172206803	172206804	ENSMUSG00000013698	L=3861;T=protein_coding;R=chr1:172196728-172206804;N=Pea15a	-	2640.56	0.555287	0.0837591	6.62958	3.36642e-11	9.54467e-10	Pea15a
chr1	78657824	78657825	ENSMUSG00000032883	L=4357;T=protein_coding;R=chr1:78657825-78707743;N=Acsl3	+	7921.74	0.462304	0.0697398	6.62898	3.38013e-11	9.56935e-10	Acsl3
chr1	33757794	33757795	ENSMUSG00000042215	L=3059;T=protein_coding;R=chr1:33745484-33757795;N=Bag2	-	780.526	0.929609	0.140329	6.62452	3.48384e-11	9.8194e-10	Bag2
chr1	7088919	7088920	ENSMUSG00000051285	L=6654;T=protein_coding;R=chr1:7088920-7173628;N=Pcmtd1	+	3815.48	0.517551	0.0783087	6.60911	3.86631e-11	1.08336e-09	Pcmtd1
chr1	155099635	155099636	ENSMUSG00000056708	L=3276;T=protein_coding;R=chr1:155096361-155099636;N=Ier5	-	485.852	1.10225	0.167467	6.58189	4.64521e-11	1.29028e-09	Ier5
chr1	57774161	57774162	ENSMUSG00000038305	L=8041;T=protein_coding;R=chr1:57774162-57948394;N=Spats2l	+	248.044	1.49457	0.227128	6.58032	4.69451e-11	1.3002e-09	Spats2l
chr1	167349990	167349991	ENSMUSG00000026687	L=3383;T=protein_coding;R=chr1:167349991-167368532;N=Aldh9a1	+	9239.92	0.421684	0.0641673	6.57163	4.97669e-11	1.36912e-09	Aldh9a1
chr1	22805993	22805994	ENSMUSG00000041670	L=7821;T=protein_coding;R=chr1:22286251-22805994;N=Rims1	-	570.846	-1.03974	0.159683	-6.51129	7.45099e-11	1.99158e-09	Rims1
chr1	135688104	135688105	ENSMUSG00000009418	L=18814;T=protein_coding;R=chr1:135434580-135688105;N=Nav1	-	7842.43	0.499353	0.0768373	6.49884	8.09425e-11	2.15449e-09	Nav1
chr1	136234263	136234264	ENSMUSG00000041605	L=4977;T=protein_coding;R=chr1:136213531-136234264;N=Inava	-	1979.79	0.615067	0.095148	6.46432	1.01758e-10	2.66774e-09	Inava
chr1	4857813	4857814	ENSMUSG00000033813	L=3017;T=protein_coding;R=chr1:4857814-4897909;N=Tcea1	+	8740.86	-0.434425	0.0673582	-6.44947	1.1224e-10	2.92252e-09	Tcea1
chr1	79776142	79776143	ENSMUSG00000073643	L=6488;T=protein_coding;R=chr1:79702262-79776143;N=Wdfy1	-	5091.89	0.46817	0.0727852	6.43222	1.25754e-10	3.22655e-09	Wdfy1
chr1	58711507	58711508	ENSMUSG00000026031	L=12669;T=protein_coding;R=chr1:58711508-58758884;N=Cflar	+	1383.57	0.671076	0.106383	6.30814	2.82409e-10	6.92029e-09	Cflar
chr1	184999569	184999570	ENSMUSG00000026620	L=4356;T=protein_coding;R=chr1:184896789-184999570;N=Mark1	-	1364.6	0.679149	0.1086	6.25367	4.00908e-10	9.6632e-09	Mark1
chr1	172481787	172481788	ENSMUSG00000037995	L=6612;T=protein_coding;R=chr1:172481788-172498878;N=Igsf9	+	2927.94	0.565082	0.0910246	6.20802	5.36577e-10	1.27092e-08	Igsf9
chr1	13660545	13660546	ENSMUSG00000025937	L=4566;T=protein_coding;R=chr1:13623330-13660546;N=Lactb2	-	5908.94	-0.416863	0.0671903	-6.20422	5.49692e-10	1.30037e-08	Lactb2
chr1	180935021	180935022	ENSMUSG00000038793	L=1758;T=protein_coding;R=chr1:180935022-180938400;N=Lefty1	+	4369.2	0.513961	0.0841268	6.10936	1.0003e-09	2.28174e-08	Lefty1
chr1	74284737	74284738	ENSMUSG00000006299	L=3458;T=protein_coding;R=chr1:74279840-74284738;N=Aamp	-	8384.64	-0.401345	0.0661182	-6.07011	1.27821e-09	2.85109e-08	Aamp
chr1	92831644	92831645	ENSMUSG00000034220	L=5159;T=protein_coding;R=chr1:92831645-92860779;N=Gpc1	+	2961.78	0.610444	0.102135	5.97681	2.27543e-09	4.76047e-08	Gpc1
chr1	88277632	88277633	ENSMUSG00000044783	L=8331;T=protein_coding;R=chr1:88262471-88277633;N=Hjurp	-	13543.3	-0.35152	0.059076	-5.9503	2.67648e-09	5.53158e-08	Hjurp
chr1	193035774	193035775	ENSMUSG00000016200	L=11932;T=protein_coding;R=chr1:192891233-193035775;N=Syt14	-	2681.99	0.500405	0.0844535	5.92521	3.11898e-09	6.39776e-08	Syt14
chr1	21240588	21240589	ENSMUSG00000025934	L=4344;T=protein_coding;R=chr1:21240589-21265661;N=Gsta3	+	386.321	-1.28692	0.220136	-5.84601	5.03503e-09	1.00375e-07	Gsta3
chr1	13374082	13374083	ENSMUSG00000005886	L=15642;T=protein_coding;R=chr1:13139105-13374083;N=Ncoa2	-	4174.21	0.476348	0.0816364	5.835	5.37909e-09	1.07123e-07	Ncoa2
chr1	36683182	36683183	ENSMUSG00000046337	L=3190;T=protein_coding;R=chr1:36562692-36683183;N=Fam178b	-	1130.15	-0.669075	0.115167	-5.80961	6.26193e-09	1.23675e-07	Fam178b
chr1	74854933	74854934	ENSMUSG00000090071	L=2799;T=protein_coding;R=chr1:74854934-74857732;N=Cdk5r2	+	197.632	1.62348	0.282475	5.74732	9.06667e-09	1.73518e-07	Cdk5r2
chr1	34439671	34439672	ENSMUSG00000042111	L=2543;T=protein_coding;R=chr1:34436670-34439672;N=Ccdc115	-	2051.36	-0.524543	0.0913749	-5.74056	9.43644e-09	1.80054e-07	Ccdc115
chr1	119526159	119526160	ENSMUSG00000098923	L=2824;T=protein_coding;R=chr1:119526160-119528983;N=Tmem185b	+	1005.97	-0.68343	0.119358	-5.72587	1.02903e-08	1.95566e-07	Tmem185b
chr1	93343481	93343482	ENSMUSG00000026274	L=9060;T=protein_coding;R=chr1:93308770-93343482;N=Pask	-	5094.29	0.405198	0.0707983	5.72327	1.04492e-08	1.97997e-07	Pask
chr1	64737750	64737751	ENSMUSG00000045005	L=6915;T=protein_coding;R=chr1:64730558-64737751;N=Fzd5	-	12778.1	-0.377743	0.0663913	-5.68965	1.273e-08	2.38383e-07	Fzd5
chr1	91414037	91414038	ENSMUSG00000067071	L=1808;T=protein_coding;R=chr1:91411483-91414038;N=Hes6	-	750.179	0.843585	0.148401	5.68451	1.31188e-08	2.44945e-07	Hes6
chr1	87620311	87620312	ENSMUSG00000026288	L=7602;T=protein_coding;R=chr1:87620312-87720507;N=Inpp5d	+	11611	-0.336989	0.0594867	-5.66495	1.47071e-08	2.72737e-07	Inpp5d
chr1	111864917	111864918	ENSMUSG00000038702	L=5763;T=protein_coding;R=chr1:111858702-111864918;N=Dsel	-	1299.52	0.609885	0.107657	5.66509	1.46945e-08	2.72737e-07	Dsel
chr1	132139683	132139684	ENSMUSG00000026437	L=4764;T=protein_coding;R=chr1:132112237-132139684;N=Cdk18	-	2054.08	0.566205	0.100024	5.66069	1.50761e-08	2.78501e-07	Cdk18
chr1	160906417	160906418	ENSMUSG00000040423	L=11423;T=protein_coding;R=chr1:160906418-160974978;N=Rc3h1	+	6246.15	0.389683	0.0690879	5.64039	1.69664e-08	3.11615e-07	Rc3h1
chr1	170174956	170174957	ENSMUSG00000026670	L=4011;T=protein_coding;R=chr1:170141938-170174957;N=Uap1	-	3718.23	0.441701	0.0790177	5.5899	2.272e-08	4.07512e-07	Uap1
chr1	131744021	131744022	ENSMUSG00000042268	L=5226;T=protein_coding;R=chr1:131744022-131771504;N=Slc26a9	+	63.9493	-2.80516	0.502168	-5.58609	2.32238e-08	4.16158e-07	Slc26a9
chr1	96872170	96872171	ENSMUSG00000040693	L=4908;T=protein_coding;R=chr1:96816270-96872171;N=Slco4c1	-	1220.18	-0.62877	0.112874	-5.57055	2.53932e-08	4.53758e-07	Slco4c1
chr1	131153180	131153181	ENSMUSG00000026427	L=7374;T=protein_coding;R=chr1:131153181-131187658;N=Eif2d	+	6520.03	-0.394129	0.0708899	-5.55973	2.70186e-08	4.8056e-07	Eif2d
chr1	166002677	166002678	ENSMUSG00000026565	L=16597;T=protein_coding;R=chr1:165865154-166002678;N=Pou2f1	-	8068.46	0.372884	0.0673586	5.53581	3.0979e-08	5.46429e-07	Pou2f1
chr1	88226985	88226986	ENSMUSG00000079429	L=8492;T=protein_coding;R=chr1:88226986-88262289;N=Mroh2a	+	493.13	-0.911316	0.166121	-5.48585	4.11484e-08	7.1138e-07	Mroh2a
chr1	85894280	85894281	ENSMUSG00000026223	L=2491;T=protein_coding;R=chr1:85894281-85908675;N=Itm2c	+	1951.73	0.582885	0.106351	5.48078	4.23445e-08	7.29422e-07	Itm2c
chr1	97662073	97662074	ENSMUSG00000044768	L=41324;T=protein_coding;R=chr1:97606318-97662074;N=D1Ertd622e	-	861.379	0.700309	0.127788	5.48026	4.24712e-08	7.30948e-07	D1Ertd622e
chr1	10038167	10038168	ENSMUSG00000025917	L=3766;T=protein_coding;R=chr1:10024601-10038168;N=Cops5	-	6068.9	-0.382792	0.0702758	-5.44701	5.12248e-08	8.68326e-07	Cops5
chr1	172261640	172261641	ENSMUSG00000038034	L=5217;T=protein_coding;R=chr1:172261641-172319841;N=Igsf8	+	3151.94	0.429854	0.0791045	5.434	5.51054e-08	9.29169e-07	Igsf8
chr1	37214433	37214434	ENSMUSG00000026114	L=3957;T=protein_coding;R=chr1:37214434-37263384;N=Cnga3	+	259.531	-1.25735	0.233404	-5.38704	7.16278e-08	1.18788e-06	Cnga3
chr1	166238746	166238747	ENSMUSG00000040629	L=1733;T=protein_coding;R=chr1:166201201-166238747;N=Mael	-	200.688	-1.41764	0.264098	-5.36784	7.96842e-08	1.31352e-06	Mael
chr1	96871125	96871126	ENSMUSG00000097814	L=4120;T=antisense;R=chr1:96871126-96907796;N=Panct2	+	902.222	-0.827327	0.154164	-5.36654	8.02625e-08	1.32191e-06	Panct2
chr1	59763399	59763400	ENSMUSG00000067336	L=17983;T=protein_coding;R=chr1:59763400-59879014;N=Bmpr2	+	5300.75	0.443119	0.0828196	5.35041	8.77545e-08	1.42833e-06	Bmpr2
chr1	74284929	74284930	ENSMUSG00000026179	L=7832;T=protein_coding;R=chr1:74284930-74353694;N=Pnkd	+	2665.06	-0.472985	0.0884314	-5.34861	8.86345e-08	1.43997e-06	Pnkd
chr1	46892851	46892852	ENSMUSG00000025986	L=6095;T=protein_coding;R=chr1:46807544-46892852;N=Slc39a10	-	11678.5	0.37178	0.0702123	5.29508	1.18962e-07	1.89724e-06	Slc39a10
chr1	75479306	75479307	ENSMUSG00000032997	L=3856;T=protein_coding;R=chr1:75474569-75479307;N=Chpf	-	2077.67	0.483836	0.0915856	5.28289	1.27164e-07	2.01797e-06	Chpf
chr1	91145088	91145089	ENSMUSG00000070732	L=6518;T=protein_coding;R=chr1:91145089-91170795;N=Rbm44	+	371.025	-1.14065	0.219701	-5.19181	2.08257e-07	3.18341e-06	Rbm44
chr1	164307488	164307489	ENSMUSG00000026577	L=5336;T=protein_coding;R=chr1:164289800-164307489;N=Blzf1	-	2206.63	-0.479132	0.0939172	-5.10164	3.36715e-07	4.9373e-06	Blzf1
chr1	82291415	82291416	ENSMUSG00000055980	L=9144;T=protein_coding;R=chr1:82233101-82291416;N=Irs1	-	392.784	0.926482	0.181609	5.10153	3.36927e-07	4.9373e-06	Irs1
chr1	120272704	120272705	ENSMUSG00000026389	L=5715;T=protein_coding;R=chr1:120190757-120272705;N=Steap3	-	1633.14	0.554627	0.10974	5.054	4.32659e-07	6.23982e-06	Steap3
chr1	158362272	158362273	ENSMUSG00000026587	L=9839;T=protein_coding;R=chr1:158362273-158691781;N=Astn1	+	72.5715	2.20406	0.43637	5.0509	4.39726e-07	6.32267e-06	Astn1
chr1	106171751	106171752	ENSMUSG00000044340	L=6752;T=protein_coding;R=chr1:106171752-106394250;N=Phlpp1	+	1659.04	0.628984	0.1248	5.03993	4.65699e-07	6.66608e-06	Phlpp1
chr1	72284313	72284314	ENSMUSG00000026189	L=1516;T=protein_coding;R=chr1:72259167-72284314;N=Pecr	-	2472.41	-0.463856	0.0922372	-5.02894	4.93188e-07	7.03326e-06	Pecr
chr1	178187416	178187417	ENSMUSG00000026502	L=9156;T=protein_coding;R=chr1:178187417-178257301;N=Desi2	+	5127.56	0.351836	0.0701167	5.01787	5.22481e-07	7.41233e-06	Desi2
chr1	119053618	119053619	ENSMUSG00000048402	L=6869;T=protein_coding;R=chr1:118834132-119053619;N=Gli2	-	9839.65	0.386747	0.0771821	5.01084	5.41933e-07	7.65425e-06	Gli2
chr1	39900912	39900913	ENSMUSG00000026074	L=9579;T=protein_coding;R=chr1:39900913-40026310;N=Map4k4	+	39910.2	-0.298121	0.0596517	-4.99769	5.80198e-07	8.18263e-06	Map4k4
chr1	171437534	171437535	ENSMUSG00000038235	L=2663;T=protein_coding;R=chr1:171437535-171464603;N=F11r	+	3805.46	0.374049	0.0753714	4.96274	6.95052e-07	9.64606e-06	F11r
chr1	65123213	65123214	ENSMUSG00000044816	L=2667;T=protein_coding;R=chr1:65105285-65123214;N=D630023F18Rik	-	726.206	-0.692514	0.140162	-4.94082	7.77945e-07	1.07342e-05	D630023F18Rik
chr1	163313709	163313710	ENSMUSG00000026586	L=11066;T=protein_coding;R=chr1:163245119-163313710;N=Prrx1	-	35.4718	3.2603	0.666499	4.89168	9.99792e-07	1.34937e-05	Prrx1
chr1	37026595	37026596	ENSMUSG00000050122	L=5964;T=protein_coding;R=chr1:37026596-37187613;N=Vwa3b	+	495.32	-0.807461	0.165373	-4.88266	1.04667e-06	1.40767e-05	Vwa3b
chr1	130717326	130717327	ENSMUSG00000046404	L=6128;T=protein_coding;R=chr1:130717327-130724358;N=Yod1	+	813.213	-0.64154	0.131885	-4.86439	1.14812e-06	1.52695e-05	Yod1
chr1	182409171	182409172	ENSMUSG00000026510	L=4418;T=protein_coding;R=chr1:182409172-182462432;N=Trp53bp2	+	5113.22	0.405805	0.0835255	4.85846	1.18304e-06	1.5712e-05	Trp53bp2
chr1	14918861	14918862	ENSMUSG00000032769	L=4263;T=protein_coding;R=chr1:14872648-14918862;N=Trpa1	-	335.046	-0.985522	0.203591	-4.84068	1.29393e-06	1.70899e-05	Trpa1
chr1	134415377	134415378	ENSMUSG00000026457	L=5025;T=protein_coding;R=chr1:134415378-134433351;N=Adipor1	+	10452.1	0.296818	0.0617276	4.80852	1.52049e-06	1.97685e-05	Adipor1
chr1	74375194	74375195	ENSMUSG00000026177	L=3705;T=protein_coding;R=chr1:74375195-74386062;N=Slc11a1	+	195.244	-1.38143	0.289567	-4.77069	1.83592e-06	2.3518e-05	Slc11a1
chr1	132543255	132543256	ENSMUSG00000053024	L=9304;T=protein_coding;R=chr1:132509427-132543256;N=Cntn2	-	330.366	-0.985082	0.207511	-4.74713	2.06321e-06	2.61494e-05	Cntn2
chr1	186967602	186967603	ENSMUSG00000104312	L=3076;T=antisense;R=chr1:186964528-186967603;N=Gm37912	-	51.7942	-2.58186	0.54847	-4.70738	2.50924e-06	3.14073e-05	Gm37912
chr1	75360328	75360329	ENSMUSG00000026208	L=3754;T=protein_coding;R=chr1:75360329-75368579;N=Des	+	1221.26	-0.541972	0.115204	-4.70445	2.54549e-06	3.17986e-05	Des
chr1	105990405	105990406	ENSMUSG00000038866	L=6774;T=protein_coding;R=chr1:105990406-106034074;N=Zcchc2	+	4383.23	0.338085	0.0721945	4.68297	2.82744e-06	3.50917e-05	Zcchc2
chr1	13127162	13127163	ENSMUSG00000042414	L=2564;T=protein_coding;R=chr1:13113457-13127163;N=Prdm14	-	867.035	-0.617222	0.133084	-4.63785	3.52045e-06	4.2859e-05	Prdm14
chr1	161131510	161131511	ENSMUSG00000026705	L=12847;T=protein_coding;R=chr1:161088375-161131511;N=Klhl20	-	2388.6	-0.426659	0.0923259	-4.62122	3.81486e-06	4.61205e-05	Klhl20
chr1	175692775	175692776	ENSMUSG00000026525	L=1913;T=protein_coding;R=chr1:175662421-175692776;N=Opn3	-	107.115	1.69939	0.367818	4.6202	3.83366e-06	4.63185e-05	Opn3
chr1	178406084	178406085	ENSMUSG00000026495	L=4151;T=protein_coding;R=chr1:178406085-178484513;N=Efcab2	+	522.049	-0.808505	0.175033	-4.61916	3.85306e-06	4.64764e-05	Efcab2
chr1	171196267	171196268	ENSMUSG00000038370	L=1577;T=protein_coding;R=chr1:171173262-171196268;N=Pcp4l1	-	136.375	-1.44989	0.313985	-4.61771	3.87992e-06	4.67006e-05	Pcp4l1
chr1	134332927	134332928	ENSMUSG00000026458	L=6572;T=protein_coding;R=chr1:134296783-134332928;N=Ppfia4	-	2011.23	-0.423609	0.0928309	-4.56323	5.0372e-06	5.91786e-05	Ppfia4
chr1	64122281	64122282	ENSMUSG00000025959	L=8131;T=protein_coding;R=chr1:64029447-64122282;N=Klf7	-	2897.38	0.374276	0.0833121	4.49246	7.04054e-06	8.04909e-05	Klf7
chr1	60409618	60409619	ENSMUSG00000026782	L=8543;T=protein_coding;R=chr1:60409619-60481158;N=Abi2	+	8760.27	0.293987	0.0656496	4.47812	7.53024e-06	8.54767e-05	Abi2
chr1	78488896	78488897	ENSMUSG00000026245	L=2620;T=protein_coding;R=chr1:78417975-78488897;N=Farsb	-	10526	-0.27021	0.0603588	-4.47672	7.57983e-06	8.59377e-05	Farsb
chr1	161034848	161034849	ENSMUSG00000043467	L=18814;T=protein_coding;R=chr1:161002922-161034849;N=Zbtb37	-	2320.55	-0.403698	0.0908942	-4.4414	8.9375e-06	0.000100438	Zbtb37
chr1	36943665	36943666	ENSMUSG00000026116	L=9413;T=protein_coding;R=chr1:36792191-36943666;N=Tmem131	-	19534.8	-0.290898	0.0655076	-4.44068	8.9676e-06	0.000100717	Tmem131
chr1	24613118	24613119	ENSMUSG00000101939	L=345;T=unprocessed_pseudogene;R=chr1:24612775-24613119;N=Gm28438	-	845.841	-0.778007	0.175386	-4.43597	9.16594e-06	0.000102464	Gm28438
chr1	162548550	162548551	ENSMUSG00000026694	L=9740;T=protein_coding;R=chr1:162532127-162548551;N=Eef1aknmt	-	2565.12	-0.428081	0.0965733	-4.43271	9.30568e-06	0.000103783	Eef1aknmt
chr1	36511866	36511867	ENSMUSG00000001138	L=6420;T=protein_coding;R=chr1:36511867-36528237;N=Cnnm3	+	2637.53	0.391725	0.0886051	4.42102	9.82364e-06	0.000108736	Cnnm3
chr1	44118807	44118808	ENSMUSG00000026047	L=3199;T=protein_coding;R=chr1:44106546-44118808;N=Poglut2	-	1728.26	0.430313	0.0978651	4.39701	1.09755e-05	0.000119959	Poglut2
chr1	4807787	4807788	ENSMUSG00000025903	L=7145;T=protein_coding;R=chr1:4807788-4848410;N=Lypla1	+	8347.36	-0.288531	0.065802	-4.38484	1.1607e-05	0.00012607	Lypla1
chr1	190170713	190170714	ENSMUSG00000010175	L=8390;T=protein_coding;R=chr1:190118035-190170714;N=Prox1	-	71.0703	1.93317	0.441765	4.37602	1.20866e-05	0.000130686	Prox1
chr1	189922362	189922363	ENSMUSG00000026603	L=2717;T=protein_coding;R=chr1:189880492-189922363;N=Smyd2	-	1107.81	0.528551	0.121359	4.35528	1.32897e-05	0.000142646	Smyd2
chr1	59492604	59492605	ENSMUSG00000097819	L=3587;T=lincRNA;R=chr1:59488480-59492605;N=Gm26813	-	379.386	0.816345	0.187855	4.34562	1.3888e-05	0.000148486	Gm26813
chr1	91366429	91366430	ENSMUSG00000047443	L=2815;T=protein_coding;R=chr1:91366430-91374217;N=Erfe	+	169.103	1.17913	0.272892	4.32087	1.55418e-05	0.000165152	Erfe
chr1	87853286	87853287	ENSMUSG00000070738	L=6850;T=protein_coding;R=chr1:87853287-87945180;N=Dgkd	+	8571.06	0.275268	0.0639945	4.30142	1.69706e-05	0.000178452	Dgkd
chr1	153749425	153749426	ENSMUSG00000066800	L=6641;T=protein_coding;R=chr1:153749426-153764221;N=Rnasel	+	35.9789	2.79881	0.650998	4.29926	1.71371e-05	0.000179808	Rnasel
chr1	184013301	184013302	ENSMUSG00000039384	L=3042;T=protein_coding;R=chr1:184013302-184075636;N=Dusp10	+	218.863	1.0284	0.239676	4.29077	1.78054e-05	0.000186004	Dusp10
chr1	93305914	93305915	ENSMUSG00000026273	L=5271;T=protein_coding;R=chr1:93299211-93305915;N=Mterf4	-	1967.29	0.395882	0.0933609	4.24034	2.23179e-05	0.000227919	Mterf4
chr1	135284083	135284084	ENSMUSG00000041926	L=6977;T=protein_coding;R=chr1:135262712-135284084;N=Rnpep	-	2192.15	0.408759	0.0964217	4.23929	2.24229e-05	0.000228869	Rnpep
chr1	63730613	63730614	ENSMUSG00000025962	L=5873;T=protein_coding;R=chr1:63730614-63754655;N=Fastkd2	+	4513.58	0.327884	0.0773635	4.23823	2.25288e-05	0.000229827	Fastkd2
chr1	64690658	64690659	ENSMUSG00000087213	L=2341;T=processed_transcript;R=chr1:64679871-64690659;N=2810408I11Rik	-	568.745	0.645026	0.152413	4.23209	2.31526e-05	0.000235563	2810408I11Rik
chr1	192855755	192855756	ENSMUSG00000016262	L=3850;T=protein_coding;R=chr1:192844488-192855756;N=Sertad4	-	253.616	0.937176	0.221563	4.22983	2.33868e-05	0.00023782	Sertad4
chr1	63200312	63200313	ENSMUSG00000086730	L=911;T=processed_transcript;R=chr1:63200313-63207967;N=Platr12	+	432.806	-0.798325	0.188939	-4.2253	2.38622e-05	0.000242011	Platr12
chr1	45503281	45503282	ENSMUSG00000026042	L=9591;T=protein_coding;R=chr1:45374321-45503282;N=Col5a2	-	194.413	1.1727	0.277753	4.2221	2.42034e-05	0.000244952	Col5a2
chr1	185204116	185204117	ENSMUSG00000039318	L=10800;T=protein_coding;R=chr1:185204117-185286759;N=Rab3gap2	+	6247.16	-0.29414	0.0698712	-4.20975	2.55654e-05	0.000257375	Rab3gap2
chr1	51916070	51916071	ENSMUSG00000018417	L=10792;T=protein_coding;R=chr1:51749765-51916071;N=Myo1b	-	6823.44	0.274347	0.0652065	4.20736	2.58372e-05	0.000259495	Myo1b
chr1	166127921	166127922	ENSMUSG00000026564	L=4049;T=protein_coding;R=chr1:166098148-166127922;N=Dusp27	-	1212.16	-0.498136	0.118757	-4.19459	2.73362e-05	0.000273048	Dusp27
chr1	173367694	173367695	ENSMUSG00000005338	L=7248;T=protein_coding;R=chr1:173333258-173367695;N=Cadm3	-	166.857	1.16606	0.278207	4.19134	2.77311e-05	0.000276848	Cadm3
chr1	161070657	161070658	ENSMUSG00000026709	L=5195;T=protein_coding;R=chr1:161040601-161070658;N=Dars2	-	5223.91	0.305618	0.0738233	4.13986	3.47524e-05	0.000340898	Dars2
chr1	54195167	54195168	ENSMUSG00000042807	L=12947;T=protein_coding;R=chr1:53806876-54195168;N=Hecw2	-	402.9	0.731813	0.177631	4.11985	3.79127e-05	0.000370002	Hecw2
chr1	59684970	59684971	ENSMUSG00000026020	L=10758;T=protein_coding;R=chr1:59684971-59719044;N=Nop58	+	43404.7	-0.223907	0.0545384	-4.1055	4.03437e-05	0.000390342	Nop58
chr1	33814594	33814595	ENSMUSG00000042197	L=15839;T=protein_coding;R=chr1:33761545-33814595;N=Zfp451	-	10391.2	0.281289	0.0687321	4.09253	4.26685e-05	0.000409318	Zfp451
chr1	98095645	98095646	ENSMUSG00000026335	L=11892;T=protein_coding;R=chr1:97795114-98095646;N=Pam	-	625.416	0.608834	0.150445	4.04688	5.1904e-05	0.000487003	Pam
chr1	64532644	64532645	ENSMUSG00000025958	L=13742;T=protein_coding;R=chr1:64532645-64604548;N=Creb1	+	8260.92	0.26699	0.0662993	4.02705	5.64814e-05	0.000522446	Creb1
chr1	155244443	155244444	ENSMUSG00000033722	L=8222;T=protein_coding;R=chr1:155212471-155244444;N=BC034090	-	251.754	0.924863	0.230994	4.00385	6.23207e-05	0.000571487	BC034090
chr1	3671497	3671498	ENSMUSG00000051951	L=6094;T=protein_coding;R=chr1:3205901-3671498;N=Xkr4	-	37.6252	2.54623	0.636778	3.99861	6.37156e-05	0.000582325	Xkr4
chr1	89931178	89931179	ENSMUSG00000034486	L=2177;T=protein_coding;R=chr1:89927956-89931179;N=Gbx2	-	1505.39	-0.403689	0.101224	-3.98806	6.66151e-05	0.000604351	Gbx2
chr1	132191456	132191457	ENSMUSG00000118219	L=5271;T=protein_coding;R=chr1:132191457-132209546;N=Gm29695	+	408.423	0.715431	0.180845	3.95604	7.62013e-05	0.000679879	Gm29695
chr1	74391508	74391509	ENSMUSG00000026176	L=3334;T=protein_coding;R=chr1:74391509-74397285;N=Ctdsp1	+	2055.91	0.357339	0.0906511	3.94192	8.08321e-05	0.000713544	Ctdsp1
chr1	167001416	167001417	ENSMUSG00000060568	L=6325;T=protein_coding;R=chr1:167001417-167091302;N=Fam78b	+	143.837	1.24926	0.320504	3.89778	9.70771e-05	0.000838763	Fam78b
chr1	164458354	164458355	ENSMUSG00000026576	L=3081;T=protein_coding;R=chr1:164437109-164458355;N=Atp1b1	-	4359.63	-0.308889	0.0793274	-3.89385	9.86656e-05	0.000851336	Atp1b1
chr1	164304120	164304121	ENSMUSG00000026575	L=5876;T=protein_coding;R=chr1:164304121-164437725;N=Nme7	+	2089.37	-0.37805	0.0974662	-3.87878	0.00010498	0.000898929	Nme7
chr1	176814066	176814067	ENSMUSG00000057335	L=18049;T=protein_coding;R=chr1:176733653-176814067;N=Cep170	-	5020.68	0.305064	0.0790116	3.861	0.000112923	0.000961355	Cep170
chr1	135720060	135720061	ENSMUSG00000026421	L=1956;T=protein_coding;R=chr1:135720061-135752232;N=Csrp1	+	2882.36	-0.345632	0.0896287	-3.85626	0.000115133	0.000976318	Csrp1
chr1	86045862	86045863	ENSMUSG00000026227	L=3331;T=protein_coding;R=chr1:86045863-86055456;N=2810459M11Rik	+	31.2479	3.04016	0.789839	3.84909	0.000118559	0.0010022	2810459M11Rik
chr1	93685659	93685660	ENSMUSG00000026278	L=1840;T=protein_coding;R=chr1:93685660-93695764;N=Bok	+	1156.71	0.456742	0.11956	3.8202	0.000133346	0.00111149	Bok
chr1	66863276	66863277	ENSMUSG00000026003	L=2005;T=protein_coding;R=chr1:66830839-66863277;N=Acadl	-	1643.33	0.39189	0.103008	3.80448	0.000142104	0.0011768	Acadl
chr1	135258567	135258568	ENSMUSG00000003051	L=2217;T=protein_coding;R=chr1:135253575-135258568;N=Elf3	-	2588.89	0.31898	0.0843127	3.78329	0.000154767	0.0012647	Elf3
chr1	181843045	181843046	ENSMUSG00000004880	L=4761;T=protein_coding;R=chr1:181815335-181843046;N=Lbr	-	15388.4	0.221993	0.0589929	3.76305	0.000167852	0.00135944	Lbr
chr1	170306331	170306332	ENSMUSG00000102752	L=3827;T=protein_coding;R=chr1:170298199-170306332;N=Gm7694	-	74.8072	1.61641	0.429701	3.76172	0.00016875	0.00136498	Gm7694
chr1	79861179	79861180	ENSMUSG00000026249	L=8287;T=protein_coding;R=chr1:79794197-79861180;N=Serpine2	-	1766.08	0.363372	0.097012	3.74564	0.000179935	0.00144386	Serpine2
chr1	86703807	86703808	ENSMUSG00000053333	L=8901;T=protein_coding;R=chr1:86703808-87050095;N=Dis3l2	+	2859.35	0.303958	0.081373	3.73537	0.00018744	0.00148974	Dis3l2
chr1	21961941	21961942	ENSMUSG00000028033	L=7689;T=protein_coding;R=chr1:21398403-21961942;N=Kcnq5	-	51.094	1.90342	0.514024	3.70298	0.000213079	0.00167264	Kcnq5
chr1	166409862	166409863	ENSMUSG00000040596	L=9586;T=protein_coding;R=chr1:166384622-166409863;N=Pogk	-	401.941	0.693294	0.18803	3.68714	0.000226788	0.00176362	Pogk
chr1	172082528	172082529	ENSMUSG00000026553	L=9427;T=protein_coding;R=chr1:172082529-172122330;N=Copa	+	15855.9	-0.215397	0.0585511	-3.67879	0.000234346	0.00181502	Copa
chr1	60343322	60343323	ENSMUSG00000049439	L=2286;T=protein_coding;R=chr1:60343323-60388060;N=Cyp20a1	+	1504.94	0.371409	0.101269	3.66756	0.000244879	0.00188363	Cyp20a1
chr1	74124448	74124449	ENSMUSG00000055322	L=16465;T=protein_coding;R=chr1:73910231-74124449;N=Tns1	-	1907.46	-0.376254	0.102798	-3.66014	0.000252077	0.00193202	Tns1
chr1	171388953	171388954	ENSMUSG00000048865	L=8591;T=protein_coding;R=chr1:171388954-171410298;N=Arhgap30	+	840.07	0.478328	0.130756	3.65816	0.000254033	0.00194389	Arhgap30
chr1	191026157	191026158	ENSMUSG00000066595	L=5177;T=protein_coding;R=chr1:191005847-191026158;N=Flvcr1	-	1022.73	0.483702	0.133116	3.63369	0.000279392	0.0021126	Flvcr1
chr1	74362107	74362108	ENSMUSG00000073650	L=2211;T=protein_coding;R=chr1:74362108-74369321;N=Catip	+	102.722	-1.32089	0.364812	-3.62074	0.00029376	0.00220643	Catip
chr1	170976546	170976547	ENSMUSG00000026656	L=5790;T=protein_coding;R=chr1:170958617-170976547;N=Fcgr2b	-	129.088	1.15088	0.318502	3.61341	0.000302192	0.00226527	Fcgr2b
chr1	62809301	62809302	ENSMUSG00000103032	L=2556;T=TEC;R=chr1:62809302-62811857;N=Gm37121	+	66.4939	-1.57322	0.436634	-3.60305	0.000314499	0.0023438	Gm37121
chr1	5070017	5070018	ENSMUSG00000033793	L=9746;T=protein_coding;R=chr1:5070018-5162529;N=Atp6v1h	+	4564.86	-0.262065	0.0729434	-3.59272	0.000327247	0.00242841	Atp6v1h
chr1	63117117	63117118	ENSMUSG00000101599	L=9720;T=lincRNA;R=chr1:63117118-63126837;N=Gm20342	+	792.808	-0.473835	0.13233	-3.58072	0.000342652	0.00252899	Gm20342
chr1	119913207	119913208	ENSMUSG00000036975	L=3341;T=protein_coding;R=chr1:119907890-119913208;N=Tmem177	-	729.491	-0.492657	0.138077	-3.568	0.000359719	0.00263463	Tmem177
chr1	156558785	156558786	ENSMUSG00000026596	L=10800;T=protein_coding;R=chr1:156558786-156649568;N=Abl2	+	14565	0.22665	0.0641558	3.53281	0.000411162	0.00296343	Abl2
chr1	87573869	87573870	ENSMUSG00000026259	L=3905;T=protein_coding;R=chr1:87476834-87573870;N=Ngef	-	99.97	1.30178	0.372154	3.49796	0.000468828	0.00330964	Ngef
chr1	75142777	75142778	ENSMUSG00000049339	L=2999;T=protein_coding;R=chr1:75142778-75147913;N=Retreg2	+	1731.81	0.332421	0.0959818	3.46337	0.000533447	0.00371916	Retreg2
chr1	135146823	135146824	ENSMUSG00000026426	L=2299;T=protein_coding;R=chr1:135146824-135156269;N=Arl8a	+	3608.94	0.302213	0.087697	3.4461	0.000568742	0.00393087	Arl8a
chr1	132477063	132477064	ENSMUSG00000097760	L=2222;T=processed_transcript;R=chr1:132466433-132477064;N=6030442K20Rik	-	138.102	-1.04389	0.30294	-3.44585	0.000569267	0.00393308	6030442K20Rik
chr1	52119439	52119440	ENSMUSG00000026104	L=7105;T=protein_coding;R=chr1:52119440-52161865;N=Stat1	+	356.155	-0.656544	0.191162	-3.43448	0.000593683	0.00406799	Stat1
chr1	30873920	30873921	ENSMUSG00000048874	L=14190;T=protein_coding;R=chr1:30802339-30873921;N=Phf3	-	28341.5	0.232344	0.0682437	3.40462	0.000662565	0.00446799	Phf3
chr1	44560884	44560885	ENSMUSG00000102319	L=4563;T=TEC;R=chr1:44560885-44565447;N=Gm37626	+	33.7498	2.15334	0.632927	3.40219	0.000668472	0.00450307	Gm37626
chr1	93801933	93801934	ENSMUSG00000026281	L=2631;T=protein_coding;R=chr1:93792576-93801934;N=Dtymk	-	7688.76	-0.278419	0.0820874	-3.39174	0.0006945	0.00465709	Dtymk
chr1	134435627	134435628	ENSMUSG00000101061	L=3316;T=lincRNA;R=chr1:134435628-134439597;N=Platr1	+	78.0279	-1.34759	0.400167	-3.36755	0.000758381	0.00502907	Platr1
chr1	37430138	37430139	ENSMUSG00000026111	L=1579;T=protein_coding;R=chr1:37430139-37439124;N=Unc50	+	1518.98	-0.374175	0.111325	-3.36111	0.000776287	0.00511766	Unc50
chr1	171250420	171250421	ENSMUSG00000006403	L=4810;T=protein_coding;R=chr1:171250421-171260637;N=Adamts4	+	520.234	0.530426	0.157837	3.36059	0.000777761	0.00512446	Adamts4
chr1	185329450	185329451	ENSMUSG00000102526	L=2408;T=TEC;R=chr1:185329451-185331858;N=Gm37785	+	110.602	-1.17172	0.35063	-3.34176	0.000832482	0.00541722	Gm37785
chr1	125560594	125560595	ENSMUSG00000026342	L=2956;T=protein_coding;R=chr1:125560595-125595820;N=Slc35f5	+	610.491	0.518796	0.156657	3.31168	0.000927391	0.00596104	Slc35f5
chr1	131914528	131914529	ENSMUSG00000103569	L=1911;T=TEC;R=chr1:131914529-131916439;N=Gm38067	+	445.879	-0.589553	0.178433	-3.30406	0.000952953	0.00608732	Gm38067
chr1	152090124	152090125	ENSMUSG00000032666	L=11788;T=protein_coding;R=chr1:151852403-152090125;N=1700025G04Rik	-	991.968	0.416488	0.127619	3.26352	0.00110038	0.00687979	1700025G04Rik
chr1	165295788	165295789	ENSMUSG00000040836	L=6962;T=protein_coding;R=chr1:165295789-165326745;N=Gpr161	+	809.539	0.42671	0.13136	3.24839	0.00116059	0.00718117	Gpr161
chr1	132477364	132477365	ENSMUSG00000026439	L=3930;T=protein_coding;R=chr1:132477365-132505659;N=Rbbp5	+	7281.19	-0.209796	0.0647148	-3.24186	0.00118754	0.0073195	Rbbp5
chr1	89930233	89930234	ENSMUSG00000092627	L=3057;T=processed_transcript;R=chr1:89930234-89933290;N=D130058E05Rik	+	306.564	-0.676277	0.212435	-3.18345	0.00145532	0.00872554	D130058E05Rik
chr1	67038871	67038872	ENSMUSG00000026000	L=6863;T=protein_coding;R=chr1:67000517-67038872;N=Lancl1	-	1946.75	-0.298904	0.0939418	-3.1818	0.00146365	0.00876997	Lancl1
chr1	72307426	72307427	ENSMUSG00000026187	L=2549;T=protein_coding;R=chr1:72307427-72394952;N=Xrcc5	+	17126.5	-0.187282	0.0589007	-3.17962	0.00147467	0.0088305	Xrcc5
chr1	6215292	6215293	ENSMUSG00000090031	L=5428;T=antisense;R=chr1:6209866-6215293;N=4732440D04Rik	-	82.323	-1.32477	0.418013	-3.16921	0.00152855	0.00911038	4732440D04Rik
chr1	95667570	95667571	ENSMUSG00000040710	L=20091;T=protein_coding;R=chr1:95587682-95667571;N=St8sia4	-	25.2242	2.28457	0.72207	3.16392	0.00155659	0.00925731	St8sia4
chr1	69826969	69826970	ENSMUSG00000053153	L=6764;T=protein_coding;R=chr1:69826970-70725132;N=Spag16	+	123.333	1.03369	0.327696	3.15443	0.00160811	0.00952815	Spag16
chr1	87264362	87264363	ENSMUSG00000026255	L=2125;T=protein_coding;R=chr1:87264363-87310839;N=Efhd1	+	142.994	0.919692	0.291708	3.15279	0.0016172	0.00957608	Efhd1
chr1	166254138	166254139	ENSMUSG00000040612	L=8251;T=protein_coding;R=chr1:166254139-166316823;N=Ildr2	+	77.9625	1.29218	0.410238	3.14983	0.00163366	0.00965988	Ildr2
chr1	86359573	86359574	ENSMUSG00000073627	L=6437;T=processed_transcript;R=chr1:86359574-86373791;N=C130036L24Rik	+	394.188	0.654271	0.207824	3.1482	0.00164281	0.00970975	C130036L24Rik
chr1	180199601	180199602	ENSMUSG00000026489	L=5293;T=protein_coding;R=chr1:180165238-180199602;N=Coq8a	-	617.534	-0.464684	0.148033	-3.13906	0.00169491	0.00998992	Coq8a
chr1	128103300	128103301	ENSMUSG00000056211	L=31486;T=protein_coding;R=chr1:128103301-128237736;N=R3hdm1	+	12093.3	0.206389	0.066037	3.12536	0.00177587	0.0103935	R3hdm1
chr1	9547947	9547948	ENSMUSG00000025911	L=3780;T=protein_coding;R=chr1:9547948-9580673;N=Adhfe1	+	96.3506	-1.13865	0.364717	-3.122	0.00179625	0.0104983	Adhfe1
chr1	135132699	135132700	ENSMUSG00000031506	L=6102;T=protein_coding;R=chr1:135132700-135145317;N=Ptpn7	+	275.18	-0.682025	0.218524	-3.12105	0.00180206	0.0105274	Ptpn7
chr1	38836710	38836711	ENSMUSG00000048814	L=7506;T=protein_coding;R=chr1:38793645-38836711;N=Lonrf2	-	123.716	-1.01915	0.328053	-3.10666	0.00189217	0.0109701	Lonrf2
chr1	86909682	86909683	ENSMUSG00000084106	L=891;T=processed_pseudogene;R=chr1:86908793-86909683;N=Gm6136	-	969.695	-0.4243	0.137672	-3.08198	0.00205632	0.0117826	Gm6136
chr1	66700830	66700831	ENSMUSG00000026005	L=3113;T=protein_coding;R=chr1:66700831-66719805;N=Rpe	+	2962.4	0.252728	0.0820602	3.07978	0.00207152	0.0118448	Rpe
chr1	72641187	72641188	ENSMUSG00000110712	L=1282;T=antisense;R=chr1:72641188-72642963;N=Gm39662	+	22.5956	-2.41554	0.784983	-3.07719	0.0020896	0.0119375	Gm39662
chr1	74713573	74713574	ENSMUSG00000026170	L=2173;T=protein_coding;R=chr1:74713574-74737892;N=Cyp27a1	+	180.548	0.796867	0.259047	3.07614	0.00209698	0.0119761	Cyp27a1
chr1	186117309	186117310	ENSMUSG00000039246	L=1578;T=protein_coding;R=chr1:186087731-186117310;N=Lyplal1	-	881.703	-0.397638	0.130408	-3.04919	0.00229462	0.0129198	Lyplal1
chr1	171225053	171225054	ENSMUSG00000005681	L=537;T=protein_coding;R=chr1:171225054-171226379;N=Apoa2	+	502.721	-0.492677	0.16161	-3.04855	0.00229948	0.0129434	Apoa2
chr1	33719886	33719887	ENSMUSG00000004768	L=8285;T=protein_coding;R=chr1:33719887-33742564;N=Rab23	+	4953.96	-0.213969	0.0702294	-3.04671	0.00231359	0.012996	Rab23
chr1	128243963	128243964	ENSMUSG00000026353	L=4659;T=protein_coding;R=chr1:128243964-128279378;N=Ubxn4	+	6250.89	-0.206903	0.0679214	-3.04622	0.00231742	0.0130061	Ubxn4
chr1	130729252	130729253	ENSMUSG00000026409	L=7254;T=protein_coding;R=chr1:130689182-130729253;N=Pfkfb2	-	380.157	-0.564169	0.185686	-3.03829	0.00237925	0.0133063	Pfkfb2
chr1	155812888	155812889	ENSMUSG00000033684	L=8291;T=protein_coding;R=chr1:155776029-155812889;N=Qsox1	-	475.745	0.498925	0.164287	3.0369	0.00239021	0.013352	Qsox1
chr1	12992649	12992650	ENSMUSG00000025938	L=13137;T=protein_coding;R=chr1:12866549-12992650;N=Slco5a1	-	305.22	0.617492	0.203741	3.03077	0.0024393	0.0135944	Slco5a1
chr1	161969185	161969186	ENSMUSG00000026698	L=4250;T=protein_coding;R=chr1:161969186-161973435;N=Pigc	+	320.597	-0.6025	0.199705	-3.01695	0.00255331	0.0141351	Pigc
chr1	44118956	44118957	ENSMUSG00000041684	L=4206;T=protein_coding;R=chr1:44118957-44144770;N=Bivm	+	2592.26	0.258488	0.0862847	2.99575	0.00273768	0.0150082	Bivm
chr1	87156520	87156521	ENSMUSG00000026247	L=3500;T=protein_coding;R=chr1:87147655-87156521;N=Ecel1	-	71.7014	1.28909	0.431744	2.98577	0.00282867	0.0154495	Ecel1
chr1	126830798	126830799	ENSMUSG00000049690	L=12100;T=protein_coding;R=chr1:125913620-126830799;N=Nckap5	-	22.3835	2.27928	0.764377	2.98188	0.00286482	0.0156247	Nckap5
chr1	55027480	55027481	ENSMUSG00000025982	L=11370;T=protein_coding;R=chr1:54985169-55027481;N=Sf3b1	-	57936.8	-0.165493	0.0556621	-2.97318	0.00294733	0.0160017	Sf3b1
chr1	165460636	165460637	ENSMUSG00000026568	L=7344;T=protein_coding;R=chr1:165460637-165481214;N=Mpc2	+	607.01	-0.482736	0.162531	-2.97012	0.0029768	0.016116	Mpc2
chr1	155158714	155158715	ENSMUSG00000026470	L=10637;T=protein_coding;R=chr1:155158715-155208256;N=Stx6	+	2352.36	0.257335	0.0869958	2.95802	0.00309624	0.0166315	Stx6
chr1	155558119	155558120	ENSMUSG00000033701	L=6453;T=protein_coding;R=chr1:155558120-155691330;N=Acbd6	+	2753.12	0.242733	0.0820702	2.95762	0.0031002	0.0166469	Acbd6
chr1	11414104	11414105	ENSMUSG00000057715	L=9183;T=protein_coding;R=chr1:11414105-11975901;N=A830018L16Rik	+	392.094	0.538437	0.182452	2.95111	0.00316629	0.0169501	A830018L16Rik
chr1	84364179	84364180	ENSMUSG00000045658	L=8172;T=protein_coding;R=chr1:84036296-84364180;N=Pid1	-	669.095	-0.436641	0.14806	-2.94908	0.00318721	0.0170525	Pid1
chr1	86526725	86526726	ENSMUSG00000026238	L=1462;T=protein_coding;R=chr1:86526726-86530712;N=Ptma	+	85126.2	0.152845	0.051941	2.94267	0.00325395	0.0173562	Ptma
chr1	75192150	75192151	ENSMUSG00000026199	L=5142;T=protein_coding;R=chr1:75192151-75199387;N=Ankzf1	+	1909.35	-0.275356	0.0937198	-2.93808	0.00330255	0.0175807	Ankzf1
chr1	131867223	131867224	ENSMUSG00000026433	L=1468;T=protein_coding;R=chr1:131867224-131872887;N=Rab29	+	244.398	-0.668908	0.228677	-2.92512	0.00344323	0.0182135	Rab29
chr1	193153110	193153111	ENSMUSG00000026638	L=7069;T=protein_coding;R=chr1:193153111-193172023;N=Irf6	+	957.969	-0.36136	0.124956	-2.8919	0.00382916	0.0199354	Irf6
chr1	86064386	86064387	ENSMUSG00000026229	L=7265;T=protein_coding;R=chr1:86064387-86139151;N=Psmd1	+	26213.3	-0.162294	0.0562478	-2.88533	0.00391001	0.0202956	Psmd1
chr1	51987147	51987148	ENSMUSG00000062939	L=3872;T=protein_coding;R=chr1:51987148-52107189;N=Stat4	+	593.187	-0.437134	0.151859	-2.87856	0.00399502	0.0206361	Stat4
chr1	175625634	175625635	ENSMUSG00000026526	L=3392;T=protein_coding;R=chr1:175600374-175625635;N=Fh1	-	5897.52	-0.20054	0.0700487	-2.86287	0.00419822	0.0215404	Fh1
chr1	86359399	86359400	ENSMUSG00000026234	L=10188;T=protein_coding;R=chr1:86344719-86359400;N=Ncl	-	434013	0.14917	0.0521423	2.86082	0.00422541	0.0216451	Ncl
chr1	127205014	127205015	ENSMUSG00000036155	L=10291;T=protein_coding;R=chr1:127205015-127488336;N=Mgat5	+	1545.16	0.288587	0.101438	2.84495	0.00444187	0.0225786	Mgat5
chr1	182954787	182954788	ENSMUSG00000079164	L=4790;T=protein_coding;R=chr1:182954788-182976044;N=Tlr5	+	39.5963	-1.7065	0.600065	-2.84386	0.00445701	0.0226495	Tlr5
chr1	36761797	36761798	ENSMUSG00000026117	L=2992;T=protein_coding;R=chr1:36761798-36782818;N=Zap70	+	166.513	-0.771586	0.271616	-2.84072	0.00450116	0.0228496	Zap70
chr1	155146813	155146814	ENSMUSG00000026471	L=5981;T=protein_coding;R=chr1:155127277-155146814;N=Mr1	-	17.5344	2.65347	0.94059	2.82107	0.00478644	0.0240562	Mr1
chr1	127283107	127283108	ENSMUSG00000099471	L=447;T=processed_pseudogene;R=chr1:127282662-127283108;N=Gm8451	-	555.932	-0.580671	0.205924	-2.81984	0.00480482	0.0241393	Gm8451
chr1	193207698	193207699	ENSMUSG00000026639	L=6612;T=protein_coding;R=chr1:193207699-193343878;N=Lamb3	+	146.279	-0.831604	0.295067	-2.81836	0.00482699	0.024221	Lamb3
chr1	170110761	170110762	ENSMUSG00000026674	L=9264;T=protein_coding;R=chr1:169972307-170110762;N=Ddr2	-	111.49	-0.970701	0.3448	-2.81526	0.00487383	0.0243921	Ddr2
chr1	87326997	87326998	ENSMUSG00000048000	L=14216;T=protein_coding;R=chr1:87326998-87450796;N=Gigyf2	+	15691.2	-0.166524	0.059263	-2.80991	0.00495547	0.0247133	Gigyf2
chr1	136670768	136670769	ENSMUSG00000097113	L=1558;T=lincRNA;R=chr1:136670769-136690804;N=Gm19705	+	835.479	-0.392732	0.1398	-2.80925	0.00496566	0.0247546	Gm19705
chr1	121431048	121431049	ENSMUSG00000026339	L=11445;T=protein_coding;R=chr1:121431049-121506460;N=Ccdc93	+	3020.1	0.22953	0.0822034	2.79222	0.00523478	0.0258738	Ccdc93
chr1	135231994	135231995	ENSMUSG00000079139	L=1231;T=processed_pseudogene;R=chr1:135231995-135233225;N=Gm4204	+	3544.81	0.214718	0.0769798	2.78928	0.00528253	0.0260627	Gm4204
chr1	191821443	191821444	ENSMUSG00000026622	L=4516;T=protein_coding;R=chr1:191821444-191833050;N=Nek2	+	8727.97	-0.173656	0.0625138	-2.77788	0.0054715	0.026829	Nek2
chr1	24100340	24100341	ENSMUSG00000026153	L=7773;T=protein_coding;R=chr1:24011093-24100341;N=Fam135a	-	2508.05	0.243376	0.0880129	2.76523	0.00568821	0.0277353	Fam135a
chr1	184846450	184846451	ENSMUSG00000073481	L=6629;T=protein_coding;R=chr1:184813068-184846451;N=Mtarc2	-	1417.49	-0.290144	0.10519	-2.75829	0.00581051	0.0282524	Mtarc2
chr1	136466342	136466343	ENSMUSG00000041498	L=10358;T=protein_coding;R=chr1:136466343-136531511;N=Kif14	+	9019.33	0.202818	0.0736413	2.75413	0.00588479	0.0285031	Kif14
chr1	75479531	75479532	ENSMUSG00000051703	L=2504;T=protein_coding;R=chr1:75479532-75485705;N=Tmem198	+	110.749	-0.992475	0.361237	-2.74743	0.00600635	0.029013	Tmem198
chr1	151428541	151428542	ENSMUSG00000053286	L=8211;T=protein_coding;R=chr1:151428542-151458161;N=Trmt1l	+	4295.03	-0.21873	0.0797359	-2.74318	0.00608471	0.0293101	Trmt1l
chr1	84696220	84696221	ENSMUSG00000036766	L=4784;T=protein_coding;R=chr1:84369839-84696221;N=Dner	-	72.3178	-1.11764	0.409675	-2.72812	0.00636972	0.0304836	Dner
chr1	156303663	156303664	ENSMUSG00000060985	L=6937;T=protein_coding;R=chr1:156255296-156303664;N=Tdrd5	-	550.115	-0.419141	0.153716	-2.72672	0.00639675	0.03059	Tdrd5
chr1	172219867	172219868	ENSMUSG00000007122	L=1951;T=protein_coding;R=chr1:172209894-172219868;N=Casq1	-	547.05	0.473307	0.174178	2.71737	0.00658032	0.0312569	Casq1
chr1	71103145	71103146	ENSMUSG00000026196	L=5659;T=protein_coding;R=chr1:71027498-71103146;N=Bard1	-	6145.08	0.200721	0.0740244	2.71156	0.00669683	0.0317552	Bard1
chr1	34439850	34439851	ENSMUSG00000026127	L=8553;T=protein_coding;R=chr1:34439851-34449356;N=Imp4	+	6962.08	-0.173806	0.0648416	-2.68047	0.00735188	0.0342754	Imp4
chr1	84840515	84840516	ENSMUSG00000026219	L=16601;T=protein_coding;R=chr1:84721189-84840516;N=Trip12	-	91163.2	-0.173302	0.0648227	-2.67348	0.00750689	0.0348621	Trip12
chr1	135105275	135105276	ENSMUSG00000042793	L=6851;T=protein_coding;R=chr1:134983301-135105276;N=Lgr6	-	199.993	-0.70136	0.262371	-2.67316	0.00751408	0.0348852	Lgr6
chr1	164503308	164503309	ENSMUSG00000097281	L=2023;T=lincRNA;R=chr1:164503309-164514882;N=Gm26685	+	25.4345	-1.9462	0.729208	-2.66892	0.00760951	0.0352617	Gm26685
chr1	93658658	93658659	ENSMUSG00000026277	L=5812;T=protein_coding;R=chr1:93619751-93658659;N=Stk25	-	3728.23	0.201613	0.0757579	2.66127	0.00778455	0.0359163	Stk25
chr1	53187635	53187636	ENSMUSG00000060715	L=777;T=protein_coding;R=chr1:53158577-53187636;N=1700019A02Rik	-	187.457	-0.688768	0.259518	-2.65403	0.00795374	0.0365559	1700019A02Rik
chr1	160212942	160212943	ENSMUSG00000103006	L=1874;T=TEC;R=chr1:160212943-160214816;N=4933417C20Rik	+	41.5325	1.4847	0.559718	2.65258	0.00798798	0.0366604	4933417C20Rik
chr1	171150710	171150711	ENSMUSG00000056569	L=2111;T=protein_coding;R=chr1:171150711-171161130;N=Mpz	+	32.8003	-1.63225	0.617309	-2.64413	0.00819016	0.0374536	Mpz
chr1	163994795	163994796	ENSMUSG00000041406	L=4148;T=protein_coding;R=chr1:163945993-163994796;N=BC055324	-	5410.38	-0.180508	0.0691739	-2.60948	0.00906801	0.0407284	BC055324
chr1	152954992	152954993	ENSMUSG00000042751	L=5781;T=protein_coding;R=chr1:152954993-153119261;N=Nmnat2	+	3208.55	0.202829	0.0783035	2.5903	0.00958936	0.0426397	Nmnat2
chr1	182341628	182341629	ENSMUSG00000047539	L=5318;T=protein_coding;R=chr1:182313102-182341629;N=Fbxo28	-	3808.07	0.219583	0.084776	2.59015	0.00959337	0.0426476	Fbxo28
chr1	178529124	178529125	ENSMUSG00000026494	L=14696;T=protein_coding;R=chr1:178529125-178939200;N=Kif26b	+	89.8152	0.955083	0.369486	2.5849	0.00974082	0.0431328	Kif26b
chr1	156035402	156035403	ENSMUSG00000050565	L=9218;T=protein_coding;R=chr1:156035403-156068861;N=Tor1aip2	+	14754.3	-0.158603	0.061625	-2.57369	0.0100622	0.0441978	Tor1aip2
chr1	153899943	153899944	ENSMUSG00000026473	L=3782;T=protein_coding;R=chr1:153899944-153909723;N=Glul	+	23844.5	0.14574	0.0568178	2.56504	0.0103164	0.0451592	Glul
chr1	180942343	180942344	ENSMUSG00000026519	L=4492;T=protein_coding;R=chr1:180942344-180975112;N=Tmem63a	+	928.207	0.323739	0.126829	2.55256	0.0106936	0.0465651	Tmem63a
chr1	133690107	133690108	ENSMUSG00000051998	L=2309;T=protein_coding;R=chr1:133679091-133690108;N=Lax1	-	57.7096	-1.25076	0.49281	-2.53801	0.0111484	0.0481403	Lax1
chr1	72711289	72711290	ENSMUSG00000046330	L=1410;T=protein_coding;R=chr1:72711290-72713813;N=Rpl37a	+	14213.2	-0.195517	0.0770656	-2.53702	0.0111801	0.0482339	Rpl37a
chr1	43196983	43196984	ENSMUSG00000008136	L=1897;T=protein_coding;R=chr1:43123074-43196984;N=Fhl2	-	36.3113	-1.50041	0.591448	-2.53684	0.0111857	0.048236	Fhl2
chr1	82839482	82839483	ENSMUSG00000026159	L=8384;T=protein_coding;R=chr1:82839483-82901182;N=Agfg1	+	11040.3	-0.170648	0.0672886	-2.53606	0.0112107	0.0483221	Agfg1
chr1	156674355	156674356	ENSMUSG00000060519	L=3892;T=protein_coding;R=chr1:156653617-156674356;N=Tor3a	-	1751.73	-0.264168	0.10482	-2.52021	0.0117286	0.0500697	Tor3a
chr1	135132593	135132594	ENSMUSG00000097993	L=6987;T=polymorphic_pseudogene;R=chr1:135108497-135132594;N=Ptprv	-	787.296	-0.39879	0.158707	-2.51274	0.0119797	0.051005	Ptprv
chr1	155973254	155973255	ENSMUSG00000033671	L=16520;T=protein_coding;R=chr1:155844964-155973255;N=Cep350	-	5209.26	0.245765	0.0980839	2.50566	0.0122223	0.0518072	Cep350
chr1	39651473	39651474	ENSMUSG00000050967	L=6091;T=protein_coding;R=chr1:39618406-39651474;N=Creg2	-	36.1435	-1.67594	0.668897	-2.50553	0.0122269	0.0518152	Creg2
chr1	52844928	52844929	ENSMUSG00000041426	L=6059;T=protein_coding;R=chr1:52844929-52920986;N=Hibch	+	1766.84	-0.259526	0.103774	-2.50087	0.0123888	0.0523277	Hibch
chr1	136624649	136624650	ENSMUSG00000097229	L=2439;T=lincRNA;R=chr1:136622098-136624650;N=Platr23	-	313.732	-0.508529	0.203887	-2.49417	0.0126251	0.0531147	Platr23
chr1	151428454	151428455	ENSMUSG00000052748	L=12865;T=protein_coding;R=chr1:151367699-151428455;N=Swt1	-	4435.22	-0.197524	0.0794473	-2.48623	0.0129106	0.0540546	Swt1
chr1	165460474	165460475	ENSMUSG00000026571	L=6424;T=protein_coding;R=chr1:165328698-165460475;N=Dcaf6	-	1362.14	0.269325	0.108475	2.48284	0.0130341	0.0545	Dcaf6
chr1	160195214	160195215	ENSMUSG00000058267	L=3258;T=protein_coding;R=chr1:160195215-160202170;N=Mrps14	+	2816.95	-0.232141	0.0936113	-2.47984	0.013144	0.0548605	Mrps14
chr1	143777641	143777642	ENSMUSG00000100455	L=3666;T=sense_intronic;R=chr1:143777642-143781307;N=Gm29170	+	355.634	-0.505054	0.204019	-2.47553	0.0133038	0.0553424	Gm29170
chr1	9967931	9967932	ENSMUSG00000099032	L=4193;T=protein_coding;R=chr1:9960163-9967932;N=Tcf24	-	290.615	0.544556	0.22041	2.47065	0.0134868	0.0558803	Tcf24
chr1	131910533	131910534	ENSMUSG00000026434	L=6779;T=protein_coding;R=chr1:131910534-131936321;N=Nucks1	+	49286	-0.154246	0.0624475	-2.47001	0.013511	0.0559683	Nucks1
chr1	149961289	149961290	ENSMUSG00000056220	L=6391;T=protein_coding;R=chr1:149829618-149961290;N=Pla2g4a	-	387.774	0.46105	0.186723	2.46917	0.0135427	0.0560614	Pla2g4a
chr1	63114666	63114667	ENSMUSG00000040865	L=17713;T=protein_coding;R=chr1:62958418-63114667;N=Ino80d	-	7069.71	-0.175633	0.0711546	-2.46833	0.0135745	0.0561584	Ino80d
chr1	171222513	171222514	ENSMUSG00000005674	L=5135;T=protein_coding;R=chr1:171216011-171222514;N=Tomm40l	-	577.004	-0.400294	0.162349	-2.46563	0.0136771	0.0564974	Tomm40l
chr1	9748381	9748382	ENSMUSG00000045210	L=9749;T=protein_coding;R=chr1:9718622-9748382;N=Vcpip1	-	5867.38	0.166134	0.0683955	2.42902	0.0151396	0.0613859	Vcpip1
chr1	16105773	16105774	ENSMUSG00000025921	L=4160;T=protein_coding;R=chr1:16105774-16133734;N=Rdh10	+	348.875	0.492005	0.202717	2.42706	0.0152219	0.0615891	Rdh10
chr1	92934375	92934376	ENSMUSG00000026270	L=4346;T=protein_coding;R=chr1:92934376-92947941;N=Capn10	+	1674.4	-0.254041	0.10473	-2.42567	0.0152801	0.0617724	Capn10
chr1	40074078	40074079	ENSMUSG00000026073	L=1908;T=protein_coding;R=chr1:40074079-40125231;N=Il1r2	+	29.3105	-1.70218	0.702606	-2.42266	0.0154073	0.0621683	Il1r2
chr1	136346103	136346104	ENSMUSG00000041570	L=9195;T=protein_coding;R=chr1:136268123-136346104;N=Camsap2	-	8182.7	0.188528	0.0780786	2.41459	0.015753	0.0632831	Camsap2
chr1	63113077	63113078	ENSMUSG00000084799	L=2880;T=lincRNA;R=chr1:63113078-63158290;N=Ino80dos	+	253.811	-0.546569	0.227076	-2.40698	0.0160849	0.0643461	Ino80dos
chr1	183388980	183388981	ENSMUSG00000072258	L=2409;T=protein_coding;R=chr1:183388981-183410198;N=Taf1a	+	1138.12	-0.276533	0.114968	-2.40531	0.0161586	0.0646003	Taf1a
chr1	135766118	135766119	ENSMUSG00000041801	L=1559;T=protein_coding;R=chr1:135766119-135769136;N=Phlda3	+	3476.39	-0.207002	0.0870694	-2.37744	0.0174335	0.0687497	Phlda3
chr1	119326832	119326833	ENSMUSG00000099860	L=768;T=lincRNA;R=chr1:119305346-119326833;N=Gm29456	-	40.7913	-1.35688	0.575068	-2.35951	0.0182993	0.0715009	Gm29456
chr1	36691448	36691449	ENSMUSG00000061518	L=1587;T=protein_coding;R=chr1:36691449-36693681;N=Cox5b	+	8600	-0.169319	0.0717851	-2.35869	0.0183397	0.071615	Cox5b
chr1	152766350	152766351	ENSMUSG00000026482	L=6907;T=protein_coding;R=chr1:152516760-152766351;N=Rgl1	-	363.57	0.481745	0.205411	2.34527	0.0190133	0.0735698	Rgl1
chr1	156939625	156939626	ENSMUSG00000026594	L=12085;T=protein_coding;R=chr1:156804166-156939626;N=Ralgps2	-	4066.18	0.176754	0.0753856	2.34466	0.0190445	0.0736758	Ralgps2
chr1	179668209	179668210	ENSMUSG00000038936	L=7562;T=protein_coding;R=chr1:179668210-179687189;N=Sccpdh	+	977.122	-0.292046	0.124864	-2.33891	0.01934	0.0745776	Sccpdh
chr1	131527351	131527352	ENSMUSG00000026425	L=12560;T=protein_coding;R=chr1:131285251-131527352;N=Srgap2	-	9212.44	0.154302	0.0660263	2.33698	0.01944	0.0748926	Srgap2
chr1	133045666	133045667	ENSMUSG00000026447	L=9592;T=protein_coding;R=chr1:133045667-133108687;N=Pik3c2b	+	1665.69	-0.242718	0.104054	-2.33262	0.019668	0.0756443	Pik3c2b
chr1	132191430	132191431	ENSMUSG00000079330	L=5526;T=protein_coding;R=chr1:132191431-132259227;N=Lemd1	+	84.188	0.982204	0.423783	2.31771	0.0204653	0.0781453	Lemd1
chr1	38129800	38129801	ENSMUSG00000026082	L=6168;T=protein_coding;R=chr1:38052786-38129801;N=Rev1	-	7536.31	0.164928	0.0714414	2.30858	0.0209668	0.0798375	Rev1
chr1	87776937	87776938	ENSMUSG00000087968	L=272;T=scaRNA;R=chr1:87776938-87777209;N=Gm25395	+	18.88	-2.02525	0.87796	-2.30677	0.0210678	0.0801583	Gm25395
chr1	74409375	74409376	ENSMUSG00000026175	L=3551;T=protein_coding;R=chr1:74409376-74435559;N=Vil1	+	115.612	-0.767027	0.332548	-2.30651	0.0210819	0.0801959	Vil1
chr1	150993434	150993435	ENSMUSG00000066842	L=21191;T=protein_coding;R=chr1:150562524-150993435;N=Hmcn1	-	128.504	0.803173	0.349359	2.29899	0.0215054	0.0813381	Hmcn1
chr1	170981943	170981944	ENSMUSG00000104340	L=1163;T=lincRNA;R=chr1:170981944-170986466;N=Gm10522	+	52.3148	1.12884	0.492596	2.29162	0.0219277	0.0826412	Gm10522
chr1	20820311	20820312	ENSMUSG00000041859	L=3752;T=protein_coding;R=chr1:20802968-20820312;N=Mcm3	-	33678.4	0.123764	0.0540372	2.29035	0.0220012	0.0828857	Mcm3
chr1	157412594	157412595	ENSMUSG00000070565	L=13740;T=protein_coding;R=chr1:157135182-157412595;N=Rasal2	-	3704.83	0.176434	0.0772661	2.28346	0.0224032	0.0840362	Rasal2
chr1	34678187	34678188	ENSMUSG00000037509	L=9861;T=protein_coding;R=chr1:34678188-34813309;N=Arhgef4	+	435.506	0.400355	0.175516	2.28103	0.0225469	0.0844924	Arhgef4
chr1	118311738	118311739	ENSMUSG00000026374	L=9046;T=protein_coding;R=chr1:118294778-118311739;N=Tsn	-	10501.1	-0.143957	0.063274	-2.27513	0.0228981	0.0855072	Tsn
chr1	132417554	132417555	ENSMUSG00000042046	L=9345;T=protein_coding;R=chr1:132417555-132466958;N=Dstyk	+	1478.25	-0.238997	0.106389	-2.24644	0.0246756	0.0908507	Dstyk
chr1	93235840	93235841	ENSMUSG00000047793	L=9491;T=protein_coding;R=chr1:93235841-93301065;N=Sned1	+	221.182	0.532023	0.236993	2.24489	0.0247753	0.0911651	Sned1
chr1	151345230	151345231	ENSMUSG00000100954	L=2843;T=antisense;R=chr1:151339604-151345231;N=Gm10138	-	167.607	0.625882	0.279456	2.23964	0.0251142	0.0922525	Gm10138
chr1	133131142	133131143	ENSMUSG00000046062	L=5594;T=protein_coding;R=chr1:133131143-133139783;N=Ppp1r15b	+	15827.3	-0.132818	0.0593572	-2.23761	0.0252467	0.0926252	Ppp1r15b
chr1	42952871	42952872	ENSMUSG00000041907	L=7238;T=protein_coding;R=chr1:42952872-43035456;N=Gpr45	+	28.8116	1.46217	0.655241	2.2315	0.0256477	0.0937639	Gpr45
chr1	166379096	166379097	ENSMUSG00000026563	L=4110;T=protein_coding;R=chr1:166379097-166393621;N=Tada1	+	291.83	0.45723	0.205809	2.22162	0.0263087	0.0956958	Tada1
chr1	59648070	59648071	ENSMUSG00000103821	L=1872;T=TEC;R=chr1:59646200-59648071;N=D430013B06Rik	-	202.412	-0.613766	0.276946	-2.2162	0.0266779	0.0968072	D430013B06Rik
chr1	179960471	179960472	ENSMUSG00000026490	L=21522;T=protein_coding;R=chr1:179960472-180165603;N=Cdc42bpa	+	5072.36	0.165417	0.0747569	2.21273	0.0269162	0.097577	Cdc42bpa
chr1	71557149	71557150	ENSMUSG00000026192	L=7985;T=protein_coding;R=chr1:71557150-71579631;N=Atic	+	19385	0.124949	0.0565634	2.20901	0.0271742	0.0982872	Atic
chr1	58392897	58392898	ENSMUSG00000051223	L=4033;T=protein_coding;R=chr1:58392898-58407353;N=Bzw1	+	34057	-0.119083	0.0539871	-2.20577	0.0274001	0.098881	Bzw1
chr1	193168045	193168046	ENSMUSG00000079144	L=4403;T=protein_coding;R=chr1:193168046-193177832;N=A130010J15Rik	+	867.705	-0.280179	0.127204	-2.2026	0.027623	0.099511	A130010J15Rik
chr1	40324609	40324610	ENSMUSG00000070942	L=6812;T=protein_coding;R=chr1:40324610-40367562;N=Il1rl2	+	105.255	0.740972	0.336514	2.20191	0.0276717	0.099579	Il1rl2
chr1	172341209	172341210	ENSMUSG00000044708	L=5407;T=protein_coding;R=chr1:172341210-172374085;N=Kcnj10	+	792.339	0.293557	0.133362	2.2012	0.0277221	0.0997186	Kcnj10
chr1	135584772	135584773	ENSMUSG00000054412	L=2616;T=antisense;R=chr1:135584773-135599948;N=Gm4793	+	21.0621	1.68018	0.764654	2.19731	0.0279986	0.100495	Gm4793
chr1	87213913	87213914	ENSMUSG00000026254	L=7497;T=protein_coding;R=chr1:87213914-87240488;N=Eif4e2	+	11426.2	-0.139347	0.0634757	-2.19528	0.0281436	0.100958	Eif4e2
chr1	106796727	106796728	ENSMUSG00000009907	L=8905;T=protein_coding;R=chr1:106764071-106796728;N=Vps4b	-	8722.33	-0.145959	0.0665119	-2.19448	0.0282008	0.101128	Vps4b
chr1	60703931	60703932	ENSMUSG00000101188	L=1218;T=processed_pseudogene;R=chr1:60703932-60705149;N=Eif4a-ps4	+	961.383	-0.304763	0.139236	-2.18882	0.0286096	0.102227	Eif4a-ps4
chr1	171270327	171270328	ENSMUSG00000052423	L=5467;T=protein_coding;R=chr1:171270328-171276896;N=B4galt3	+	1189.91	0.252771	0.115496	2.18856	0.0286289	0.102277	B4galt3
chr1	168350807	168350808	ENSMUSG00000102594	L=2275;T=TEC;R=chr1:168348534-168350808;N=Gm38381	-	42.716	1.17021	0.534946	2.18753	0.028704	0.102488	Gm38381
chr1	86302831	86302832	ENSMUSG00000079445	L=4137;T=protein_coding;R=chr1:86302832-86307305;N=B3gnt7	+	7085.15	0.142944	0.0654179	2.18508	0.0288829	0.102954	B3gnt7
chr1	74771891	74771892	ENSMUSG00000033227	L=2192;T=protein_coding;R=chr1:74771892-74785322;N=Wnt6	+	53.0181	-1.09319	0.501183	-2.18123	0.0291666	0.103676	Wnt6
chr1	55131230	55131231	ENSMUSG00000025979	L=4855;T=protein_coding;R=chr1:55131231-55154899;N=Mob4	+	3257.75	-0.193067	0.088518	-2.1811	0.0291757	0.103689	Mob4
chr1	23922316	23922317	ENSMUSG00000026155	L=3575;T=protein_coding;R=chr1:23844846-23922317;N=Smap1	-	2183.61	0.230531	0.105771	2.17952	0.0292931	0.103971	Smap1
chr1	74503300	74503301	ENSMUSG00000103227	L=2962;T=TEC;R=chr1:74500340-74503301;N=Gm37733	-	201.695	-0.551838	0.253597	-2.17604	0.0295523	0.104658	Gm37733
chr1	37997892	37997893	ENSMUSG00000058407	L=9102;T=protein_coding;R=chr1:37985189-37997893;N=Txndc9	-	4818.34	-0.154614	0.0712825	-2.16903	0.0300805	0.106097	Txndc9
chr1	53297017	53297018	ENSMUSG00000026098	L=7542;T=protein_coding;R=chr1:53189187-53297018;N=Pms1	-	3522.76	0.183487	0.0848269	2.16307	0.0305357	0.107425	Pms1
chr1	189402272	189402273	ENSMUSG00000037624	L=4943;T=protein_coding;R=chr1:189207930-189402273;N=Kcnk2	-	14.5764	2.04072	0.944919	2.15968	0.0307978	0.10799	Kcnk2
chr1	128359663	128359664	ENSMUSG00000026355	L=4666;T=protein_coding;R=chr1:128331590-128359664;N=Mcm6	-	32485.3	0.127549	0.0591582	2.15606	0.0310788	0.108776	Mcm6
chr1	182763859	182763860	ENSMUSG00000038576	L=3858;T=protein_coding;R=chr1:182763860-182896591;N=Susd4	+	580.699	0.346482	0.160798	2.15477	0.0311802	0.109071	Susd4
chr1	139454771	139454772	ENSMUSG00000033952	L=11590;T=protein_coding;R=chr1:139454772-139494091;N=Aspm	+	13523.2	-0.155231	0.0723774	-2.14474	0.0319733	0.111316	Aspm
chr1	88205781	88205782	ENSMUSG00000081984	L=1051;T=protein_coding;R=chr1:88204732-88205782;N=Dnajb3	-	54.6701	-1.02623	0.479256	-2.1413	0.0322498	0.112055	Dnajb3
chr1	194938818	194938819	ENSMUSG00000016494	L=7290;T=protein_coding;R=chr1:194938819-194961279;N=Cd34	+	130.319	-0.691597	0.324111	-2.13382	0.0328572	0.113736	Cd34
chr1	192074449	192074450	ENSMUSG00000103653	L=631;T=processed_pseudogene;R=chr1:192073820-192074450;N=Gstp-ps	-	19.7085	-1.74892	0.822985	-2.1251	0.0335786	0.115581	Gstp-ps
chr1	74588288	74588289	ENSMUSG00000026172	L=2192;T=protein_coding;R=chr1:74588289-74592443;N=Bcs1l	+	1230.68	0.233442	0.109956	2.12305	0.0337493	0.116058	Bcs1l
chr1	178337796	178337797	ENSMUSG00000039630	L=11599;T=protein_coding;R=chr1:178321108-178337797;N=Hnrnpu	-	120803	-0.112022	0.053012	-2.11313	0.0345893	0.118209	Hnrnpu
chr1	170867770	170867771	ENSMUSG00000026663	L=9231;T=protein_coding;R=chr1:170704674-170867771;N=Atf6	-	3740.97	-0.168823	0.0801122	-2.10732	0.0350894	0.119577	Atf6
chr1	21271592	21271593	ENSMUSG00000099343	L=633;T=antisense;R=chr1:21250359-21271593;N=Gm28836	-	66.4559	-0.900067	0.427547	-2.10519	0.0352748	0.120101	Gm28836
chr1	143094615	143094616	ENSMUSG00000101795	L=1270;T=processed_pseudogene;R=chr1:143093347-143094616;N=Gm5835	-	1405.84	0.224773	0.106928	2.1021	0.0355447	0.120827	Gm5835
chr1	4779211	4779212	ENSMUSG00000102275	L=1150;T=TEC;R=chr1:4778063-4779212;N=Gm37144	-	177.955	-0.568179	0.27038	-2.10141	0.0356051	0.120989	Gm37144
chr1	55088242	55088243	ENSMUSG00000025980	L=2642;T=protein_coding;R=chr1:55077835-55088243;N=Hspd1	-	92989.5	0.113357	0.0541614	2.09295	0.0363538	0.122944	Hspd1
chr1	75317989	75317990	ENSMUSG00000026209	L=4289;T=protein_coding;R=chr1:75307896-75317990;N=Dnpep	-	2955.1	-0.16835	0.0807467	-2.08492	0.0370768	0.124991	Dnpep
chr1	171504110	171504111	ENSMUSG00000091993	L=3544;T=antisense;R=chr1:171500568-171504111;N=B930036N10Rik	-	80.6684	0.826283	0.397859	2.07682	0.0378177	0.126961	B930036N10Rik
chr1	119837612	119837613	ENSMUSG00000026384	L=11321;T=protein_coding;R=chr1:119652467-119837613;N=Ptpn4	-	4599.09	0.155024	0.0750059	2.06683	0.0387504	0.12938	Ptpn4
chr1	156719085	156719086	ENSMUSG00000033557	L=8770;T=protein_coding;R=chr1:156678532-156719086;N=Fam20b	-	2892.75	0.168304	0.08178	2.05801	0.0395893	0.131492	Fam20b
chr1	39577404	39577405	ENSMUSG00000048234	L=2838;T=protein_coding;R=chr1:39551296-39577405;N=Rnf149	-	1866.18	0.217323	0.105778	2.05451	0.039926	0.132496	Rnf149
chr1	179546266	179546267	ENSMUSG00000026492	L=2804;T=protein_coding;R=chr1:179528055-179546267;N=Tfb2m	-	612	-0.308816	0.150685	-2.04941	0.0404222	0.133725	Tfb2m
chr1	57377543	57377544	ENSMUSG00000097519	L=2052;T=lincRNA;R=chr1:57359222-57377544;N=4930558J18Rik	-	433.713	-0.394653	0.19279	-2.04706	0.0406521	0.1343	4930558J18Rik
chr1	37890410	37890411	ENSMUSG00000026088	L=2770;T=protein_coding;R=chr1:37874801-37890411;N=Mitd1	-	1635.42	-0.212793	0.104355	-2.03912	0.0414381	0.136285	Mitd1
chr1	24005655	24005656	ENSMUSG00000026154	L=874;T=protein_coding;R=chr1:23995939-24005656;N=Sdhaf4	-	396.055	-0.442795	0.217447	-2.03633	0.0417167	0.136943	Sdhaf4
chr1	181144692	181144693	ENSMUSG00000062169	L=3783;T=protein_coding;R=chr1:181144693-181168994;N=Cnih4	+	2619.31	0.197233	0.0968648	2.03616	0.0417338	0.136952	Cnih4
chr1	160793210	160793211	ENSMUSG00000026721	L=23232;T=protein_coding;R=chr1:160219174-160793211;N=Rabgap1l	-	1381.67	0.231062	0.113546	2.03497	0.0418535	0.137246	Rabgap1l
chr1	37871737	37871738	ENSMUSG00000037216	L=2051;T=protein_coding;R=chr1:37871738-37876228;N=Lipt1	+	581.334	0.353885	0.173943	2.03449	0.0419026	0.137341	Lipt1
chr1	36714421	36714422	ENSMUSG00000037351	L=4274;T=protein_coding;R=chr1:36698114-36714422;N=Actr1b	-	7937.52	-0.132932	0.065351	-2.03412	0.0419399	0.137416	Actr1b
chr1	161159313	161159314	ENSMUSG00000049160	L=1192;T=protein_coding;R=chr1:161154558-161159314;N=Tex50	-	30.2467	-1.31019	0.644404	-2.03319	0.0420334	0.137675	Tex50
chr1	89454805	89454806	ENSMUSG00000055013	L=17543;T=protein_coding;R=chr1:89454806-89897617;N=Agap1	+	5815.56	0.148361	0.0730886	2.02988	0.0423687	0.138479	Agap1
chr1	53352666	53352667	ENSMUSG00000099913	L=3142;T=protein_coding;R=chr1:53325507-53352667;N=Gm28551	-	15.1448	-1.90221	0.938958	-2.02587	0.0427781	0.139304	Gm28551
chr1	109833023	109833024	ENSMUSG00000100025	L=1723;T=processed_pseudogene;R=chr1:109833024-109834746;N=Gm8141	+	26.421	1.54438	0.762853	2.02447	0.0429216	0.139605	Gm8141
chr1	6206196	6206197	ENSMUSG00000025907	L=14690;T=protein_coding;R=chr1:6206197-6276648;N=Rb1cc1	+	5671.6	0.156277	0.0772388	2.02329	0.0430429	0.139857	Rb1cc1
chr1	72284368	72284369	ENSMUSG00000026188	L=3054;T=protein_coding;R=chr1:72284369-72303104;N=Tmem169	+	80.0357	-0.837839	0.414353	-2.02204	0.0431719	0.140204	Tmem169
chr1	161034421	161034422	ENSMUSG00000053332	L=3760;T=processed_transcript;R=chr1:161034422-161038539;N=Gas5	+	14982.2	0.138912	0.0689579	2.01445	0.0439625	0.142385	Gas5
chr1	134455530	134455531	ENSMUSG00000026455	L=11395;T=protein_coding;R=chr1:134455531-134491018;N=Klhl12	+	5565.38	-0.136536	0.0681528	-2.00338	0.0451363	0.145253	Klhl12
chr1	95313622	95313623	ENSMUSG00000051185	L=4814;T=protein_coding;R=chr1:95313623-95335284;N=Fam174a	+	450.408	0.343003	0.171728	1.99736	0.0457865	0.146829	Fam174a
chr1	33669794	33669795	ENSMUSG00000026134	L=5938;T=protein_coding;R=chr1:33453810-33669795;N=Prim2	-	2730.56	-0.167082	0.083949	-1.99028	0.0465598	0.148485	Prim2
chr1	30949308	30949309	ENSMUSG00000026064	L=5541;T=protein_coding;R=chr1:30940302-30949309;N=Ptp4a1	-	214.357	0.487389	0.246163	1.97995	0.0477095	0.151325	Ptp4a1
chr1	143702892	143702893	ENSMUSG00000026361	L=17613;T=protein_coding;R=chr1:143598800-143702893;N=Cdc73	-	11126	-0.120363	0.0608473	-1.97812	0.0479149	0.15182	Cdc73
chr1	191906766	191906767	ENSMUSG00000037434	L=5244;T=protein_coding;R=chr1:191906767-191913247;N=Slc30a1	+	2872.65	-0.196903	0.0998837	-1.97132	0.0486872	0.153657	Slc30a1
chr1	9700208	9700209	ENSMUSG00000025912	L=5402;T=protein_coding;R=chr1:9667415-9700209;N=Mybl1	-	2360.44	-0.171447	0.0874763	-1.95993	0.0500043	0.156831	Mybl1
chr1	156421158	156421159	ENSMUSG00000026601	L=6014;T=protein_coding;R=chr1:156323509-156421159;N=Axdnd1	-	23.7301	1.42646	0.728632	1.95772	0.0502627	0.157461	Axdnd1
chr1	63176824	63176825	ENSMUSG00000025967	L=2532;T=protein_coding;R=chr1:63176825-63180486;N=Eef1b2	+	59684.1	-0.115411	0.0591056	-1.95262	0.0508648	0.158856	Eef1b2
chr1	93342853	93342854	ENSMUSG00000026275	L=10495;T=protein_coding;R=chr1:93342854-93373489;N=Ppp1r7	+	6364.32	0.138263	0.0708305	1.95202	0.0509358	0.159049	Ppp1r7
chr1	179538416	179538417	ENSMUSG00000082395	L=519;T=processed_pseudogene;R=chr1:179538417-179538935;N=Gm15480	+	19.3153	-1.74638	0.897437	-1.94596	0.0516596	0.160863	Gm15480
chr1	172148083	172148084	ENSMUSG00000026554	L=12996;T=protein_coding;R=chr1:172148084-172197005;N=Dcaf8	+	10526.3	0.118259	0.0608731	1.94272	0.0520505	0.161817	Dcaf8
chr1	84824682	84824683	ENSMUSG00000104503	L=4716;T=TEC;R=chr1:84819968-84824683;N=Gm37738	-	347.319	-0.402541	0.207426	-1.94065	0.0523011	0.16249	Gm37738
chr1	167393840	167393841	ENSMUSG00000026688	L=1097;T=protein_coding;R=chr1:167371966-167393841;N=Mgst3	-	796.124	-0.257534	0.132983	-1.93659	0.052795	0.163614	Mgst3
chr1	180568923	180568924	ENSMUSG00000026496	L=5293;T=protein_coding;R=chr1:180568924-180601254;N=Parp1	+	75810.2	-0.108258	0.0561947	-1.92649	0.0540438	0.166392	Parp1
chr1	74588245	74588246	ENSMUSG00000026135	L=11355;T=protein_coding;R=chr1:74565127-74588246;N=Zfp142	-	4658.6	0.154173	0.0803734	1.91821	0.0550839	0.168969	Zfp142
chr1	21079228	21079229	ENSMUSG00000041779	L=6661;T=protein_coding;R=chr1:20996299-21079229;N=Tram2	-	1272.63	-0.209259	0.109361	-1.91348	0.0556871	0.170409	Tram2
chr1	75435929	75435930	ENSMUSG00000033021	L=2395;T=protein_coding;R=chr1:75435930-75443179;N=Gmppa	+	1981.81	-0.177575	0.0930346	-1.9087	0.0563008	0.171902	Gmppa
chr1	36307732	36307733	ENSMUSG00000037447	L=12540;T=protein_coding;R=chr1:36307733-36324029;N=Arid5a	+	438.929	-0.341864	0.179943	-1.89984	0.0574538	0.174587	Arid5a
chr1	173350878	173350879	ENSMUSG00000037860	L=3501;T=protein_coding;R=chr1:173350879-173466040;N=Aim2	+	3007.23	0.15374	0.080956	1.89905	0.0575573	0.174874	Aim2
chr1	9798106	9798107	ENSMUSG00000025915	L=14311;T=protein_coding;R=chr1:9798107-9900845;N=Sgk3	+	843.062	0.245641	0.129461	1.89742	0.0577726	0.175195	Sgk3
chr1	164462441	164462442	ENSMUSG00000104011	L=540;T=lincRNA;R=chr1:164462442-164463989;N=Gm32391	+	17.4209	-1.60069	0.844755	-1.89486	0.0581114	0.175999	Gm32391
chr1	43827799	43827800	ENSMUSG00000057363	L=5097;T=protein_coding;R=chr1:43746966-43827800;N=Uxs1	-	1914.52	0.176214	0.0933624	1.88741	0.0591046	0.178414	Uxs1
chr1	134955941	134955942	ENSMUSG00000073557	L=14983;T=protein_coding;R=chr1:134754658-134955942;N=Ppp1r12b	-	839.429	-0.267557	0.141923	-1.88522	0.0593999	0.179059	Ppp1r12b
chr1	118389057	118389058	ENSMUSG00000064302	L=21844;T=protein_coding;R=chr1:118389058-118612678;N=Clasp1	+	8330.33	0.13209	0.0702112	1.88133	0.0599268	0.18027	Clasp1
chr1	72874883	72874884	ENSMUSG00000026185	L=6006;T=protein_coding;R=chr1:72857932-72874884;N=Igfbp5	-	80.3925	0.73416	0.390554	1.87979	0.0601362	0.180758	Igfbp5
chr1	39534991	39534992	ENSMUSG00000003135	L=3508;T=protein_coding;R=chr1:39534992-39546889;N=Cnot11	+	5338.45	-0.143851	0.0768617	-1.87156	0.0612676	0.183095	Cnot11
chr1	131797380	131797381	ENSMUSG00000042251	L=7028;T=protein_coding;R=chr1:131797381-131821473;N=Pm20d1	+	573.276	-0.284696	0.152338	-1.86884	0.0616448	0.183878	Pm20d1
chr1	20618063	20618064	ENSMUSG00000043760	L=14310;T=protein_coding;R=chr1:20057779-20618064;N=Pkhd1	-	44.6929	-0.986402	0.52949	-1.86293	0.0624724	0.185796	Pkhd1
chr1	84839840	84839841	ENSMUSG00000073633	L=2148;T=protein_coding;R=chr1:84839841-84900487;N=Fbxo36	+	227.599	-0.448964	0.241636	-1.85802	0.0631666	0.187051	Fbxo36
chr1	55088131	55088132	ENSMUSG00000073676	L=1474;T=protein_coding;R=chr1:55088132-55091307;N=Hspe1	+	25117.1	-0.335156	0.181288	-1.84875	0.0644944	0.189862	Hspe1
chr1	187236456	187236457	ENSMUSG00000104394	L=3901;T=TEC;R=chr1:187236457-187240357;N=Gm37254	+	438.908	-0.322616	0.1745	-1.8488	0.0644861	0.189862	Gm37254
chr1	135481413	135481414	ENSMUSG00000102474	L=1023;T=TEC;R=chr1:135480392-135481414;N=2610012C04Rik	-	14.9694	1.79074	0.977701	1.83158	0.0670136	0.195499	2610012C04Rik
chr1	135375236	135375237	ENSMUSG00000041889	L=2418;T=protein_coding;R=chr1:135371057-135375237;N=Shisa4	-	196.803	0.478116	0.261636	1.82741	0.0676384	0.196817	Shisa4
chr1	66468366	66468367	ENSMUSG00000055567	L=14425;T=protein_coding;R=chr1:66468367-66699148;N=Unc80	+	50.3562	0.961313	0.526187	1.82694	0.0677086	0.196931	Unc80
chr1	153487659	153487660	ENSMUSG00000042699	L=9603;T=protein_coding;R=chr1:153455758-153487660;N=Dhx9	-	42619	-0.0980046	0.0536461	-1.82687	0.067719	0.196932	Dhx9
chr1	185332148	185332149	ENSMUSG00000026617	L=2308;T=protein_coding;R=chr1:185332149-185357777;N=Bpnt1	+	3669.94	-0.139094	0.0761584	-1.82638	0.0677928	0.197026	Bpnt1
chr1	151571185	151571186	ENSMUSG00000026483	L=7380;T=protein_coding;R=chr1:151571186-151721939;N=Fam129a	+	2102.48	-0.17085	0.0937866	-1.82169	0.0685026	0.198622	Fam129a
chr1	75521528	75521529	ENSMUSG00000026213	L=5743;T=protein_coding;R=chr1:75521529-75537335;N=Stk11ip	+	2832.79	-0.161717	0.0887844	-1.82146	0.068537	0.198646	Stk11ip
chr1	75507076	75507077	ENSMUSG00000032968	L=1475;T=protein_coding;R=chr1:75507077-75510366;N=Inha	+	32.5312	-1.13738	0.629153	-1.80779	0.0706385	0.203229	Inha
chr1	74542887	74542888	ENSMUSG00000026173	L=7045;T=protein_coding;R=chr1:74542888-74567794;N=Plcd4	+	138.32	0.693693	0.385641	1.79881	0.072049	0.206017	Plcd4
chr1	105663860	105663861	ENSMUSG00000026319	L=9500;T=protein_coding;R=chr1:105663861-105755191;N=Relch	+	3175.27	-0.16144	0.0900872	-1.79204	0.0731264	0.208041	Relch
chr1	79923425	79923426	ENSMUSG00000067106	L=891;T=processed_pseudogene;R=chr1:79922536-79923426;N=Gm5529	-	52.1829	-0.928179	0.520787	-1.78226	0.0747067	0.211565	Gm5529
chr1	90203979	90203980	ENSMUSG00000044337	L=3348;T=protein_coding;R=chr1:90203980-90216751;N=Ackr3	+	139.504	-0.523093	0.293915	-1.77974	0.0751185	0.212414	Ackr3
chr1	39847333	39847334	ENSMUSG00000101634	L=1068;T=lincRNA;R=chr1:39839175-39847334;N=1700066B17Rik	-	37.1354	-1.0382	0.584129	-1.77734	0.0755116	0.213242	1700066B17Rik
chr1	59516263	59516264	ENSMUSG00000047361	L=5484;T=protein_coding;R=chr1:59516264-59636417;N=Gm973	+	313.039	0.409883	0.230614	1.77736	0.0755097	0.213242	Gm973
chr1	85012113	85012114	ENSMUSG00000064281	L=591;T=processed_pseudogene;R=chr1:85012114-85012704;N=Rpl19-ps1	+	48.2714	-0.87938	0.495337	-1.77532	0.0758458	0.214059	Rpl19-ps1
chr1	36872044	36872045	ENSMUSG00000103016	L=143;T=TEC;R=chr1:36871903-36872045;N=Gm37506	-	17.3785	-1.50967	0.855242	-1.76519	0.0775316	0.217662	Gm37506
chr1	42851232	42851233	ENSMUSG00000060679	L=5763;T=protein_coding;R=chr1:42851233-42905683;N=Mrps9	+	6162.43	0.118733	0.0673122	1.76392	0.0777461	0.21808	Mrps9
chr1	170589860	170589861	ENSMUSG00000038473	L=7249;T=protein_coding;R=chr1:170302668-170589861;N=Nos1ap	-	69.6931	0.727847	0.413287	1.76112	0.0782185	0.218967	Nos1ap
chr1	143777067	143777068	ENSMUSG00000018199	L=9541;T=protein_coding;R=chr1:143750790-143777068;N=Ro60	-	4590.04	0.12581	0.0715996	1.75714	0.0788944	0.220292	Ro60
chr1	21218574	21218575	ENSMUSG00000025933	L=1351;T=protein_coding;R=chr1:21218575-21230167;N=Tmem14a	+	152.975	-0.495174	0.282132	-1.75511	0.07924	0.221063	Tmem14a
chr1	58018955	58018956	ENSMUSG00000054770	L=12973;T=protein_coding;R=chr1:57955101-58018956;N=Kctd18	-	1093.73	-0.216509	0.123606	-1.75161	0.0798414	0.222352	Kctd18
chr1	143777271	143777272	ENSMUSG00000018189	L=2921;T=protein_coding;R=chr1:143777272-143807466;N=Uchl5	+	10486	-0.112861	0.0650078	-1.73612	0.082543	0.227558	Uchl5
chr1	138856851	138856852	ENSMUSG00000079283	L=1750;T=protein_coding;R=chr1:138851983-138856852;N=2310009B15Rik	-	436.432	0.320598	0.184938	1.73354	0.0829997	0.228554	2310009B15Rik
chr1	93373929	93373930	ENSMUSG00000034107	L=3984;T=protein_coding;R=chr1:93373930-93404303;N=Ano7	+	93.6412	0.624537	0.360353	1.73313	0.0830734	0.228691	Ano7
chr1	53352751	53352752	ENSMUSG00000026095	L=3528;T=protein_coding;R=chr1:53344617-53352752;N=Asnsd1	-	988.558	0.226807	0.130919	1.73241	0.0831998	0.228935	Asnsd1
chr1	54438970	54438971	ENSMUSG00000041303	L=4925;T=protein_coding;R=chr1:54396004-54438971;N=Gtf3c3	-	7434.56	-0.116117	0.0671654	-1.72882	0.0838415	0.230209	Gtf3c3
chr1	153900227	153900228	ENSMUSG00000045968	L=4905;T=protein_coding;R=chr1:153849542-153900228;N=Teddm2	-	59.8911	-0.767741	0.444123	-1.72867	0.0838685	0.230251	Teddm2
chr1	74601396	74601397	ENSMUSG00000026171	L=2181;T=protein_coding;R=chr1:74593748-74601397;N=Rnf25	-	1383.51	0.182847	0.106143	1.72265	0.0849527	0.232328	Rnf25
chr1	36926347	36926348	ENSMUSG00000103159	L=3552;T=TEC;R=chr1:36922797-36926348;N=F830112A20Rik	-	224.989	-0.401739	0.233482	-1.72064	0.0853155	0.233086	F830112A20Rik
chr1	125435726	125435727	ENSMUSG00000026341	L=4631;T=protein_coding;R=chr1:125392905-125435727;N=Actr3	-	15440.5	-0.099857	0.058263	-1.7139	0.0865468	0.235475	Actr3
chr1	180893107	180893108	ENSMUSG00000066652	L=2611;T=protein_coding;R=chr1:180893108-180899103;N=Lefty2	+	4180.43	-0.134331	0.0785022	-1.71118	0.0870483	0.236537	Lefty2
chr1	9944117	9944118	ENSMUSG00000098234	L=1146;T=lincRNA;R=chr1:9941959-9944118;N=Snhg6	-	2697.22	-0.147511	0.0862084	-1.7111	0.0870634	0.236544	Snhg6
chr1	79671971	79671972	ENSMUSG00000054702	L=2878;T=protein_coding;R=chr1:79606876-79671972;N=Ap1s3	-	977.399	0.210532	0.123108	1.71014	0.0872405	0.23679	Ap1s3
chr1	29485914	29485915	ENSMUSG00000099492	L=1312;T=processed_pseudogene;R=chr1:29484604-29485915;N=Gm5525	-	739.146	-0.232126	0.135809	-1.70921	0.0874127	0.237056	Gm5525
chr1	171150602	171150603	ENSMUSG00000058076	L=3250;T=protein_coding;R=chr1:171127165-171150603;N=Sdhc	-	7024.48	-0.129147	0.0762651	-1.6934	0.0903803	0.243086	Sdhc
chr1	15805645	15805646	ENSMUSG00000025925	L=4608;T=protein_coding;R=chr1:15805646-15844052;N=Terf1	+	9302.88	-0.106882	0.063301	-1.68847	0.091321	0.245016	Terf1
chr1	16665206	16665207	ENSMUSG00000025940	L=1820;T=protein_coding;R=chr1:16665207-16678275;N=Tmem70	+	1502.58	0.195056	0.115984	1.68175	0.092617	0.247626	Tmem70
chr1	33908224	33908225	ENSMUSG00000026131	L=41619;T=protein_coding;R=chr1:33908225-34308661;N=Dst	+	34427.6	-0.278209	0.16564	-1.6796	0.0930346	0.248298	Dst
chr1	63769266	63769267	ENSMUSG00000025961	L=1758;T=protein_coding;R=chr1:63754907-63769267;N=4933402D24Rik	-	14.3708	1.60008	0.956093	1.67356	0.094217	0.250156	4933402D24Rik
chr1	135324806	135324807	ENSMUSG00000048096	L=3948;T=protein_coding;R=chr1:135324807-135368065;N=Lmod1	+	103.628	-0.581563	0.347804	-1.6721	0.0945042	0.25075	Lmod1
chr1	92022096	92022097	ENSMUSG00000102565	L=2506;T=TEC;R=chr1:92019592-92022097;N=Gm37036	-	41.8234	-0.955981	0.574365	-1.66441	0.0960299	0.253807	Gm37036
chr1	75236405	75236406	ENSMUSG00000026203	L=4249;T=protein_coding;R=chr1:75236406-75245692;N=Dnajb2	+	681.945	-0.242276	0.145955	-1.65994	0.0969266	0.255577	Dnajb2
chr1	183206556	183206557	ENSMUSG00000102478	L=1487;T=transcribed_processed_pseudogene;R=chr1:183205071-183206557;N=BC085271	-	202.379	0.444551	0.268575	1.65522	0.0978803	0.257418	BC085271
chr1	165235124	165235125	ENSMUSG00000102302	L=4755;T=sense_intronic;R=chr1:165230371-165235125;N=Gm38190	-	367.303	-0.326444	0.199256	-1.63832	0.101356	0.263947	Gm38190
chr1	86582903	86582904	ENSMUSG00000026240	L=5515;T=protein_coding;R=chr1:86582904-86609375;N=Cops7b	+	2700.06	-0.139699	0.085327	-1.63723	0.101583	0.264315	Cops7b
chr1	11416917	11416918	ENSMUSG00000103825	L=2471;T=TEC;R=chr1:11416918-11419388;N=Gm38178	+	29.4817	1.20609	0.736716	1.63711	0.101607	0.264315	Gm38178
chr1	39548853	39548854	ENSMUSG00000077704	L=110;T=snoRNA;R=chr1:39548745-39548854;N=Snord89	-	47.0597	-0.865641	0.535993	-1.61502	0.106306	0.272317	Snord89
chr1	139422287	139422288	ENSMUSG00000033964	L=8400;T=protein_coding;R=chr1:139422288-139453005;N=Zbtb41	+	2260.88	0.156272	0.0969567	1.61177	0.107011	0.273721	Zbtb41
chr1	156837923	156837924	ENSMUSG00000101964	L=2638;T=transcribed_processed_pseudogene;R=chr1:156835287-156837924;N=Gm28693	-	31.9302	0.982155	0.610135	1.60973	0.107456	0.274455	Gm28693
chr1	58466620	58466621	ENSMUSG00000094245	L=107;T=snRNA;R=chr1:58466515-58466621;N=Gm23966	-	14.2066	1.54756	0.967248	1.59996	0.109607	0.278353	Gm23966
chr1	135313777	135313778	ENSMUSG00000062580	L=7893;T=protein_coding;R=chr1:135295213-135313778;N=Timm17a	-	7067.48	-0.115291	0.0721962	-1.59691	0.110286	0.279335	Timm17a
chr1	180330484	180330485	ENSMUSG00000038855	L=10463;T=protein_coding;R=chr1:180330485-180424802;N=Itpkb	+	338.453	0.316947	0.198541	1.59638	0.110404	0.279516	Itpkb
chr1	119648999	119649000	ENSMUSG00000026383	L=14758;T=protein_coding;R=chr1:119545037-119649000;N=Epb41l5	-	3146.28	0.147295	0.092287	1.59605	0.110477	0.27956	Epb41l5
chr1	60098644	60098645	ENSMUSG00000026019	L=11955;T=protein_coding;R=chr1:60069785-60098645;N=Wdr12	-	8430.17	-0.103988	0.065718	-1.58233	0.113574	0.285373	Wdr12
chr1	174501824	174501825	ENSMUSG00000028354	L=7960;T=protein_coding;R=chr1:174501825-174822729;N=Fmn2	+	795.638	0.210463	0.133057	1.58175	0.113706	0.285617	Fmn2
chr1	85778642	85778643	ENSMUSG00000052760	L=2709;T=protein_coding;R=chr1:85717083-85778643;N=A630001G21Rik	-	46	0.828676	0.524736	1.57923	0.114284	0.286567	A630001G21Rik
chr1	134235430	134235431	ENSMUSG00000042429	L=5785;T=protein_coding;R=chr1:134199223-134235431;N=Adora1	-	27.0215	1.09567	0.694129	1.57848	0.114456	0.286766	Adora1
chr1	171287990	171287991	ENSMUSG00000053483	L=4756;T=protein_coding;R=chr1:171281945-171287991;N=Usp21	-	3502.06	0.12149	0.0770843	1.57606	0.115012	0.287687	Usp21
chr1	17727044	17727045	ENSMUSG00000025776	L=4515;T=protein_coding;R=chr1:17727045-17766344;N=Crispld1	+	332.092	0.306078	0.194516	1.57354	0.115594	0.288794	Crispld1
chr1	151755017	151755018	ENSMUSG00000100594	L=1381;T=lincRNA;R=chr1:151748949-151755018;N=2810414N06Rik	-	51.293	-0.755536	0.480379	-1.57279	0.115767	0.28886	2810414N06Rik
chr1	86826100	86826101	ENSMUSG00000102383	L=3555;T=TEC;R=chr1:86826101-86829655;N=Gm38142	+	34.157	0.932433	0.592841	1.57282	0.11576	0.28886	Gm38142
chr1	54557683	54557684	ENSMUSG00000073678	L=16611;T=protein_coding;R=chr1:54472994-54557684;N=Pgap1	-	2330.69	-0.139404	0.0886527	-1.57247	0.115842	0.28894	Pgap1
chr1	172082794	172082795	ENSMUSG00000003458	L=3975;T=protein_coding;R=chr1:172066013-172082795;N=Ncstn	-	3758.89	0.123209	0.0783833	1.57187	0.11598	0.289165	Ncstn
chr1	118321838	118321839	ENSMUSG00000026377	L=1965;T=protein_coding;R=chr1:118321839-118333822;N=Nifk	+	9426.51	-0.0986167	0.0628377	-1.56939	0.116558	0.290227	Nifk
chr1	16657041	16657042	ENSMUSG00000079658	L=3026;T=protein_coding;R=chr1:16641725-16657042;N=Eloc	-	5631.79	-0.136198	0.0871206	-1.56333	0.117975	0.292537	Eloc
chr1	176814659	176814660	ENSMUSG00000026504	L=4129;T=protein_coding;R=chr1:176814660-177020437;N=Sdccag8	+	577.435	-0.236123	0.151401	-1.55959	0.118858	0.294117	Sdccag8
chr1	9908637	9908638	ENSMUSG00000046101	L=5916;T=protein_coding;R=chr1:9908638-9942085;N=Mcmdc2	+	253.658	0.408709	0.262154	1.55904	0.118987	0.294246	Mcmdc2
chr1	148938375	148938376	ENSMUSG00000099842	L=480;T=processed_pseudogene;R=chr1:148937897-148938376;N=Gm4034	-	22.8225	1.12179	0.721962	1.55381	0.120229	0.296514	Gm4034
chr1	165485182	165485183	ENSMUSG00000026567	L=8739;T=protein_coding;R=chr1:165485183-165576774;N=Adcy10	+	30.3133	0.970054	0.626862	1.54748	0.121749	0.298972	Adcy10
chr1	34823524	34823525	ENSMUSG00000104358	L=3036;T=TEC;R=chr1:34823525-34826560;N=Gm37127	+	128.22	0.477607	0.309151	1.5449	0.12237	0.299862	Gm37127
chr1	167285319	167285320	ENSMUSG00000026558	L=5464;T=protein_coding;R=chr1:167222883-167285320;N=Uck2	-	23827.1	-0.0847254	0.0549	-1.54327	0.122766	0.300562	Uck2
chr1	72226239	72226240	ENSMUSG00000094655	L=191;T=snRNA;R=chr1:72226240-72226430;N=Gm25360	+	169.42	-0.44267	0.287715	-1.53857	0.123909	0.302663	Gm25360
chr1	167689236	167689237	ENSMUSG00000026686	L=3396;T=protein_coding;R=chr1:167689237-167848741;N=Lmx1a	+	23.9686	1.20687	0.785402	1.53663	0.124384	0.303554	Lmx1a
chr1	135430498	135430499	ENSMUSG00000041879	L=8233;T=protein_coding;R=chr1:135382312-135430499;N=Ipo9	-	19030.7	0.0896546	0.0585908	1.53018	0.125971	0.306195	Ipo9
chr1	91298337	91298338	ENSMUSG00000026307	L=4549;T=protein_coding;R=chr1:91298338-91321075;N=Scly	+	1207.02	-0.169831	0.111108	-1.52853	0.126382	0.306708	Scly
chr1	133661379	133661380	ENSMUSG00000102976	L=6031;T=protein_coding;R=chr1:133619862-133661380;N=Zc3h11a	-	2256.6	-0.136545	0.0894018	-1.52732	0.126682	0.30732	Zc3h11a
chr1	172390988	172390989	ENSMUSG00000102278	L=2756;T=TEC;R=chr1:172388234-172390989;N=Gm37145	-	22.9947	-1.10911	0.732171	-1.51482	0.129819	0.312119	Gm37145
chr1	19330938	19330939	ENSMUSG00000100204	L=2246;T=processed_pseudogene;R=chr1:19330939-19333184;N=Gm4849	+	26.5284	-1.00897	0.669945	-1.50605	0.132054	0.315669	Gm4849
chr1	88008550	88008551	ENSMUSG00000005501	L=11871;T=protein_coding;R=chr1:87945119-88008551;N=Usp40	-	2049.24	-0.169082	0.112279	-1.50592	0.132088	0.315711	Usp40
chr1	157350042	157350043	ENSMUSG00000102326	L=2705;T=TEC;R=chr1:157347339-157350043;N=Gm37788	-	20.054	1.25876	0.836041	1.50562	0.132164	0.315853	Gm37788
chr1	138620140	138620141	ENSMUSG00000026393	L=7376;T=protein_coding;R=chr1:138482875-138620141;N=Nek7	-	2867.17	0.1286	0.0854228	1.50545	0.132209	0.315905	Nek7
chr1	131097825	131097826	ENSMUSG00000016528	L=3041;T=protein_coding;R=chr1:131053700-131097826;N=Mapkapk2	-	2231.84	0.133434	0.0888323	1.50208	0.133076	0.317358	Mapkapk2
chr1	63365364	63365365	ENSMUSG00000081643	L=646;T=processed_pseudogene;R=chr1:63364720-63365365;N=Gm11605	-	16.6254	-1.40453	0.937051	-1.49888	0.133904	0.318541	Gm11605
chr1	16520111	16520112	ENSMUSG00000025920	L=6747;T=protein_coding;R=chr1:16228674-16520112;N=Stau2	-	1258.39	0.180459	0.12082	1.49363	0.135274	0.320881	Stau2
chr1	150393079	150393080	ENSMUSG00000006010	L=4100;T=protein_coding;R=chr1:150361305-150393080;N=Odr4	-	1601.86	-0.152678	0.102227	-1.49352	0.135301	0.320906	Odr4
chr1	152800193	152800194	ENSMUSG00000026480	L=8478;T=protein_coding;R=chr1:152800194-152836991;N=Ncf2	+	231.716	-0.357704	0.239633	-1.49272	0.135511	0.321364	Ncf2
chr1	87036722	87036723	ENSMUSG00000103984	L=2928;T=TEC;R=chr1:87036723-87039650;N=Gm37447	+	68.1854	-0.634999	0.426678	-1.48824	0.136687	0.323001	Gm37447
chr1	182007685	182007686	ENSMUSG00000102760	L=1627;T=TEC;R=chr1:182006060-182007686;N=Gm37258	-	357.578	0.28263	0.190287	1.48529	0.137468	0.324316	Gm37258
chr1	30868537	30868538	ENSMUSG00000104315	L=3035;T=TEC;R=chr1:30865504-30868538;N=Gm37906	-	270.029	-0.341565	0.230905	-1.47924	0.139075	0.32682	Gm37906
chr1	91250303	91250304	ENSMUSG00000034343	L=8842;T=protein_coding;R=chr1:91250304-91290337;N=Ube2f	+	2525.42	0.128909	0.0875134	1.47302	0.140745	0.329773	Ube2f
chr1	33616831	33616832	ENSMUSG00000102714	L=3075;T=TEC;R=chr1:33613758-33616832;N=Gm37618	-	97.2328	0.581087	0.395251	1.47017	0.141515	0.331009	Gm37618
chr1	86582628	86582629	ENSMUSG00000026239	L=2178;T=protein_coding;R=chr1:86542994-86582629;N=Pde6d	-	1226.93	0.160583	0.10954	1.46597	0.142655	0.332821	Pde6d
chr1	152880297	152880298	ENSMUSG00000100394	L=1779;T=sense_intronic;R=chr1:152878520-152880298;N=Gm28791	-	122.729	-0.513338	0.350258	-1.4656	0.142758	0.332939	Gm28791
chr1	171295023	171295024	ENSMUSG00000062963	L=2070;T=protein_coding;R=chr1:171288563-171295024;N=Ufc1	-	3320.98	-0.123371	0.0841763	-1.46563	0.142749	0.332939	Ufc1
chr1	134827548	134827549	ENSMUSG00000103976	L=7634;T=TEC;R=chr1:134819916-134827549;N=Gm37677	-	130.213	-0.480174	0.327927	-1.46427	0.14312	0.333188	Gm37677
chr1	185247888	185247889	ENSMUSG00000103613	L=974;T=antisense;R=chr1:185243713-185247889;N=Gm34882	-	22.1311	-1.08507	0.742673	-1.46104	0.144006	0.334584	Gm34882
chr1	63730317	63730318	ENSMUSG00000025963	L=1719;T=protein_coding;R=chr1:63698819-63730318;N=Mdh1b	-	20.4125	-1.13242	0.776517	-1.45833	0.14475	0.33534	Mdh1b
chr1	136579476	136579477	ENSMUSG00000104509	L=2414;T=lincRNA;R=chr1:136576938-136579477;N=Gm33994	-	163.444	-0.439294	0.301229	-1.45834	0.144748	0.33534	Gm33994
chr1	181212000	181212001	ENSMUSG00000038733	L=8297;T=protein_coding;R=chr1:181173228-181212001;N=Wdr26	-	13653.7	0.0861902	0.0593966	1.4511	0.146753	0.338585	Wdr26
chr1	133661317	133661318	ENSMUSG00000094410	L=10156;T=protein_coding;R=chr1:133619940-133661318;N=Gm38394	-	12480.1	-0.0877784	0.0607119	-1.44582	0.148228	0.340674	Gm38394
chr1	36244719	36244720	ENSMUSG00000037470	L=12853;T=protein_coding;R=chr1:36140027-36244720;N=Uggt1	-	11334.4	0.0949438	0.0660464	1.43753	0.150567	0.344353	Uggt1
chr1	50900646	50900647	ENSMUSG00000026109	L=6707;T=protein_coding;R=chr1:50900647-51187270;N=Tmeff2	+	49.247	0.726468	0.506391	1.4346	0.151402	0.345561	Tmeff2
chr1	193510173	193510174	ENSMUSG00000097850	L=2112;T=lincRNA;R=chr1:193507238-193510174;N=Mir205hg	-	36.8469	-0.92878	0.648036	-1.43322	0.151794	0.346139	Mir205hg
chr1	169969408	169969409	ENSMUSG00000097503	L=1135;T=antisense;R=chr1:169969409-169972396;N=3110045C21Rik	+	70.0631	-0.596495	0.417205	-1.42974	0.152792	0.347565	3110045C21Rik
chr1	43098636	43098637	ENSMUSG00000070939	L=10972;T=protein_coding;R=chr1:43047200-43098637;N=Tgfbrap1	-	1425.89	0.147998	0.104095	1.42176	0.155095	0.350976	Tgfbrap1
chr1	55363468	55363469	ENSMUSG00000025977	L=3514;T=protein_coding;R=chr1:55248658-55363469;N=Boll	-	101.543	0.485455	0.341578	1.42121	0.155255	0.351214	Boll
chr1	43560272	43560273	ENSMUSG00000103945	L=1293;T=TEC;R=chr1:43560273-43561565;N=Gm38228	+	78.3598	0.55818	0.393622	1.41806	0.156173	0.352748	Gm38228
chr1	93751499	93751500	ENSMUSG00000026280	L=8278;T=protein_coding;R=chr1:93751500-93790610;N=Atg4b	+	2406.36	0.121471	0.0859798	1.41278	0.157719	0.354871	Atg4b
chr1	160915323	160915324	ENSMUSG00000103739	L=3578;T=TEC;R=chr1:160915324-160918901;N=Gm37653	+	143.25	0.410375	0.291982	1.40548	0.159878	0.357739	Gm37653
chr1	34849975	34849976	ENSMUSG00000026123	L=7987;T=protein_coding;R=chr1:34849976-34879580;N=Plekhb2	+	1234.08	0.153645	0.109357	1.40498	0.160028	0.357949	Plekhb2
chr1	39552001	39552002	ENSMUSG00000085894	L=1832;T=processed_transcript;R=chr1:39547570-39552002;N=Gm15832	-	104.54	0.475741	0.339245	1.40235	0.160811	0.359033	Gm15832
chr1	135818597	135818598	ENSMUSG00000041782	L=3400;T=protein_coding;R=chr1:135818598-135833342;N=Lad1	+	1373.9	0.154456	0.110704	1.39521	0.162952	0.362373	Lad1
chr1	171503477	171503478	ENSMUSG00000060244	L=1273;T=protein_coding;R=chr1:171503478-171504750;N=Alyref2	+	110.999	0.455793	0.32755	1.39152	0.164067	0.364111	Alyref2
chr1	21513055	21513056	ENSMUSG00000082935	L=1124;T=processed_pseudogene;R=chr1:21511933-21513056;N=Gm7658	-	194.262	-0.349938	0.252081	-1.3882	0.165078	0.365654	Gm7658
chr1	150392837	150392838	ENSMUSG00000006005	L=10496;T=protein_coding;R=chr1:150392838-150449935;N=Tpr	+	55242.1	-0.0979405	0.0708724	-1.38193	0.166994	0.368322	Tpr
chr1	106759726	106759727	ENSMUSG00000009905	L=8147;T=protein_coding;R=chr1:106720459-106759727;N=Kdsr	-	2692.11	0.122831	0.0890547	1.37928	0.167809	0.369394	Kdsr
chr1	55052769	55052770	ENSMUSG00000025981	L=4805;T=protein_coding;R=chr1:55052770-55072702;N=Coq10b	+	1075.95	0.163913	0.119204	1.37506	0.169111	0.371323	Coq10b
chr1	150100030	150100031	ENSMUSG00000032487	L=4580;T=protein_coding;R=chr1:150100031-150108227;N=Ptgs2	+	122.991	0.43837	0.319059	1.37395	0.169459	0.371787	Ptgs2
chr1	185363043	185363044	ENSMUSG00000026615	L=18102;T=protein_coding;R=chr1:185363044-185428360;N=Eprs	+	69605.6	-0.0873759	0.0637684	-1.37021	0.170622	0.373659	Eprs
chr1	23397771	23397772	ENSMUSG00000026158	L=8109;T=protein_coding;R=chr1:23366424-23397772;N=Ogfrl1	-	1429.75	0.150567	0.110238	1.36584	0.17199	0.375834	Ogfrl1
chr1	191403271	191403272	ENSMUSG00000026626	L=9607;T=protein_coding;R=chr1:191351975-191403272;N=Ppp2r5a	-	6593.5	0.0907097	0.0665909	1.36219	0.173137	0.377563	Ppp2r5a
chr1	51289125	51289126	ENSMUSG00000045954	L=3055;T=protein_coding;R=chr1:51289126-51302960;N=Cavin2	+	29.1675	0.950025	0.697709	1.36164	0.173313	0.377732	Cavin2
chr1	156474330	156474331	ENSMUSG00000026600	L=9791;T=protein_coding;R=chr1:156424525-156474331;N=Soat1	-	6044.75	0.0921089	0.0685352	1.34396	0.17896	0.385691	Soat1
chr1	165634537	165634538	ENSMUSG00000026566	L=3550;T=protein_coding;R=chr1:165592240-165634538;N=Mpzl1	-	2819.38	0.112863	0.0841472	1.34126	0.179835	0.386968	Mpzl1
chr1	106219313	106219314	ENSMUSG00000103291	L=4952;T=TEC;R=chr1:106219314-106224265;N=Gm38235	+	46.9958	0.714022	0.532962	1.33972	0.180335	0.387694	Gm38235
chr1	156455289	156455290	ENSMUSG00000103199	L=2563;T=TEC;R=chr1:156455290-156457852;N=Gm37648	+	26.536	0.888867	0.663695	1.33927	0.180483	0.387881	Gm37648
chr1	63273119	63273120	ENSMUSG00000087561	L=882;T=lincRNA;R=chr1:63266848-63273120;N=Gm11608	-	32.8935	-0.854882	0.638728	-1.33841	0.180762	0.388132	Gm11608
chr1	37890476	37890477	ENSMUSG00000026087	L=3226;T=protein_coding;R=chr1:37890477-37898535;N=Mrpl30	+	3247.27	-0.124017	0.0927324	-1.33736	0.181105	0.388641	Mrpl30
chr1	105780717	105780718	ENSMUSG00000026321	L=5985;T=protein_coding;R=chr1:105780718-105847981;N=Tnfrsf11a	+	78.7299	-0.519902	0.3897	-1.33411	0.182168	0.390014	Tnfrsf11a
chr1	130731975	130731976	ENSMUSG00000042510	L=3640;T=protein_coding;R=chr1:130731976-130744622;N=AA986860	+	43.7489	-0.700682	0.525292	-1.33389	0.18224	0.390036	AA986860
chr1	13642747	13642748	ENSMUSG00000102982	L=1266;T=TEC;R=chr1:13641483-13642748;N=Gm38319	-	133.954	-0.423788	0.318108	-1.33221	0.18279	0.390952	Gm38319
chr1	133610290	133610291	ENSMUSG00000090553	L=1372;T=protein_coding;R=chr1:133603871-133610291;N=Snrpe	-	10243.9	-0.121206	0.0910952	-1.33054	0.183339	0.391645	Snrpe
chr1	9545407	9545408	ENSMUSG00000061024	L=2048;T=protein_coding;R=chr1:9545408-9547455;N=Rrs1	+	6945.8	0.094276	0.0709064	1.32958	0.183655	0.392014	Rrs1
chr1	121567988	121567989	ENSMUSG00000001674	L=2483;T=protein_coding;R=chr1:121553835-121567989;N=Ddx18	-	11293.8	-0.0864476	0.0650502	-1.32894	0.183869	0.392297	Ddx18
chr1	63179003	63179004	ENSMUSG00000064602	L=132;T=snoRNA;R=chr1:63179004-63179135;N=Snora41	+	184.346	-0.340583	0.256422	-1.32822	0.184107	0.392709	Snora41
chr1	191990137	191990138	ENSMUSG00000097416	L=3307;T=antisense;R=chr1:191986832-191990138;N=Gm26670	-	30.3041	-0.877135	0.660604	-1.32778	0.184251	0.392759	Gm26670
chr1	127270523	127270524	ENSMUSG00000104378	L=4762;T=TEC;R=chr1:127270524-127275285;N=Gm37510	+	45.3501	0.727818	0.549921	1.32349	0.185671	0.3946	Gm37510
chr1	56971411	56971412	ENSMUSG00000087022	L=5779;T=processed_transcript;R=chr1:56971412-57050084;N=9130024F11Rik	+	34.044	-0.801325	0.606301	-1.32166	0.186281	0.395588	9130024F11Rik
chr1	85793440	85793441	ENSMUSG00000036707	L=7077;T=protein_coding;R=chr1:85793441-85851576;N=Cab39	+	8020.9	0.0953237	0.0721499	1.32119	0.186438	0.395703	Cab39
chr1	99791024	99791025	ENSMUSG00000082431	L=597;T=processed_pseudogene;R=chr1:99790429-99791025;N=Prdx2-ps1	-	91.1909	0.499251	0.379472	1.31565	0.188293	0.398711	Prdx2-ps1
chr1	183369552	183369553	ENSMUSG00000056050	L=7196;T=protein_coding;R=chr1:183326725-183369553;N=Mia3	-	8765.72	-0.0819771	0.0623767	-1.31423	0.18877	0.399412	Mia3
chr1	192138061	192138062	ENSMUSG00000037395	L=13622;T=protein_coding;R=chr1:192098546-192138062;N=Rcor3	-	615.132	0.200773	0.153177	1.31072	0.189951	0.40129	Rcor3
chr1	105708572	105708573	ENSMUSG00000104044	L=4355;T=TEC;R=chr1:105708573-105712927;N=Gm37566	+	48.8022	-0.720246	0.550839	-1.30754	0.191028	0.402764	Gm37566
chr1	180904292	180904293	ENSMUSG00000026520	L=2958;T=protein_coding;R=chr1:180904293-180908088;N=Pycr2	+	5522.35	0.105743	0.0811001	1.30386	0.192281	0.404689	Pycr2
chr1	157412351	157412352	ENSMUSG00000049881	L=1410;T=transcribed_processed_pseudogene;R=chr1:157412352-157420236;N=2810025M15Rik	+	3959.52	-0.12479	0.0959618	-1.30041	0.193459	0.406324	2810025M15Rik
chr1	168337670	168337671	ENSMUSG00000103780	L=1692;T=TEC;R=chr1:168335980-168337671;N=Gm37524	-	31.9822	0.796234	0.612955	1.29901	0.193941	0.406845	Gm37524
chr1	4771130	4771131	ENSMUSG00000103922	L=1069;T=processed_pseudogene;R=chr1:4771131-4772199;N=Gm6123	+	255.764	-0.287169	0.221768	-1.29491	0.195352	0.408773	Gm6123
chr1	128103046	128103047	ENSMUSG00000036086	L=9079;T=protein_coding;R=chr1:127954184-128103047;N=Zranb3	-	3667.04	0.108928	0.0842748	1.29254	0.196171	0.410175	Zranb3
chr1	17727645	17727646	ENSMUSG00000085125	L=8345;T=antisense;R=chr1:17676027-17727646;N=Gm16070	-	31.2776	-0.825438	0.639737	-1.29028	0.196955	0.411318	Gm16070
chr1	105663676	105663677	ENSMUSG00000056536	L=13595;T=protein_coding;R=chr1:105518422-105663677;N=Pign	-	1833.56	-0.133449	0.103569	-1.2885	0.197572	0.411977	Pign
chr1	183297268	183297269	ENSMUSG00000046836	L=5010;T=protein_coding;R=chr1:183276352-183297269;N=Brox	-	2120.99	-0.115513	0.0897394	-1.28721	0.198023	0.412558	Brox
chr1	165454628	165454629	ENSMUSG00000102401	L=3075;T=sense_intronic;R=chr1:165451555-165454629;N=Gm37864	-	73.9391	0.555647	0.435888	1.27475	0.202398	0.419073	Gm37864
chr1	177442350	177442351	ENSMUSG00000063659	L=6138;T=protein_coding;R=chr1:177442351-177450764;N=Zbtb18	+	1658.08	0.133327	0.104599	1.27464	0.202435	0.419105	Zbtb18
chr1	74236083	74236084	ENSMUSG00000006304	L=2033;T=protein_coding;R=chr1:74236084-74268209;N=Arpc2	+	11067.2	-0.0810826	0.0636701	-1.27348	0.202848	0.419477	Arpc2
chr1	128089330	128089331	ENSMUSG00000102782	L=4872;T=TEC;R=chr1:128084460-128089331;N=Gm37625	-	126.471	0.414615	0.326313	1.2706	0.20387	0.421028	Gm37625
chr1	54926386	54926387	ENSMUSG00000052331	L=14175;T=protein_coding;R=chr1:54645340-54926387;N=Ankrd44	-	246.986	-0.327176	0.258549	-1.26543	0.205717	0.423694	Ankrd44
chr1	183221521	183221522	ENSMUSG00000030768	L=5224;T=protein_coding;R=chr1:183086266-183221522;N=Disp1	-	956.896	0.171607	0.136138	1.26053	0.207477	0.426223	Disp1
chr1	66800796	66800797	ENSMUSG00000103756	L=1139;T=TEC;R=chr1:66799659-66800797;N=Gm37285	-	49.346	-0.617966	0.490533	-1.25978	0.207747	0.426559	Gm37285
chr1	74749220	74749221	ENSMUSG00000006542	L=3682;T=protein_coding;R=chr1:74738922-74749221;N=Prkag3	-	20.9416	0.941701	0.750668	1.25448	0.209666	0.42943	Prkag3
chr1	14865071	14865072	ENSMUSG00000082193	L=894;T=processed_pseudogene;R=chr1:14865072-14865965;N=Rpl5-ps1	+	82.1403	-0.509362	0.406085	-1.25432	0.209724	0.429502	Rpl5-ps1
chr1	93754863	93754864	ENSMUSG00000026279	L=6519;T=protein_coding;R=chr1:93701935-93754864;N=Thap4	-	1694.93	0.130316	0.103995	1.25309	0.210172	0.430006	Thap4
chr1	191318193	191318194	ENSMUSG00000037499	L=742;T=protein_coding;R=chr1:191306789-191318194;N=Nenf	-	786.192	0.19402	0.15624	1.24181	0.214308	0.435857	Nenf
chr1	164275584	164275585	ENSMUSG00000026578	L=1909;T=protein_coding;R=chr1:164275585-164287847;N=Ccdc181	+	866.562	-0.15886	0.127995	-1.24114	0.214553	0.436172	Ccdc181
chr1	58797782	58797783	ENSMUSG00000102719	L=3841;T=TEC;R=chr1:58797783-58801623;N=Gm37760	+	81.475	0.496179	0.400412	1.23917	0.215282	0.43691	Gm37760
chr1	162740555	162740556	ENSMUSG00000040225	L=16092;T=protein_coding;R=chr1:162670725-162740556;N=Prrc2c	-	88239.7	0.0882155	0.071198	1.23902	0.215339	0.43698	Prrc2c
chr1	167308377	167308378	ENSMUSG00000052428	L=4764;T=protein_coding;R=chr1:167308378-167333978;N=Tmco1	+	2454.53	-0.108197	0.087525	-1.23618	0.21639	0.438357	Tmco1
chr1	120602417	120602418	ENSMUSG00000058665	L=2624;T=protein_coding;R=chr1:120602418-120607992;N=En1	+	42.3592	-0.760216	0.615306	-1.23551	0.216641	0.438692	En1
chr1	105455970	105455971	ENSMUSG00000067017	L=2858;T=pseudogene;R=chr1:105455971-105458829;N=Capza1-ps1	+	828.84	0.15946	0.129274	1.23351	0.217386	0.439456	Capza1-ps1
chr1	13348203	13348204	ENSMUSG00000103085	L=4642;T=TEC;R=chr1:13343563-13348204;N=Gm38120	-	58.8723	0.549912	0.451601	1.2177	0.223339	0.448064	Gm38120
chr1	134079119	134079120	ENSMUSG00000020423	L=2743;T=protein_coding;R=chr1:134075170-134079120;N=Btg2	-	4270.11	-0.104269	0.0856667	-1.21715	0.223549	0.448294	Btg2
chr1	128101469	128101470	ENSMUSG00000103999	L=3880;T=TEC;R=chr1:128097591-128101470;N=Gm38026	-	53.4637	-0.592535	0.488914	-1.21194	0.225535	0.450599	Gm38026
chr1	91494646	91494647	ENSMUSG00000034292	L=3712;T=protein_coding;R=chr1:91494647-91529307;N=Traf3ip1	+	3336.94	0.102258	0.0846565	1.20792	0.227077	0.452448	Traf3ip1
chr1	9299877	9299878	ENSMUSG00000025909	L=10908;T=protein_coding;R=chr1:8361475-9299878;N=Sntg1	-	27.2329	-2.63852	2.1884	-1.20568	0.22794	0.453368	Sntg1
chr1	130728820	130728821	ENSMUSG00000104515	L=1690;T=TEC;R=chr1:130727132-130728821;N=Gm37163	-	14.9258	-1.12012	0.930509	-1.20377	0.228677	0.454268	Gm37163
chr1	74287859	74287860	ENSMUSG00000103013	L=319;T=TEC;R=chr1:74287542-74287860;N=Gm37503	-	25.8304	0.817926	0.67993	1.20296	0.228993	0.454661	Gm37503
chr1	14752936	14752937	ENSMUSG00000054493	L=3566;T=antisense;R=chr1:14752937-14776931;N=Gm9947	+	18.3389	-0.96935	0.807373	-1.20062	0.229898	0.455542	Gm9947
chr1	82724889	82724890	ENSMUSG00000026150	L=9757;T=protein_coding;R=chr1:82724890-82752394;N=Mff	+	4426.07	-0.0868394	0.072347	-1.20032	0.230016	0.455606	Mff
chr1	36445270	36445271	ENSMUSG00000001143	L=7359;T=protein_coding;R=chr1:36419871-36445271;N=Lman2l	-	1275.06	-0.140292	0.117267	-1.19634	0.231563	0.457396	Lman2l
chr1	52817687	52817688	ENSMUSG00000026102	L=6460;T=protein_coding;R=chr1:52785427-52817688;N=Inpp1	-	348.406	0.232976	0.195691	1.19053	0.233839	0.460312	Inpp1
chr1	77515279	77515280	ENSMUSG00000101849	L=1849;T=lincRNA;R=chr1:77515280-77517128;N=Gm28386	+	16.5059	-1.00567	0.846319	-1.18828	0.234722	0.461392	Gm28386
chr1	172376545	172376546	ENSMUSG00000050229	L=7554;T=protein_coding;R=chr1:172376546-172384099;N=Pigm	+	4947.18	-0.0944492	0.0795333	-1.18754	0.235014	0.461776	Pigm
chr1	159232319	159232320	ENSMUSG00000040782	L=17516;T=protein_coding;R=chr1:159232320-159347640;N=Cop1	+	3772.67	0.094526	0.0797109	1.18586	0.235678	0.462747	Cop1
chr1	60117254	60117255	ENSMUSG00000082609	L=431;T=processed_pseudogene;R=chr1:60117255-60117685;N=Gm15464	+	117.319	-0.452734	0.382163	-1.18466	0.236152	0.463382	Gm15464
chr1	131245257	131245258	ENSMUSG00000026430	L=3997;T=protein_coding;R=chr1:131176410-131245258;N=Rassf5	-	316.606	-0.243815	0.206338	-1.18163	0.237352	0.464558	Rassf5
chr1	180755835	180755836	ENSMUSG00000103649	L=887;T=antisense;R=chr1:180743210-180755836;N=Gm37768	-	21.6308	0.867374	0.734048	1.18163	0.237352	0.464558	Gm37768
chr1	152766541	152766542	ENSMUSG00000008475	L=2276;T=protein_coding;R=chr1:152766542-152775597;N=Arpc5	+	5278.6	0.0918905	0.0778566	1.18025	0.237899	0.465105	Arpc5
chr1	75210837	75210838	ENSMUSG00000026201	L=4518;T=protein_coding;R=chr1:75210838-75215606;N=Stk16	+	2187.39	0.112641	0.0954582	1.18001	0.237997	0.465201	Stk16
chr1	157355649	157355650	ENSMUSG00000102391	L=1177;T=TEC;R=chr1:157354474-157355650;N=Gm37578	-	19.5415	-0.988823	0.842124	-1.1742	0.240315	0.468058	Gm37578
chr1	75264501	75264502	ENSMUSG00000026204	L=4249;T=protein_coding;R=chr1:75247027-75264502;N=Ptprn	-	620.21	0.178645	0.152211	1.17367	0.240529	0.468428	Ptprn
chr1	134560170	134560171	ENSMUSG00000042207	L=16555;T=protein_coding;R=chr1:134560171-134635285;N=Kdm5b	+	51341	0.0679166	0.0579069	1.17286	0.240852	0.468963	Kdm5b
chr1	67123025	67123026	ENSMUSG00000025991	L=5555;T=protein_coding;R=chr1:67123026-67231259;N=Cps1	+	43.9056	-0.638387	0.545175	-1.17098	0.241608	0.470004	Cps1
chr1	92910763	92910764	ENSMUSG00000097251	L=1787;T=antisense;R=chr1:92908378-92910764;N=5033417F24Rik	-	23.7579	0.818115	0.705316	1.15993	0.246079	0.475396	5033417F24Rik
chr1	13589909	13589910	ENSMUSG00000025935	L=3162;T=protein_coding;R=chr1:13564698-13589910;N=Tram1	-	6017.23	0.0781672	0.0675783	1.15669	0.247399	0.476977	Tram1
chr1	177036935	177036936	ENSMUSG00000104391	L=1897;T=TEC;R=chr1:177035040-177036936;N=Gm37960	-	52.3108	0.546999	0.473072	1.15627	0.247571	0.477189	Gm37960
chr1	120121077	120121078	ENSMUSG00000026385	L=1422;T=protein_coding;R=chr1:120113280-120121078;N=Dbi	-	7229.95	-0.210691	0.18316	-1.15031	0.250017	0.480212	Dbi
chr1	157406720	157406721	ENSMUSG00000103808	L=2397;T=TEC;R=chr1:157404325-157406721;N=Gm37060	-	68.0348	0.476917	0.414802	1.14975	0.250248	0.480559	Gm37060
chr1	156036479	156036480	ENSMUSG00000026466	L=5406;T=protein_coding;R=chr1:156004599-156036480;N=Tor1aip1	-	1136.64	0.130604	0.113646	1.14922	0.250465	0.48083	Tor1aip1
chr1	134549681	134549682	ENSMUSG00000046367	L=1832;T=protein_coding;R=chr1:134540941-134549682;N=Mgat4e	-	107.093	-0.41053	0.35899	-1.14357	0.252802	0.483909	Mgat4e
chr1	61638823	61638824	ENSMUSG00000052062	L=13153;T=protein_coding;R=chr1:61638824-62642284;N=Pard3b	+	58.0622	0.558897	0.489163	1.14256	0.253222	0.484568	Pard3b
chr1	51941260	51941261	ENSMUSG00000072324	L=598;T=processed_pseudogene;R=chr1:51940664-51941261;N=Gm8420	-	294.78	0.238316	0.208921	1.1407	0.253995	0.485669	Gm8420
chr1	14310234	14310235	ENSMUSG00000025932	L=7808;T=protein_coding;R=chr1:14168954-14310235;N=Eya1	-	326.112	0.222509	0.19599	1.13531	0.256245	0.48811	Eya1
chr1	64736239	64736240	ENSMUSG00000102140	L=4368;T=TEC;R=chr1:64736240-64740607;N=Gm38058	+	26.4345	-0.80956	0.714689	-1.13274	0.257322	0.489671	Gm38058
chr1	127774091	127774092	ENSMUSG00000102014	L=503;T=antisense;R=chr1:127753616-127774092;N=2900009J06Rik	-	23.1809	0.818325	0.722631	1.13242	0.257456	0.489781	2900009J06Rik
chr1	181990203	181990204	ENSMUSG00000102950	L=3869;T=TEC;R=chr1:181986336-181990204;N=Gm37018	-	471.649	0.18842	0.166685	1.1304	0.258309	0.490756	Gm37018
chr1	135414185	135414186	ENSMUSG00000100620	L=885;T=sense_intronic;R=chr1:135409622-135414186;N=Gm28277	-	26.2	-0.773628	0.684903	-1.12954	0.258669	0.491092	Gm28277
chr1	143716337	143716338	ENSMUSG00000018196	L=8772;T=protein_coding;R=chr1:143716338-143749676;N=Glrx2	+	1692.6	0.109329	0.0969233	1.128	0.259322	0.491803	Glrx2
chr1	5588465	5588466	ENSMUSG00000025905	L=9151;T=protein_coding;R=chr1:5588466-5606131;N=Oprk1	+	56.7937	0.507538	0.455437	1.1144	0.265108	0.498786	Oprk1
chr1	63214542	63214543	ENSMUSG00000046856	L=2496;T=protein_coding;R=chr1:63182691-63214543;N=Gpr1	-	207.154	-0.293948	0.264749	-1.11029	0.266875	0.500746	Gpr1
chr1	133025800	133025801	ENSMUSG00000100228	L=639;T=processed_pseudogene;R=chr1:133025801-133026439;N=Gm29257	+	49.8482	-0.568835	0.512659	-1.10958	0.267181	0.501109	Gm29257
chr1	13062024	13062025	ENSMUSG00000069620	L=321;T=processed_pseudogene;R=chr1:13062025-13062345;N=Gm5250	+	22.4912	-0.887449	0.801246	-1.10759	0.268041	0.502077	Gm5250
chr1	134182175	134182176	ENSMUSG00000064246	L=2804;T=protein_coding;R=chr1:134182176-134190181;N=Chil1	+	79.2508	-0.433619	0.391606	-1.10728	0.268171	0.502129	Chil1
chr1	36068399	36068400	ENSMUSG00000045216	L=5542;T=protein_coding;R=chr1:36068400-36106446;N=Hs6st1	+	5605.4	-0.0787404	0.0711269	-1.10704	0.268277	0.502228	Hs6st1
chr1	195092248	195092249	ENSMUSG00000016493	L=7603;T=protein_coding;R=chr1:195036826-195092249;N=Cd46	-	17.7311	0.9005	0.817075	1.1021	0.270418	0.504815	Cd46
chr1	59449501	59449502	ENSMUSG00000104502	L=1638;T=TEC;R=chr1:59447865-59449502;N=Gm37737	-	16.0823	0.948721	0.861687	1.101	0.270895	0.50535	Gm37737
chr1	55066263	55066264	ENSMUSG00000101122	L=806;T=processed_pseudogene;R=chr1:55066264-55067069;N=Gm17971	+	16.4207	-0.934945	0.85009	-1.09982	0.271411	0.505975	Gm17971
chr1	87755869	87755870	ENSMUSG00000026289	L=9628;T=protein_coding;R=chr1:87755870-87792428;N=Atg16l1	+	3836.65	-0.0958176	0.0871576	-1.09936	0.271611	0.506143	Atg16l1
chr1	75375296	75375297	ENSMUSG00000026207	L=12741;T=protein_coding;R=chr1:75375297-75432320;N=Speg	+	1031.44	0.129903	0.118651	1.09483	0.27359	0.508169	Speg
chr1	119798924	119798925	ENSMUSG00000103146	L=8163;T=TEC;R=chr1:119790763-119798925;N=Gm37745	-	142.846	-0.319429	0.292106	-1.09354	0.274159	0.508711	Gm37745
chr1	180851126	180851127	ENSMUSG00000038806	L=3471;T=protein_coding;R=chr1:180851127-180868113;N=Sde2	+	8152.8	-0.0697143	0.0638148	-1.09245	0.274636	0.509203	Sde2
chr1	166130237	166130238	ENSMUSG00000000544	L=2742;T=protein_coding;R=chr1:166130238-166166510;N=Gpa33	+	470.384	-0.187497	0.171851	-1.09104	0.275253	0.509828	Gpa33
chr1	69687244	69687245	ENSMUSG00000025997	L=11613;T=protein_coding;R=chr1:69531214-69687245;N=Ikzf2	-	216.242	0.295702	0.271431	1.08942	0.27597	0.510352	Ikzf2
chr1	135779433	135779434	ENSMUSG00000026418	L=3600;T=protein_coding;R=chr1:135779434-135810989;N=Tnni1	+	42.7673	0.581896	0.537383	1.08283	0.278883	0.51358	Tnni1
chr1	97770171	97770172	ENSMUSG00000026333	L=6048;T=protein_coding;R=chr1:97770172-97793709;N=Gin1	+	802.265	-0.140698	0.130019	-1.08213	0.279193	0.513921	Gin1
chr1	58445485	58445486	ENSMUSG00000026035	L=4291;T=protein_coding;R=chr1:58430994-58445486;N=Ppil3	-	1601.72	0.112579	0.104035	1.08213	0.279195	0.513921	Ppil3
chr1	45795165	45795166	ENSMUSG00000025995	L=4900;T=protein_coding;R=chr1:45795166-45823619;N=Wdr75	+	15837.8	-0.0633906	0.0586811	-1.08026	0.280028	0.514584	Wdr75
chr1	182019989	182019990	ENSMUSG00000022995	L=21452;T=protein_coding;R=chr1:181896384-182019990;N=Enah	-	75842.2	0.0594813	0.0551566	1.07841	0.280852	0.515088	Enah
chr1	93824908	93824909	ENSMUSG00000073609	L=4281;T=protein_coding;R=chr1:93824909-93852348;N=D2hgdh	+	276.969	0.237549	0.220487	1.07738	0.28131	0.515583	D2hgdh
chr1	60353118	60353119	ENSMUSG00000103822	L=1058;T=TEC;R=chr1:60353119-60354176;N=6030460B20Rik	+	30.8702	-0.701186	0.652388	-1.0748	0.282465	0.517002	6030460B20Rik
chr1	170644531	170644532	ENSMUSG00000038463	L=3095;T=protein_coding;R=chr1:170644532-170682789;N=Olfml2b	+	104.202	0.362309	0.337196	1.07447	0.28261	0.517172	Olfml2b
chr1	13179713	13179714	ENSMUSG00000103506	L=2253;T=TEC;R=chr1:13177462-13179714;N=Gm38376	-	23.2038	0.760543	0.708866	1.0729	0.283316	0.517919	Gm38376
chr1	191907526	191907527	ENSMUSG00000055833	L=6099;T=antisense;R=chr1:191886130-191907527;N=1700034H15Rik	-	114.65	-0.354167	0.330368	-1.07204	0.283704	0.518331	1700034H15Rik
chr1	75180391	75180392	ENSMUSG00000026198	L=5315;T=protein_coding;R=chr1:75171717-75180392;N=Abcb6	-	72.3927	-0.443861	0.414302	-1.07135	0.284013	0.518748	Abcb6
chr1	34178445	34178446	ENSMUSG00000096992	L=4782;T=processed_transcript;R=chr1:34165856-34178446;N=Gm26788	-	375.356	-0.205795	0.192168	-1.07091	0.284209	0.518907	Gm26788
chr1	34473147	34473148	ENSMUSG00000100280	L=2409;T=processed_transcript;R=chr1:34468834-34473148;N=Gm28417	-	45.7192	0.545019	0.509875	1.06893	0.285103	0.519994	Gm28417
chr1	170885064	170885065	ENSMUSG00000096968	L=817;T=protein_coding;R=chr1:170885065-170885881;N=Gm26620	+	19.8525	-0.85782	0.803146	-1.06808	0.285486	0.520418	Gm26620
chr1	37488604	37488605	ENSMUSG00000103948	L=2755;T=TEC;R=chr1:37485851-37488605;N=4930594C11Rik	-	24.8995	0.747668	0.700032	1.06805	0.285499	0.520418	4930594C11Rik
chr1	160913471	160913472	ENSMUSG00000103846	L=931;T=TEC;R=chr1:160913472-160914402;N=Gm37809	+	23.8409	0.754309	0.706591	1.06753	0.285731	0.520594	Gm37809
chr1	127774163	127774164	ENSMUSG00000026349	L=12345;T=protein_coding;R=chr1:127774164-127808061;N=Ccnt2	+	17120.5	-0.0607788	0.0570332	-1.06567	0.286571	0.521687	Ccnt2
chr1	153740348	153740349	ENSMUSG00000026475	L=2339;T=protein_coding;R=chr1:153740349-153745468;N=Rgs16	+	183.586	0.273899	0.257581	1.06335	0.287623	0.522598	Rgs16
chr1	175979113	175979114	ENSMUSG00000078184	L=1338;T=protein_coding;R=chr1:175977777-175979114;N=Rbm8a2	-	35.6322	-0.610103	0.576562	-1.05817	0.289977	0.525677	Rbm8a2
chr1	185329395	185329396	ENSMUSG00000026618	L=8885;T=protein_coding;R=chr1:185284726-185329396;N=Iars2	-	8649.91	-0.0689928	0.0652421	-1.05749	0.290289	0.52606	Iars2
chr1	86834994	86834995	ENSMUSG00000104400	L=2784;T=TEC;R=chr1:86834995-86837778;N=Gm38010	+	18.6023	0.835622	0.795686	1.05019	0.293631	0.52951	Gm38010
chr1	161251218	161251219	ENSMUSG00000026701	L=4804;T=protein_coding;R=chr1:161240112-161251219;N=Prdx6	-	17669.4	-0.0644161	0.0614624	-1.04806	0.294612	0.530612	Prdx6
chr1	155417414	155417415	ENSMUSG00000026469	L=17880;T=protein_coding;R=chr1:155275701-155417415;N=Xpr1	-	2798.43	0.085718	0.0822057	1.04273	0.297075	0.53309	Xpr1
chr1	163929099	163929100	ENSMUSG00000026584	L=5802;T=protein_coding;R=chr1:163929100-163955126;N=Scyl3	+	1933.77	0.0979265	0.0940702	1.04099	0.297878	0.533833	Scyl3
chr1	43888050	43888051	ENSMUSG00000100701	L=545;T=processed_pseudogene;R=chr1:43888051-43888595;N=Gm19587	+	41.219	0.601018	0.577329	1.04103	0.29786	0.533833	Gm19587
chr1	33907815	33907816	ENSMUSG00000042182	L=3421;T=protein_coding;R=chr1:33852052-33907816;N=Bend6	-	95.5724	-0.365393	0.35232	-1.0371	0.299687	0.53572	Bend6
chr1	58586383	58586384	ENSMUSG00000026032	L=763;T=protein_coding;R=chr1:58586384-58595964;N=Ndufb3	+	2685.07	-0.110719	0.106839	-1.03631	0.300058	0.536132	Ndufb3
chr1	178318548	178318549	ENSMUSG00000086350	L=2560;T=antisense;R=chr1:178313328-178318549;N=B230369F24Rik	-	44.3968	0.530908	0.513487	1.03393	0.301171	0.537317	B230369F24Rik
chr1	87544691	87544692	ENSMUSG00000090994	L=1058;T=processed_pseudogene;R=chr1:87543635-87544692;N=Gm6153	-	81.2443	-0.440503	0.426146	-1.03369	0.301282	0.537366	Gm6153
chr1	87784555	87784556	ENSMUSG00000089281	L=265;T=scaRNA;R=chr1:87784556-87784820;N=Scarna6	+	34.7893	-0.635379	0.61559	-1.03215	0.302003	0.538251	Scarna6
chr1	156366039	156366040	ENSMUSG00000078193	L=445;T=protein_coding;R=chr1:156366040-156366484;N=Gm2000	+	2008.8	-0.315421	0.307217	-1.0267	0.30456	0.540817	Gm2000
chr1	45926522	45926523	ENSMUSG00000025993	L=9000;T=protein_coding;R=chr1:45908068-45926523;N=Slc40a1	-	103.187	0.347033	0.338113	1.02638	0.304712	0.540911	Slc40a1
chr1	86120882	86120883	ENSMUSG00000103272	L=2679;T=TEC;R=chr1:86120883-86123561;N=Gm37914	+	102.004	-0.350007	0.341761	-1.02413	0.305775	0.5421	Gm37914
chr1	139070212	139070213	ENSMUSG00000105936	L=2472;T=TEC;R=chr1:139070213-139072684;N=Gm43544	+	21.0896	0.907462	0.88614	1.02406	0.305806	0.5421	Gm43544
chr1	37430102	37430103	ENSMUSG00000026112	L=5220;T=protein_coding;R=chr1:37417084-37430103;N=Coa5	-	6991.42	0.0692021	0.0676582	1.02282	0.306393	0.54279	Coa5
chr1	127729412	127729413	ENSMUSG00000026348	L=2831;T=protein_coding;R=chr1:127729413-127767978;N=Acmsd	+	20.2088	0.793416	0.775699	1.02284	0.306384	0.54279	Acmsd
chr1	97949388	97949389	ENSMUSG00000089782	L=489;T=processed_pseudogene;R=chr1:97948901-97949389;N=Gm3531	-	175.869	-0.280861	0.276159	-1.01703	0.30914	0.54588	Gm3531
chr1	59913005	59913006	ENSMUSG00000041040	L=7290;T=protein_coding;R=chr1:59913006-59985346;N=Fam117b	+	3469	0.0802422	0.0789267	1.01667	0.309312	0.546089	Fam117b
chr1	86154779	86154780	ENSMUSG00000062590	L=13006;T=protein_coding;R=chr1:86154780-86278284;N=Armc9	+	1285.23	-0.110418	0.10872	-1.01562	0.30981	0.546465	Armc9
chr1	153414232	153414233	ENSMUSG00000073538	L=2287;T=processed_transcript;R=chr1:153404827-153414233;N=E330020D12Rik	-	89.7285	-0.378794	0.373402	-1.01444	0.310373	0.547154	E330020D12Rik
chr1	64690454	64690455	ENSMUSG00000070871	L=3456;T=protein_coding;R=chr1:64690455-64725644;N=Ccnyl1	+	1512.11	0.104987	0.103518	1.01418	0.310495	0.547269	Ccnyl1
chr1	64956823	64956824	ENSMUSG00000051344	L=10921;T=protein_coding;R=chr1:64785983-64956824;N=Plekhm3	-	1476.15	0.110513	0.10914	1.01258	0.31126	0.548214	Plekhm3
chr1	156876119	156876120	ENSMUSG00000102960	L=3944;T=TEC;R=chr1:156872177-156876120;N=Gm37943	-	81.2698	-0.38634	0.382048	-1.01124	0.311904	0.548913	Gm37943
chr1	91975986	91975987	ENSMUSG00000103101	L=5578;T=TEC;R=chr1:91975987-91981564;N=Gm37048	+	120.848	-0.37909	0.374947	-1.01105	0.311993	0.548913	Gm37048
chr1	191717833	191717834	ENSMUSG00000026623	L=7610;T=protein_coding;R=chr1:191717834-191784255;N=Lpgat1	+	3162.75	-0.079455	0.0787961	-1.00836	0.313281	0.55023	Lpgat1
chr1	16104661	16104662	ENSMUSG00000043716	L=2687;T=protein_coding;R=chr1:16101295-16104662;N=Rpl7	-	84426.3	0.0562879	0.0559807	1.00549	0.314662	0.551667	Rpl7
chr1	140246157	140246158	ENSMUSG00000052726	L=6983;T=protein_coding;R=chr1:140246158-140612067;N=Kcnt2	+	313.566	0.211871	0.211242	1.00298	0.315871	0.552927	Kcnt2
chr1	59151046	59151047	ENSMUSG00000101586	L=2092;T=antisense;R=chr1:59151047-59169320;N=Gm29017	+	89.4446	0.371667	0.371076	1.00159	0.31654	0.553591	Gm29017
chr1	195131585	195131586	ENSMUSG00000016481	L=10349;T=protein_coding;R=chr1:195097382-195131586;N=Cr1l	-	1496.96	-0.104557	0.104433	-1.0012	0.316732	0.553732	Cr1l
chr1	75192195	75192196	ENSMUSG00000033124	L=5762;T=protein_coding;R=chr1:75180860-75192196;N=Atg9a	-	728.025	-0.148528	0.148665	-0.999075	0.317758	0.554485	Atg9a
chr1	161890457	161890458	ENSMUSG00000103158	L=829;T=lincRNA;R=chr1:161890458-161903173;N=Gm31925	+	15.1043	-0.889941	0.891901	-0.997802	0.318375	0.555076	Gm31925
chr1	74305621	74305622	ENSMUSG00000006301	L=12659;T=protein_coding;R=chr1:74288247-74305622;N=Tmbim1	-	1442.43	0.110062	0.11039	0.99703	0.31875	0.555476	Tmbim1
chr1	95498620	95498621	ENSMUSG00000081051	L=531;T=processed_pseudogene;R=chr1:95498621-95499151;N=Gm15427	+	2343.4	-0.431458	0.43368	-0.994876	0.319797	0.556568	Gm15427
chr1	52727461	52727462	ENSMUSG00000041439	L=8231;T=protein_coding;R=chr1:52656286-52727462;N=Mfsd6	-	175.45	0.265472	0.267164	0.993666	0.320385	0.557058	Mfsd6
chr1	72583250	72583251	ENSMUSG00000039354	L=5728;T=protein_coding;R=chr1:72583251-72633134;N=Smarcal1	+	3837.26	0.0790605	0.0796389	0.992738	0.320838	0.557549	Smarcal1
chr1	167340423	167340424	ENSMUSG00000088246	L=56;T=miRNA;R=chr1:167340369-167340424;N=Gm25911	-	315.117	0.205178	0.207365	0.989455	0.32244	0.55897	Gm25911
chr1	119058468	119058469	ENSMUSG00000097408	L=1380;T=lincRNA;R=chr1:119058469-119059848;N=Gm26831	+	18.9318	-0.875577	0.892019	-0.981568	0.326313	0.563011	Gm26831
chr1	136605467	136605468	ENSMUSG00000104366	L=1557;T=lincRNA;R=chr1:136603033-136605468;N=4933409D19Rik	-	60.0547	-0.45507	0.463761	-0.981259	0.326465	0.563177	4933409D19Rik
chr1	186705988	186705989	ENSMUSG00000039239	L=5791;T=protein_coding;R=chr1:186622792-186705989;N=Tgfb2	-	118.379	0.310603	0.3167	0.980749	0.326717	0.563408	Tgfb2
chr1	58029930	58029931	ENSMUSG00000063558	L=8690;T=protein_coding;R=chr1:58029931-58106413;N=Aox1	+	79.6504	0.414916	0.424083	0.978384	0.327884	0.564547	Aox1
chr1	15269796	15269797	ENSMUSG00000073737	L=996;T=processed_pseudogene;R=chr1:15268802-15269797;N=Gm10566	-	32.8002	0.609053	0.62372	0.976485	0.328824	0.565514	Gm10566
chr1	176753414	176753415	ENSMUSG00000104154	L=1895;T=TEC;R=chr1:176751521-176753415;N=Gm38104	-	23.6932	-0.684004	0.701886	-0.974524	0.329797	0.566575	Gm38104
chr1	136008149	136008150	ENSMUSG00000026411	L=2726;T=protein_coding;R=chr1:136008150-136035342;N=Tmem9	+	1482.93	0.109761	0.112937	0.971873	0.331114	0.568124	Tmem9
chr1	34843064	34843065	ENSMUSG00000037503	L=5219;T=protein_coding;R=chr1:34813219-34843065;N=Fam168b	-	7966.69	0.0617589	0.0638306	0.967542	0.333273	0.570108	Fam168b
chr1	187608790	187608791	ENSMUSG00000026610	L=6208;T=protein_coding;R=chr1:187608791-188214885;N=Esrrg	+	23.0251	0.686935	0.710893	0.966299	0.333895	0.570848	Esrrg
chr1	134494647	134494648	ENSMUSG00000042229	L=2861;T=protein_coding;R=chr1:134494648-134508774;N=Rabif	+	3006.17	-0.0863424	0.0894025	-0.965771	0.334159	0.571198	Rabif
chr1	92910782	92910783	ENSMUSG00000026269	L=9467;T=protein_coding;R=chr1:92910783-92924384;N=Rnpepl1	+	1491.08	-0.111282	0.115348	-0.964752	0.334669	0.571697	Rnpepl1
chr1	15853330	15853331	ENSMUSG00000104379	L=3169;T=TEC;R=chr1:15853331-15856499;N=Gm37509	+	30.1375	-0.600958	0.623292	-0.964168	0.334962	0.571899	Gm37509
chr1	92902905	92902906	ENSMUSG00000034212	L=4846;T=protein_coding;R=chr1:92859803-92902906;N=Ankmy1	-	52.9599	-0.465345	0.483044	-0.963359	0.335367	0.572103	Ankmy1
chr1	139929607	139929608	ENSMUSG00000104496	L=1369;T=processed_pseudogene;R=chr1:139928240-139929608;N=Gm5837	-	128.721	-0.316411	0.333346	-0.949197	0.34252	0.579384	Gm5837
chr1	160910788	160910789	ENSMUSG00000103343	L=1831;T=TEC;R=chr1:160910789-160912619;N=Gm37052	+	62.0976	0.418138	0.440614	0.948988	0.342627	0.579458	Gm37052
chr1	92950864	92950865	ENSMUSG00000026271	L=4839;T=protein_coding;R=chr1:92950865-92986391;N=Gpr35	+	26.8073	-0.631224	0.666621	-0.946901	0.343689	0.580694	Gpr35
chr1	78512157	78512158	ENSMUSG00000090486	L=3310;T=protein_coding;R=chr1:78497026-78512158;N=BC035947	-	23.7847	0.680743	0.71953	0.946094	0.344101	0.58104	BC035947
chr1	172329317	172329318	ENSMUSG00000038026	L=4288;T=protein_coding;R=chr1:172320501-172329318;N=Kcnj9	-	72.34	0.429511	0.456032	0.941843	0.346273	0.583309	Kcnj9
chr1	82739690	82739691	ENSMUSG00000101450	L=1017;T=sense_intronic;R=chr1:82739691-82740707;N=Gm28941	+	77.879	-0.39228	0.416641	-0.941532	0.346432	0.583526	Gm28941
chr1	54520269	54520270	ENSMUSG00000104136	L=1661;T=TEC;R=chr1:54518610-54520270;N=Gm36955	-	23.523	0.671567	0.713796	0.940839	0.346787	0.583848	Gm36955
chr1	135108960	135108961	ENSMUSG00000097988	L=915;T=antisense;R=chr1:135108961-135113378;N=Gm10535	+	61.0357	-0.412364	0.43863	-0.940119	0.347157	0.583975	Gm10535
chr1	93421699	93421700	ENSMUSG00000090489	L=789;T=processed_pseudogene;R=chr1:93421700-93422488;N=Gm17415	+	143.508	0.292683	0.312108	0.937764	0.348366	0.585399	Gm17415
chr1	53706783	53706784	ENSMUSG00000096141	L=12767;T=protein_coding;R=chr1:53397006-53706784;N=Dnah7a	-	47.4717	0.478537	0.510498	0.937392	0.348557	0.585661	Dnah7a
chr1	153332785	153332786	ENSMUSG00000026478	L=8272;T=protein_coding;R=chr1:153218922-153332786;N=Lamc1	-	36903.1	0.0592698	0.0634799	0.933677	0.35047	0.587793	Lamc1
chr1	171345669	171345670	ENSMUSG00000006412	L=1937;T=protein_coding;R=chr1:171345670-171359254;N=Pfdn2	+	6866.46	-0.193822	0.207663	-0.933351	0.350639	0.587892	Pfdn2
chr1	164424712	164424713	ENSMUSG00000103493	L=2282;T=TEC;R=chr1:164424713-164426994;N=Gm37411	+	25.2672	-0.677961	0.727143	-0.932363	0.351149	0.58857	Gm37411
chr1	179518040	179518041	ENSMUSG00000055067	L=9184;T=protein_coding;R=chr1:178951960-179518041;N=Smyd3	-	2052.22	0.0865088	0.0929371	0.930832	0.35194	0.589432	Smyd3
chr1	17394957	17394958	ENSMUSG00000100398	L=472;T=processed_pseudogene;R=chr1:17394958-17395429;N=Gm5251	+	20.3745	-0.802577	0.862557	-0.930464	0.352131	0.589575	Gm5251
chr1	180854457	180854458	ENSMUSG00000103979	L=177;T=processed_pseudogene;R=chr1:180854282-180854458;N=Gm20305	-	50.6683	-0.463678	0.498874	-0.929448	0.352657	0.589857	Gm20305
chr1	80340479	80340480	ENSMUSG00000004364	L=4873;T=protein_coding;R=chr1:80264923-80340480;N=Cul3	-	17183.8	-0.061449	0.0661124	-0.929463	0.352649	0.589857	Cul3
chr1	118651794	118651795	ENSMUSG00000101624	L=314;T=processed_pseudogene;R=chr1:118651482-118651795;N=Gm28882	-	24.3304	-0.648548	0.70038	-0.925994	0.354449	0.591904	Gm28882
chr1	151445304	151445305	ENSMUSG00000103928	L=2437;T=TEC;R=chr1:151445305-151447741;N=Gm37893	+	215.348	0.220167	0.23797	0.92519	0.354867	0.591946	Gm37893
chr1	23761752	23761753	ENSMUSG00000026156	L=6203;T=protein_coding;R=chr1:23761753-23849158;N=B3gat2	+	78.8322	0.402498	0.434995	0.925294	0.354813	0.591946	B3gat2
chr1	159337818	159337819	ENSMUSG00000103186	L=406;T=TEC;R=chr1:159337414-159337819;N=Gm37088	-	30.289	-0.575156	0.62265	-0.923723	0.35563	0.592302	Gm37088
chr1	120121186	120121187	ENSMUSG00000026388	L=2428;T=protein_coding;R=chr1:120121187-120188189;N=3110009E18Rik	+	252.083	-0.213412	0.23158	-0.921549	0.356764	0.593511	3110009E18Rik
chr1	83004906	83004907	ENSMUSG00000101784	L=1426;T=processed_pseudogene;R=chr1:83003482-83004907;N=Gm7553	-	34.0693	0.538466	0.587054	0.917234	0.35902	0.595546	Gm7553
chr1	74951671	74951672	ENSMUSG00000006538	L=3048;T=protein_coding;R=chr1:74945315-74951672;N=Ihh	-	22.784	0.672538	0.733406	0.917007	0.359139	0.595546	Ihh
chr1	150145967	150145968	ENSMUSG00000101199	L=602;T=processed_pseudogene;R=chr1:150145968-150146569;N=Gm9687	+	30.1785	-0.614534	0.670418	-0.916642	0.35933	0.595722	Gm9687
chr1	163779582	163779583	ENSMUSG00000026585	L=4012;T=protein_coding;R=chr1:163779583-163917109;N=Kifap3	+	5910.58	-0.0650567	0.0710145	-0.916104	0.359612	0.596073	Kifap3
chr1	180641149	180641150	ENSMUSG00000058729	L=7244;T=protein_coding;R=chr1:180641150-180690694;N=Lin9	+	2705.35	0.0757481	0.0828629	0.914138	0.360645	0.596854	Lin9
chr1	179803679	179803680	ENSMUSG00000026491	L=15116;T=protein_coding;R=chr1:179744894-179803680;N=Ahctf1	-	37527.3	0.0596375	0.0653754	0.912232	0.361647	0.597995	Ahctf1
chr1	160755686	160755687	ENSMUSG00000104053	L=4003;T=TEC;R=chr1:160755687-160759689;N=Gm38126	+	16.2073	0.773408	0.84806	0.911972	0.361783	0.598166	Gm38126
chr1	87394728	87394729	ENSMUSG00000079436	L=1270;T=protein_coding;R=chr1:87386363-87394729;N=Kcnj13	-	32.9047	0.548466	0.602162	0.910829	0.362386	0.598751	Kcnj13
chr1	82352216	82352217	ENSMUSG00000104493	L=2833;T=TEC;R=chr1:82352217-82355049;N=Gm19552	+	33.2678	0.559288	0.614535	0.910099	0.36277	0.599088	Gm19552
chr1	75168645	75168646	ENSMUSG00000026197	L=1772;T=protein_coding;R=chr1:75168646-75171629;N=Zfand2b	+	521.477	-0.142425	0.157024	-0.907028	0.364392	0.60077	Zfand2b
chr1	164151837	164151838	ENSMUSG00000026579	L=7430;T=protein_coding;R=chr1:164151838-164220277;N=F5	+	131.916	-0.290463	0.320927	-0.905077	0.365424	0.601771	F5
chr1	161876681	161876682	ENSMUSG00000040297	L=8928;T=protein_coding;R=chr1:161816114-161876682;N=Suco	-	6168.03	0.0621625	0.0688914	0.902326	0.366884	0.603134	Suco
chr1	8815841	8815842	ENSMUSG00000103933	L=198;T=processed_pseudogene;R=chr1:8815842-8816039;N=Gm36964	+	27.9895	-0.692858	0.768294	-0.901813	0.367156	0.6033	Gm36964
chr1	181969922	181969923	ENSMUSG00000103317	L=2225;T=TEC;R=chr1:181967699-181969923;N=Gm38359	-	138.754	0.27639	0.306984	0.90034	0.367939	0.604113	Gm38359
chr1	24678629	24678630	ENSMUSG00000073725	L=5960;T=protein_coding;R=chr1:24678630-24766301;N=Lmbrd1	+	847.666	0.121741	0.135764	0.896707	0.369875	0.606103	Lmbrd1
chr1	180813775	180813776	ENSMUSG00000073485	L=3044;T=antisense;R=chr1:180813776-180816859;N=H3f3aos	+	67.3798	-0.393103	0.438788	-0.895885	0.370314	0.606407	H3f3aos
chr1	187377468	187377469	ENSMUSG00000104245	L=2763;T=antisense;R=chr1:187344970-187377469;N=Gm38155	-	126.802	-0.28071	0.313903	-0.894257	0.371185	0.607364	Gm38155
chr1	25807405	25807406	ENSMUSG00000102747	L=3310;T=TEC;R=chr1:25804097-25807406;N=Gm37602	-	41.2273	0.478566	0.539638	0.886828	0.375172	0.611744	Gm37602
chr1	132007606	132007607	ENSMUSG00000026436	L=6407;T=protein_coding;R=chr1:132007607-132032612;N=Elk4	+	1724.35	-0.0864724	0.0975771	-0.886195	0.375512	0.612001	Elk4
chr1	172475357	172475358	ENSMUSG00000026548	L=1313;T=protein_coding;R=chr1:172475358-172478575;N=Slamf9	+	26.8614	0.581919	0.656576	0.886293	0.37546	0.612001	Slamf9
chr1	195176715	195176716	ENSMUSG00000026616	L=8145;T=protein_coding;R=chr1:195136811-195176716;N=Cr2	-	33.717	-0.52494	0.593646	-0.884263	0.376554	0.613058	Cr2
chr1	60567103	60567104	ENSMUSG00000026014	L=20498;T=protein_coding;R=chr1:60482292-60567104;N=Raph1	-	7163.56	0.0626174	0.0710854	0.880876	0.378385	0.614542	Raph1
chr1	153443480	153443481	ENSMUSG00000103543	L=820;T=TEC;R=chr1:153443481-153444300;N=Gm37669	+	40.035	-0.521128	0.593653	-0.877832	0.380035	0.615896	Gm37669
chr1	43785909	43785910	ENSMUSG00000090243	L=1279;T=processed_pseudogene;R=chr1:43785910-43787188;N=Gm16103	+	100.142	0.316211	0.362226	0.872966	0.382682	0.617987	Gm16103
chr1	82316451	82316452	ENSMUSG00000026142	L=6966;T=protein_coding;R=chr1:82316452-82445366;N=Rhbdd1	+	905.61	0.115788	0.132686	0.872644	0.382857	0.618218	Rhbdd1
chr1	60180598	60180599	ENSMUSG00000073664	L=28441;T=protein_coding;R=chr1:60180599-60338328;N=Nbeal1	+	5133.05	0.0663838	0.0761315	0.871962	0.383229	0.618224	Nbeal1
chr1	136052749	136052750	ENSMUSG00000026407	L=6550;T=protein_coding;R=chr1:136052750-136119822;N=Cacna1s	+	31.0991	-0.553569	0.63623	-0.870076	0.384259	0.618839	Cacna1s
chr1	139155151	139155152	ENSMUSG00000102243	L=2631;T=TEC;R=chr1:139155152-139157782;N=Gm37718	+	37.6537	-0.540844	0.623938	-0.866824	0.386039	0.620737	Gm37718
chr1	57407100	57407101	ENSMUSG00000048495	L=2808;T=protein_coding;R=chr1:57388237-57407101;N=Tyw5	-	1033.08	-0.10613	0.122552	-0.865999	0.386491	0.621359	Tyw5
chr1	74601444	74601445	ENSMUSG00000033276	L=6437;T=protein_coding;R=chr1:74601445-74636894;N=Stk36	+	288.73	0.180722	0.20929	0.863503	0.387861	0.622886	Stk36
chr1	156583107	156583108	ENSMUSG00000104293	L=5141;T=TEC;R=chr1:156583108-156588248;N=Gm38043	+	213.378	0.236764	0.275178	0.860403	0.389567	0.624626	Gm38043
chr1	134455472	134455473	ENSMUSG00000102722	L=982;T=TEC;R=chr1:134454492-134455473;N=Gm37935	-	14.3922	-0.780506	0.910242	-0.857471	0.391185	0.626118	Gm37935
chr1	157506727	157506728	ENSMUSG00000026589	L=5410;T=protein_coding;R=chr1:157506728-157568425;N=Sec16b	+	18.0574	0.683536	0.797908	0.85666	0.391633	0.626573	Sec16b
chr1	39478754	39478755	ENSMUSG00000003134	L=5239;T=protein_coding;R=chr1:39371492-39478755;N=Tbc1d8	-	1210.82	-0.0975407	0.113906	-0.856329	0.391816	0.626761	Tbc1d8
chr1	95328680	95328681	ENSMUSG00000103973	L=2538;T=TEC;R=chr1:95328681-95331218;N=BC055308	+	28.3327	0.561086	0.655547	0.855905	0.39205	0.626839	BC055308
chr1	136212827	136212828	ENSMUSG00000087230	L=3230;T=protein_coding;R=chr1:136181652-136212828;N=Mroh3	-	21.29	0.628415	0.735195	0.854759	0.392685	0.627574	Mroh3
chr1	152902645	152902646	ENSMUSG00000042772	L=6341;T=protein_coding;R=chr1:152836995-152902646;N=Smg7	-	16602.6	-0.0549884	0.0644069	-0.853766	0.393235	0.628086	Smg7
chr1	86801074	86801075	ENSMUSG00000104121	L=2953;T=TEC;R=chr1:86801075-86804027;N=Gm37485	+	24.0502	0.619656	0.728489	0.850604	0.394989	0.630173	Gm37485
chr1	72824502	72824503	ENSMUSG00000039323	L=1847;T=protein_coding;R=chr1:72824503-72852474;N=Igfbp2	+	14761	-0.0506749	0.0597531	-0.848072	0.396398	0.631557	Igfbp2
chr1	30949769	30949770	ENSMUSG00000117310	L=4145;T=protein_coding;R=chr1:30940302-30949770;N=Ptp4a1	-	14.0433	0.826276	0.97633	0.846308	0.397381	0.632597	Ptp4a1
chr1	4693423	4693424	ENSMUSG00000102175	L=1206;T=processed_pseudogene;R=chr1:4692219-4693424;N=Gm6119	-	14.2013	0.781416	0.929732	0.840475	0.400642	0.635943	Gm6119
chr1	191062931	191062932	ENSMUSG00000026632	L=2786;T=protein_coding;R=chr1:191045826-191062932;N=Tatdn3	-	324.102	-0.19359	0.230886	-0.838466	0.401769	0.637091	Tatdn3
chr1	98457767	98457768	ENSMUSG00000089791	L=1395;T=processed_pseudogene;R=chr1:98457768-98459162;N=Gm3555	+	72.3999	0.34174	0.408026	0.837544	0.402287	0.637543	Gm3555
chr1	132880272	132880273	ENSMUSG00000026443	L=3595;T=protein_coding;R=chr1:132880273-132940005;N=Lrrn2	+	131.501	0.258186	0.308346	0.837328	0.402408	0.637577	Lrrn2
chr1	13356729	13356730	ENSMUSG00000102664	L=2248;T=TEC;R=chr1:13354483-13356730;N=Gm38380	-	45.1991	0.437825	0.525819	0.832654	0.40504	0.639523	Gm38380
chr1	175692900	175692901	ENSMUSG00000078185	L=6975;T=protein_coding;R=chr1:175682237-175692901;N=Chml	-	2366.57	-0.0750833	0.0903221	-0.831284	0.405813	0.640268	Chml
chr1	78968078	78968079	ENSMUSG00000072978	L=443;T=processed_pseudogene;R=chr1:78967637-78968079;N=Gm5830	-	52.2783	0.427593	0.514559	0.830988	0.40598	0.640268	Gm5830
chr1	32172713	32172714	ENSMUSG00000026058	L=10291;T=protein_coding;R=chr1:32172714-32658568;N=Khdrbs2	+	35.7691	0.518834	0.624181	0.831224	0.405847	0.640268	Khdrbs2
chr1	18263378	18263379	ENSMUSG00000101685	L=985;T=processed_pseudogene;R=chr1:18262395-18263379;N=Gm17837	-	15.5238	0.76755	0.925189	0.829614	0.406757	0.641123	Gm17837
chr1	156524011	156524012	ENSMUSG00000101523	L=2633;T=processed_pseudogene;R=chr1:156524012-156526644;N=Csnk2a3	+	919.814	-0.12424	0.150447	-0.825802	0.408917	0.643549	Csnk2a3
chr1	132284452	132284453	ENSMUSG00000089808	L=357;T=processed_pseudogene;R=chr1:132284453-132284809;N=Gm7241	+	24.4558	-0.581142	0.713208	-0.814829	0.41517	0.649486	Gm7241
chr1	89097072	89097073	ENSMUSG00000102700	L=1746;T=TEC;R=chr1:89097073-89098818;N=Gm38312	+	291.727	-0.168339	0.20701	-0.813192	0.416108	0.650251	Gm38312
chr1	82402745	82402746	ENSMUSG00000100786	L=1682;T=antisense;R=chr1:82392493-82402746;N=Gm28940	-	20.1647	-0.617142	0.760431	-0.811569	0.417039	0.651003	Gm28940
chr1	165236995	165236996	ENSMUSG00000040843	L=5473;T=protein_coding;R=chr1:165212286-165236996;N=Tiprl	-	3568.61	0.0620642	0.0765009	0.811287	0.417201	0.651151	Tiprl
chr1	37720084	37720085	ENSMUSG00000026090	L=5075;T=protein_coding;R=chr1:37611677-37720085;N=2010300C02Rik	-	171.142	-0.225202	0.279663	-0.805262	0.420668	0.65416	2010300C02Rik
chr1	16618559	16618560	ENSMUSG00000102457	L=2980;T=TEC;R=chr1:16618560-16621539;N=Gm38342	+	23.04	-0.679649	0.845214	-0.804114	0.421331	0.654663	Gm38342
chr1	7148109	7148110	ENSMUSG00000103509	L=4028;T=TEC;R=chr1:7148110-7152137;N=Gm38372	+	662.136	0.125219	0.156121	0.802066	0.422515	0.655753	Gm38372
chr1	86917991	86917992	ENSMUSG00000102571	L=2665;T=TEC;R=chr1:86917992-86920656;N=Gm37967	+	15.2939	-0.754217	0.948719	-0.794985	0.426622	0.659168	Gm37967
chr1	189836619	189836620	ENSMUSG00000097925	L=2141;T=antisense;R=chr1:189833141-189836620;N=Gm26574	-	45.9393	0.400265	0.505073	0.792489	0.428076	0.66059	Gm26574
chr1	131378530	131378531	ENSMUSG00000104060	L=2071;T=TEC;R=chr1:131376461-131378531;N=Gm37954	-	32.8573	0.566837	0.715895	0.791787	0.428485	0.660838	Gm37954
chr1	60098246	60098247	ENSMUSG00000026017	L=14557;T=protein_coding;R=chr1:60098247-60153953;N=Carf	+	717.379	-0.110477	0.139591	-0.791434	0.428691	0.661103	Carf
chr1	59929687	59929688	ENSMUSG00000103696	L=5415;T=TEC;R=chr1:59929688-59935102;N=Gm37531	+	64.9064	-0.365636	0.463	-0.789711	0.429697	0.662173	Gm37531
chr1	78784858	78784859	ENSMUSG00000099377	L=1724;T=processed_pseudogene;R=chr1:78783136-78784859;N=Gm6159	-	32.2977	-0.488834	0.619283	-0.789356	0.429904	0.662304	Gm6159
chr1	66771865	66771866	ENSMUSG00000102374	L=2577;T=TEC;R=chr1:66769290-66771866;N=Gm38387	-	42.3393	-0.41607	0.529845	-0.785267	0.432297	0.664575	Gm38387
chr1	185441818	185441819	ENSMUSG00000051295	L=3408;T=lincRNA;R=chr1:185429355-185441819;N=9630028B13Rik	-	17.4381	0.667685	0.855834	0.780156	0.435299	0.666993	9630028B13Rik
chr1	118459266	118459267	ENSMUSG00000107722	L=616;T=antisense;R=chr1:118458652-118459267;N=2900060B14Rik	-	17.7306	-0.629311	0.807459	-0.779372	0.435761	0.667487	2900060B14Rik
chr1	129801763	129801764	ENSMUSG00000094122	L=378;T=processed_pseudogene;R=chr1:129801387-129801764;N=Rpl31-ps9	-	18.3938	0.636267	0.816863	0.778915	0.43603	0.667686	Rpl31-ps9
chr1	172558128	172558129	ENSMUSG00000085184	L=2946;T=processed_transcript;R=chr1:172538133-172558129;N=4933439K11Rik	-	26.8533	-0.509368	0.655942	-0.776545	0.437427	0.668564	4933439K11Rik
chr1	177796510	177796511	ENSMUSG00000015961	L=4531;T=protein_coding;R=chr1:177762962-177796511;N=Adss	-	13350.9	-0.0486019	0.0630278	-0.771118	0.440637	0.671677	Adss
chr1	38992677	38992678	ENSMUSG00000103046	L=1639;T=TEC;R=chr1:38992678-38994316;N=Gm37309	+	84.7912	-0.292171	0.379513	-0.769857	0.441385	0.672435	Gm37309
chr1	143683229	143683230	ENSMUSG00000089640	L=1069;T=processed_pseudogene;R=chr1:143683230-143684298;N=Gm6397	+	269.303	-0.18504	0.240467	-0.769503	0.441595	0.672441	Gm6397
chr1	181225985	181225986	ENSMUSG00000054135	L=2513;T=lincRNA;R=chr1:181225986-181228498;N=A430110L20Rik	+	16.4671	-0.638876	0.835789	-0.764399	0.44463	0.675075	A430110L20Rik
chr1	87190606	87190607	ENSMUSG00000026251	L=3288;T=protein_coding;R=chr1:87190607-87200070;N=Chrnd	+	35.0765	0.523068	0.684841	0.763781	0.444998	0.675367	Chrnd
chr1	46414501	46414502	ENSMUSG00000101262	L=1953;T=processed_pseudogene;R=chr1:46414502-46416932;N=Gm8326	+	53.4574	0.361046	0.473818	0.761993	0.446064	0.676181	Gm8326
chr1	84935133	84935134	ENSMUSG00000026220	L=3352;T=protein_coding;R=chr1:84905898-84935134;N=Slc16a14	-	75.1566	-0.315993	0.416501	-0.758684	0.448042	0.677621	Slc16a14
chr1	132316125	132316126	ENSMUSG00000009772	L=3920;T=protein_coding;R=chr1:132316126-132333488;N=Nuak2	+	1249.19	0.0821838	0.108452	0.75779	0.448577	0.677895	Nuak2
chr1	193130271	193130272	ENSMUSG00000016181	L=6530;T=protein_coding;R=chr1:193091104-193130272;N=Utp25	-	5050.91	0.0538742	0.0714042	0.754496	0.450552	0.679798	Utp25
chr1	16619488	16619489	ENSMUSG00000025939	L=4930;T=protein_coding;R=chr1:16540790-16619489;N=Ube2w	-	1490.91	-0.0785365	0.104219	-0.75357	0.451108	0.680376	Ube2w
chr1	46066314	46066315	ENSMUSG00000041144	L=19984;T=protein_coding;R=chr1:46066315-46373550;N=Dnah7b	+	62.1687	0.33031	0.438653	0.75301	0.451444	0.680776	Dnah7b
chr1	160612449	160612450	ENSMUSG00000103432	L=3496;T=TEC;R=chr1:160608955-160612450;N=6720464F23Rik	-	25.9505	0.507597	0.675412	0.751536	0.45233	0.681308	6720464F23Rik
chr1	17400280	17400281	ENSMUSG00000101589	L=2870;T=processed_pseudogene;R=chr1:17397412-17400281;N=Rbm6-ps1	-	37.6662	0.456415	0.607915	0.750787	0.452781	0.681772	Rbm6-ps1
chr1	59120407	59120408	ENSMUSG00000038079	L=2389;T=protein_coding;R=chr1:59100590-59120408;N=Tmem237	-	1500.35	-0.0844901	0.112761	-0.749283	0.453687	0.682652	Tmem237
chr1	100282790	100282791	ENSMUSG00000100794	L=490;T=processed_pseudogene;R=chr1:100282791-100283280;N=Gm29667	+	399.694	0.170845	0.228436	0.74789	0.454527	0.683379	Gm29667
chr1	121528464	121528465	ENSMUSG00000050534	L=1935;T=protein_coding;R=chr1:121509842-121528465;N=Htr5b	-	37.9178	-0.459103	0.615907	-0.74541	0.456024	0.684662	Htr5b
chr1	63176832	63176833	ENSMUSG00000025968	L=8086;T=protein_coding;R=chr1:63143596-63176833;N=Ndufs1	-	11174.8	-0.0444783	0.0596775	-0.745311	0.456084	0.684698	Ndufs1
chr1	180726042	180726043	ENSMUSG00000026499	L=6780;T=protein_coding;R=chr1:180726043-180754204;N=Acbd3	+	3656.11	0.0570188	0.0768743	0.741715	0.45826	0.68609	Acbd3
chr1	181144203	181144204	ENSMUSG00000026516	L=13488;T=protein_coding;R=chr1:181087138-181144204;N=Nvl	-	15720.2	0.0422395	0.0572071	0.738362	0.460295	0.687789	Nvl
chr1	58586322	58586323	ENSMUSG00000038174	L=12041;T=protein_coding;R=chr1:58522806-58586323;N=Fam126b	-	2357.82	-0.0659779	0.0895914	-0.736432	0.461468	0.68889	Fam126b
chr1	92641984	92641985	ENSMUSG00000073616	L=1499;T=protein_coding;R=chr1:92637145-92641985;N=Cops9	-	1468.84	-0.0941975	0.128011	-0.735854	0.461819	0.689092	Cops9
chr1	131827492	131827493	ENSMUSG00000013275	L=4912;T=protein_coding;R=chr1:131827493-131848865;N=Slc41a1	+	3131.91	0.0600358	0.0816709	0.735094	0.462282	0.689246	Slc41a1
chr1	190925111	190925112	ENSMUSG00000026634	L=5559;T=protein_coding;R=chr1:190925112-190946962;N=Angel2	+	4059.7	-0.0556745	0.0758393	-0.734111	0.462881	0.689763	Angel2
chr1	178319129	178319130	ENSMUSG00000026500	L=883;T=protein_coding;R=chr1:178319130-178322693;N=Cox20	+	42.6073	-0.40086	0.547608	-0.732021	0.464156	0.690725	Cox20
chr1	25800904	25800905	ENSMUSG00000104132	L=3625;T=TEC;R=chr1:25797281-25800905;N=Gm36952	-	25.874	0.499402	0.68373	0.730408	0.465141	0.691675	Gm36952
chr1	75506451	75506452	ENSMUSG00000026211	L=8467;T=protein_coding;R=chr1:75479310-75506452;N=Obsl1	-	2943.46	-0.0612134	0.0841379	-0.727536	0.466897	0.693103	Obsl1
chr1	45890272	45890273	ENSMUSG00000098549	L=749;T=protein_coding;R=chr1:45889525-45890273;N=Gm5269	-	46.2603	0.373487	0.514016	0.726605	0.467468	0.693253	Gm5269
chr1	20951625	20951626	ENSMUSG00000041809	L=2208;T=protein_coding;R=chr1:20951626-20990841;N=Efhc1	+	111.244	-0.242879	0.334817	-0.725408	0.468202	0.69407	Efhc1
chr1	191078679	191078680	ENSMUSG00000103576	L=856;T=antisense;R=chr1:191077825-191078680;N=Gm38188	-	66.8568	-0.319349	0.441831	-0.722785	0.469812	0.695721	Gm38188
chr1	89483437	89483438	ENSMUSG00000104114	L=2384;T=TEC;R=chr1:89483438-89485821;N=Gm37297	+	88.7562	-0.266128	0.37102	-0.717287	0.473197	0.69823	Gm37297
chr1	136793033	136793034	ENSMUSG00000103953	L=477;T=processed_pseudogene;R=chr1:136793034-136793510;N=Gm29718	+	73.9977	0.294163	0.410718	0.716217	0.473857	0.698852	Gm29718
chr1	169531463	169531464	ENSMUSG00000026683	L=6341;T=protein_coding;R=chr1:169497934-169531464;N=Nuf2	-	5122.77	0.05034	0.0707929	0.711089	0.477029	0.701797	Nuf2
chr1	36601801	36601802	ENSMUSG00000089906	L=345;T=processed_pseudogene;R=chr1:36601802-36602146;N=Gm6428	+	117.799	-0.264901	0.374527	-0.707293	0.479384	0.704102	Gm6428
chr1	187215507	187215508	ENSMUSG00000039210	L=7684;T=protein_coding;R=chr1:187215508-187351704;N=Gpatch2	+	2872.04	0.0571492	0.0809043	0.706381	0.479951	0.704503	Gpatch2
chr1	86111969	86111970	ENSMUSG00000026228	L=2131;T=protein_coding;R=chr1:86099026-86111970;N=Htr2b	-	70.3516	-0.299479	0.424318	-0.70579	0.480319	0.704934	Htr2b
chr1	52655891	52655892	ENSMUSG00000103630	L=2085;T=TEC;R=chr1:52653808-52655892;N=Gm37242	-	30.1539	0.45367	0.643891	0.704576	0.481074	0.705502	Gm37242
chr1	191597646	191597647	ENSMUSG00000102970	L=624;T=TEC;R=chr1:191597647-191598270;N=Gm37349	+	67.7052	-0.323683	0.461097	-0.701984	0.482689	0.707125	Gm37349
chr1	171418871	171418872	ENSMUSG00000103711	L=867;T=protein_coding;R=chr1:171418872-171420352;N=Tstd1	+	101.029	0.241711	0.346837	0.696899	0.485866	0.710043	Tstd1
chr1	119536164	119536165	ENSMUSG00000101731	L=2637;T=lincRNA;R=chr1:119529480-119536165;N=3830432H09Rik	-	17.487	-0.593934	0.854054	-0.695429	0.486787	0.710681	3830432H09Rik
chr1	111881307	111881308	ENSMUSG00000101875	L=574;T=processed_pseudogene;R=chr1:111880735-111881308;N=Gm6028	-	19.161	-0.554897	0.798262	-0.695132	0.486973	0.710775	Gm6028
chr1	87204656	87204657	ENSMUSG00000026253	L=4163;T=protein_coding;R=chr1:87204657-87212694;N=Chrng	+	21.9793	0.501603	0.726166	0.690755	0.489719	0.712788	Chrng
chr1	178339600	178339601	ENSMUSG00000104279	L=1870;T=TEC;R=chr1:178339601-178341470;N=Gm38300	+	29.6236	-0.453582	0.6583	-0.689021	0.49081	0.713546	Gm38300
chr1	189879934	189879935	ENSMUSG00000104435	L=4718;T=antisense;R=chr1:189879935-189884652;N=Gm37422	+	162.545	-0.188954	0.274387	-0.68864	0.49105	0.713624	Gm37422
chr1	55335400	55335401	ENSMUSG00000100215	L=396;T=processed_pseudogene;R=chr1:55335401-55335796;N=Gm8292	+	366.806	-0.138273	0.201091	-0.687614	0.491696	0.714183	Gm8292
chr1	133363571	133363572	ENSMUSG00000070644	L=4566;T=protein_coding;R=chr1:133363572-133380336;N=Etnk2	+	307.018	-0.141199	0.205618	-0.686705	0.492268	0.714798	Etnk2
chr1	36547444	36547445	ENSMUSG00000079610	L=4654;T=protein_coding;R=chr1:36537507-36547445;N=Ankrd39	-	377.516	0.155092	0.226313	0.685299	0.493155	0.715461	Ankrd39
chr1	158356325	158356326	ENSMUSG00000004031	L=8767;T=protein_coding;R=chr1:158245269-158356326;N=Brinp2	-	75.6571	-0.290648	0.425155	-0.683628	0.49421	0.716313	Brinp2
chr1	52233231	52233232	ENSMUSG00000026103	L=15057;T=protein_coding;R=chr1:52163448-52233232;N=Gls	-	8286.93	-0.0430551	0.0632094	-0.68115	0.495777	0.717805	Gls
chr1	58210396	58210397	ENSMUSG00000038242	L=8416;T=protein_coding;R=chr1:58210397-58268597;N=Aox4	+	33.5599	0.44056	0.649684	0.678114	0.497699	0.7193	Aox4
chr1	47366371	47366372	ENSMUSG00000081185	L=729;T=processed_pseudogene;R=chr1:47365644-47366372;N=Gm4852	-	19.1414	-0.550598	0.814354	-0.676116	0.498967	0.720045	Gm4852
chr1	152950096	152950097	ENSMUSG00000100702	L=703;T=processed_pseudogene;R=chr1:152949395-152950097;N=Gm8976	-	16.8639	0.589304	0.872735	0.675238	0.499525	0.720487	Gm8976
chr1	86670570	86670571	ENSMUSG00000026241	L=1042;T=protein_coding;R=chr1:86666291-86670571;N=Nppc	-	24.6266	0.509805	0.755649	0.674659	0.499893	0.720575	Nppc
chr1	87803679	87803680	ENSMUSG00000056055	L=8904;T=protein_coding;R=chr1:87803680-87845158;N=Sag	+	27.0765	0.473852	0.703803	0.673274	0.500773	0.721346	Sag
chr1	65186682	65186683	ENSMUSG00000025949	L=19211;T=protein_coding;R=chr1:65186683-65278695;N=Pikfyve	+	10088.1	0.0470495	0.0698961	0.673135	0.500861	0.721418	Pikfyve
chr1	78658037	78658038	ENSMUSG00000079470	L=7679;T=protein_coding;R=chr1:78658038-78671512;N=Utp14b	+	4965.36	-0.0574044	0.0853607	-0.672492	0.50127	0.721627	Utp14b
chr1	131962966	131962967	ENSMUSG00000026435	L=3563;T=protein_coding;R=chr1:131962967-131982969;N=Slc45a3	+	154.916	0.197037	0.293357	0.671661	0.5018	0.722017	Slc45a3
chr1	128328317	128328318	ENSMUSG00000026354	L=6406;T=protein_coding;R=chr1:128284756-128328318;N=Lct	-	41.0825	-0.36607	0.546817	-0.669456	0.503205	0.723106	Lct
chr1	52091065	52091066	ENSMUSG00000078291	L=432;T=processed_pseudogene;R=chr1:52090635-52091066;N=Gm3940	-	26.0221	-0.464922	0.697202	-0.66684	0.504874	0.7246	Gm3940
chr1	134405558	134405559	ENSMUSG00000026456	L=4437;T=protein_coding;R=chr1:134405559-134411740;N=Cyb5r1	+	12066.9	-0.0512306	0.0770986	-0.664481	0.506383	0.725983	Cyb5r1
chr1	138968509	138968510	ENSMUSG00000104436	L=3342;T=processed_transcript;R=chr1:138968510-138971851;N=Gm37423	+	72.4237	-0.280196	0.423554	-0.661534	0.50827	0.72727	Gm37423
chr1	132391280	132391281	ENSMUSG00000042066	L=5692;T=protein_coding;R=chr1:132356315-132391281;N=Tmcc2	-	887.683	0.0842706	0.127766	0.659572	0.509529	0.728311	Tmcc2
chr1	59704257	59704258	ENSMUSG00000089512	L=81;T=snoRNA;R=chr1:59704258-59704338;N=Gm26287	+	37.3043	0.37473	0.56823	0.659468	0.509595	0.728352	Gm26287
chr1	172520800	172520801	ENSMUSG00000026546	L=5717;T=protein_coding;R=chr1:172520801-172545870;N=Cfap45	+	183.619	-0.168478	0.256476	-0.656898	0.511246	0.729785	Cfap45
chr1	39367841	39367842	ENSMUSG00000073702	L=1662;T=protein_coding;R=chr1:39367842-39371911;N=Rpl31	+	17670.2	-0.119499	0.182336	-0.655376	0.512226	0.730449	Rpl31
chr1	175698592	175698593	ENSMUSG00000026523	L=3997;T=protein_coding;R=chr1:175698593-175815734;N=Wdr64	+	23.0778	-0.472593	0.722272	-0.654313	0.51291	0.730961	Wdr64
chr1	75125199	75125200	ENSMUSG00000026162	L=1118;T=protein_coding;R=chr1:74967139-75125200;N=Nhej1	-	240.112	-0.151976	0.232678	-0.653162	0.513652	0.731746	Nhej1
chr1	118176541	118176542	ENSMUSG00000102030	L=4012;T=protein_coding;R=chr1:118176542-118202307;N=Gm29106	+	18.9897	-0.518323	0.795072	-0.651919	0.514453	0.732451	Gm29106
chr1	131688694	131688695	ENSMUSG00000052688	L=4624;T=protein_coding;R=chr1:131688695-131715439;N=Rab7b	+	20.1308	-0.515639	0.796295	-0.647547	0.517278	0.734179	Rab7b
chr1	4785738	4785739	ENSMUSG00000033845	L=8487;T=protein_coding;R=chr1:4773206-4785739;N=Mrpl15	-	17561.9	0.0371221	0.0574006	0.64672	0.517813	0.734543	Mrpl15
chr1	194618217	194618218	ENSMUSG00000026640	L=17174;T=protein_coding;R=chr1:194618218-194816869;N=Plxna2	+	667.191	0.0918152	0.14206	0.646315	0.518076	0.734543	Plxna2
chr1	56978649	56978650	ENSMUSG00000038331	L=6788;T=protein_coding;R=chr1:56793981-56978650;N=Satb2	-	332.46	0.125489	0.194169	0.64629	0.518091	0.734543	Satb2
chr1	82586848	82586849	ENSMUSG00000067158	L=10612;T=protein_coding;R=chr1:82448423-82586849;N=Col4a4	-	33.7202	-0.392772	0.610161	-0.643718	0.519758	0.735681	Col4a4
chr1	194976374	194976375	ENSMUSG00000096929	L=9354;T=processed_transcript;R=chr1:194976375-195037904;N=A330023F24Rik	+	60.2001	-0.28519	0.448485	-0.635897	0.524844	0.739651	A330023F24Rik
chr1	47657692	47657693	ENSMUSG00000100033	L=1938;T=processed_pseudogene;R=chr1:47657693-47659630;N=Gm8337	+	87.3484	0.231344	0.367504	0.629502	0.52902	0.743225	Gm8337
chr1	133424376	133424377	ENSMUSG00000070643	L=4312;T=protein_coding;R=chr1:133382303-133424377;N=Sox13	-	3070.37	0.0512378	0.0820327	0.624602	0.532232	0.745452	Sox13
chr1	59670833	59670834	ENSMUSG00000026021	L=2076;T=protein_coding;R=chr1:59586558-59670834;N=Sumo1	-	9225.17	0.0409044	0.0655313	0.624196	0.532499	0.745662	Sumo1
chr1	63445890	63445891	ENSMUSG00000025964	L=17907;T=protein_coding;R=chr1:63445891-63596276;N=Adam23	+	17098.8	0.0376883	0.0604748	0.623206	0.533149	0.746136	Adam23
chr1	161030581	161030582	ENSMUSG00000104016	L=634;T=antisense;R=chr1:161030582-161031456;N=Gm37362	+	39.0065	-0.366045	0.588453	-0.622046	0.533911	0.746384	Gm37362
chr1	38985607	38985608	ENSMUSG00000026078	L=4219;T=protein_coding;R=chr1:38985608-38997238;N=Pdcl3	+	4390.42	-0.0494278	0.0795086	-0.621667	0.534161	0.746624	Pdcl3
chr1	58386133	58386134	ENSMUSG00000103839	L=2623;T=TEC;R=chr1:58383512-58386134;N=Gm37607	-	127.46	-0.190627	0.307553	-0.619819	0.535377	0.747613	Gm37607
chr1	192771222	192771223	ENSMUSG00000037375	L=9150;T=protein_coding;R=chr1:192496711-192771223;N=Hhat	-	74.5248	-0.245815	0.397656	-0.61816	0.53647	0.748302	Hhat
chr1	160212874	160212875	ENSMUSG00000014226	L=2390;T=protein_coding;R=chr1:160202367-160212875;N=Cacybp	-	30555.4	0.0340376	0.0553648	0.614789	0.538694	0.74973	Cacybp
chr1	179745270	179745271	ENSMUSG00000087236	L=3552;T=protein_coding;R=chr1:179695297-179745271;N=Kif28	-	55.5921	0.313676	0.510645	0.614274	0.539034	0.749932	Kif28
chr1	171711087	171711088	ENSMUSG00000059058	L=195;T=processed_pseudogene;R=chr1:171711088-171711282;N=Tma7-ps	+	215.473	0.150633	0.245296	0.614086	0.539159	0.749994	Tma7-ps
chr1	90602980	90602981	ENSMUSG00000034432	L=4448;T=protein_coding;R=chr1:90602981-90613341;N=Cops8	+	4084.27	0.0454737	0.0742238	0.612657	0.540103	0.750812	Cops8
chr1	128128888	128128889	ENSMUSG00000101535	L=480;T=processed_pseudogene;R=chr1:128128410-128128889;N=Gm29383	-	14.9803	0.570657	0.931619	0.612543	0.540179	0.750812	Gm29383
chr1	181576558	181576559	ENSMUSG00000047369	L=16556;T=protein_coding;R=chr1:181576559-181815774;N=Dnah14	+	57.7349	0.288529	0.473311	0.609596	0.542129	0.752431	Dnah14
chr1	57377619	57377620	ENSMUSG00000038323	L=3235;T=protein_coding;R=chr1:57377620-57385423;N=1700066M21Rik	+	656.477	0.0866403	0.14237	0.608558	0.542818	0.752895	1700066M21Rik
chr1	160978584	160978585	ENSMUSG00000026715	L=8546;T=protein_coding;R=chr1:160978585-161005863;N=Serpinc1	+	39.0902	0.354691	0.583136	0.608247	0.543024	0.752975	Serpinc1
chr1	170868644	170868645	ENSMUSG00000053925	L=1671;T=processed_transcript;R=chr1:170868645-170881721;N=Gm9929	+	138.034	-0.198731	0.327277	-0.607227	0.5437	0.7535	Gm9929
chr1	43189155	43189156	ENSMUSG00000094497	L=483;T=processed_pseudogene;R=chr1:43189156-43189638;N=Gm8210	+	803.999	-0.262481	0.435351	-0.602918	0.546563	0.755353	Gm8210
chr1	189915958	189915959	ENSMUSG00000103467	L=2621;T=TEC;R=chr1:189913339-189915959;N=Gm38245	-	60.5197	0.290518	0.482199	0.602485	0.546851	0.755507	Gm38245
chr1	78466925	78466926	ENSMUSG00000104018	L=1479;T=TEC;R=chr1:78465448-78466926;N=4833412K13Rik	-	76.2589	0.265832	0.442115	0.601273	0.547658	0.756013	4833412K13Rik
chr1	105356709	105356710	ENSMUSG00000047496	L=8532;T=protein_coding;R=chr1:105276914-105356710;N=Rnf152	-	65.9983	-0.252794	0.422423	-0.598438	0.549548	0.757531	Rnf152
chr1	172513248	172513249	ENSMUSG00000104351	L=1559;T=TEC;R=chr1:172513249-172514807;N=Gm37125	+	21.1147	-0.442648	0.739952	-0.598212	0.549699	0.757607	Gm37125
chr1	34811907	34811908	ENSMUSG00000104002	L=2549;T=antisense;R=chr1:34809360-34811908;N=Gm38336	-	53.7987	0.278614	0.46923	0.59377	0.552666	0.760109	Gm38336
chr1	191036638	191036639	ENSMUSG00000057072	L=506;T=protein_coding;R=chr1:191036639-191042942;N=Spata45	+	42.373	-0.313131	0.528189	-0.592838	0.553289	0.760693	Spata45
chr1	87897539	87897540	ENSMUSG00000103591	L=2993;T=TEC;R=chr1:87897540-87900532;N=Gm38365	+	73.2922	0.24178	0.408052	0.592523	0.5535	0.760819	Gm38365
chr1	66849601	66849602	ENSMUSG00000082769	L=495;T=processed_pseudogene;R=chr1:66849108-66849602;N=Gm15793	-	42.1477	-0.332234	0.56174	-0.591438	0.554227	0.761436	Gm15793
chr1	36011043	36011044	ENSMUSG00000103708	L=761;T=lincRNA;R=chr1:36002985-36011044;N=Gm33222	-	27.5006	-0.383538	0.650589	-0.589524	0.55551	0.762213	Gm33222
chr1	86352126	86352127	ENSMUSG00000104627	L=147;T=miRNA;R=chr1:86351981-86352127;N=Mir3535	-	36.0667	-0.3409	0.578155	-0.589634	0.555436	0.762213	Mir3535
chr1	6916558	6916559	ENSMUSG00000102135	L=626;T=processed_pseudogene;R=chr1:6916559-6923588;N=Gm37108	+	425.75	-0.112971	0.191579	-0.589686	0.555401	0.762213	Gm37108
chr1	24613970	24613971	ENSMUSG00000101111	L=783;T=unprocessed_pseudogene;R=chr1:24613189-24613971;N=Gm28437	-	70.3194	-0.25644	0.435851	-0.588368	0.556286	0.763059	Gm28437
chr1	91540543	91540544	ENSMUSG00000026311	L=6432;T=protein_coding;R=chr1:91540544-91559589;N=Asb1	+	804.416	0.0811318	0.138216	0.586995	0.557207	0.763502	Asb1
chr1	30836430	30836431	ENSMUSG00000103783	L=2884;T=TEC;R=chr1:30833548-30836431;N=Gm37522	-	111.584	-0.221407	0.378216	-0.585398	0.55828	0.764371	Gm37522
chr1	150346770	150346771	ENSMUSG00000099447	L=610;T=antisense;R=chr1:150320681-150346771;N=2310030A07Rik	-	18.1022	-0.506776	0.870725	-0.582016	0.560556	0.765967	2310030A07Rik
chr1	144004160	144004161	ENSMUSG00000026360	L=3627;T=protein_coding;R=chr1:143999338-144004161;N=Rgs2	-	34.5984	0.350524	0.604731	0.579635	0.562161	0.76715	Rgs2
chr1	153425161	153425162	ENSMUSG00000042708	L=3710;T=protein_coding;R=chr1:153425162-153452574;N=Shcbp1l	+	222.638	-0.135225	0.234863	-0.575759	0.564778	0.76914	Shcbp1l
chr1	39193730	39193731	ENSMUSG00000026077	L=4791;T=protein_coding;R=chr1:39193731-39363236;N=Npas2	+	17.651	0.464298	0.811156	0.57239	0.567058	0.771147	Npas2
chr1	177230685	177230686	ENSMUSG00000102427	L=796;T=TEC;R=chr1:177229891-177230686;N=Gm37463	-	18.7997	0.460449	0.80739	0.570293	0.568479	0.77212	Gm37463
chr1	97025564	97025565	ENSMUSG00000100454	L=474;T=lincRNA;R=chr1:97024516-97025565;N=Gm28901	-	23.7563	0.395213	0.697867	0.566316	0.571179	0.774276	Gm28901
chr1	17145361	17145362	ENSMUSG00000025777	L=7731;T=protein_coding;R=chr1:17145362-17164271;N=Gdap1	+	35.459	0.334173	0.591052	0.565387	0.571811	0.774654	Gdap1
chr1	43933646	43933647	ENSMUSG00000041763	L=10078;T=protein_coding;R=chr1:43933647-44003000;N=Tpp2	+	13795	-0.0348669	0.0617312	-0.564819	0.572197	0.774997	Tpp2
chr1	138554707	138554708	ENSMUSG00000102651	L=2404;T=TEC;R=chr1:138552305-138554708;N=Gm37080	-	19.0706	-0.45134	0.80482	-0.560796	0.574937	0.776873	Gm37080
chr1	128038568	128038569	ENSMUSG00000058603	L=414;T=processed_pseudogene;R=chr1:128038569-128038982;N=Rpl28-ps1	+	114.835	-0.201715	0.360397	-0.559701	0.575684	0.777518	Rpl28-ps1
chr1	190911769	190911770	ENSMUSG00000089872	L=9741;T=protein_coding;R=chr1:190700202-190911770;N=Rps6kc1	-	2505.64	-0.0480049	0.0857629	-0.55974	0.575657	0.777518	Rps6kc1
chr1	152386687	152386688	ENSMUSG00000014980	L=4195;T=protein_coding;R=chr1:152370735-152386688;N=Tsen15	-	1043.1	-0.0736679	0.131838	-0.558777	0.576314	0.777733	Tsen15
chr1	171251387	171251388	ENSMUSG00000013593	L=2313;T=protein_coding;R=chr1:171234853-171251388;N=Ndufs2	-	11434.9	-0.0338813	0.0607938	-0.557315	0.577312	0.77829	Ndufs2
chr1	192190773	192190774	ENSMUSG00000058248	L=7331;T=protein_coding;R=chr1:192190774-192510159;N=Kcnh1	+	179.376	0.147382	0.265506	0.5551	0.578826	0.779233	Kcnh1
chr1	86774818	86774819	ENSMUSG00000100768	L=1710;T=sense_intronic;R=chr1:86774819-86776528;N=Gm29055	+	26.7746	0.362442	0.656031	0.552476	0.580622	0.780534	Gm29055
chr1	86087300	86087301	ENSMUSG00000077274	L=122;T=snoRNA;R=chr1:86087301-86087422;N=Gm22786	+	17.7766	-0.445891	0.807764	-0.552007	0.580944	0.780708	Gm22786
chr1	53785223	53785224	ENSMUSG00000026094	L=5185;T=protein_coding;R=chr1:53755506-53785224;N=Stk17b	-	2268.94	0.0487263	0.0885075	0.550533	0.581954	0.781794	Stk17b
chr1	138963434	138963435	ENSMUSG00000056268	L=19408;T=protein_coding;R=chr1:138963435-139178960;N=Dennd1b	+	2941.61	0.0511033	0.0935145	0.546475	0.584739	0.78416	Dennd1b
chr1	136259406	136259407	ENSMUSG00000097433	L=1477;T=antisense;R=chr1:136259407-136274406;N=Gm26781	+	28.1317	0.371356	0.681181	0.545166	0.58564	0.784872	Gm26781
chr1	181020903	181020904	ENSMUSG00000038776	L=1950;T=protein_coding;R=chr1:180976210-181020904;N=Ephx1	-	866.987	-0.0747999	0.138062	-0.541785	0.587967	0.786755	Ephx1
chr1	93307238	93307239	ENSMUSG00000100351	L=546;T=processed_pseudogene;R=chr1:93306694-93307239;N=Gm7867	-	31.7435	0.347665	0.642996	0.540696	0.588717	0.787232	Gm7867
chr1	139030184	139030185	ENSMUSG00000102157	L=2798;T=TEC;R=chr1:139030185-139032982;N=Gm37470	+	30.5062	-0.342074	0.634277	-0.539314	0.58967	0.787985	Gm37470
chr1	7136585	7136586	ENSMUSG00000098201	L=388;T=processed_pseudogene;R=chr1:7136199-7136586;N=Gm26983	-	22.3357	-0.391004	0.726229	-0.538403	0.590299	0.788348	Gm26983
chr1	128592292	128592293	ENSMUSG00000045382	L=1808;T=protein_coding;R=chr1:128588199-128592293;N=Cxcr4	-	107.75	0.187045	0.347627	0.538062	0.590535	0.788516	Cxcr4
chr1	33838679	33838680	ENSMUSG00000081402	L=2557;T=processed_pseudogene;R=chr1:33836124-33838680;N=Gm15455	-	86.1729	0.225844	0.419977	0.537754	0.590747	0.788532	Gm15455
chr1	180021061	180021062	ENSMUSG00000102194	L=2539;T=TEC;R=chr1:180021062-180023600;N=Gm38169	+	21.42	-0.428329	0.797643	-0.536993	0.591272	0.788798	Gm38169
chr1	94469886	94469887	ENSMUSG00000100347	L=1173;T=processed_pseudogene;R=chr1:94468715-94469887;N=Gm7895	-	89.0386	0.198223	0.369447	0.536539	0.591586	0.789011	Gm7895
chr1	36274678	36274679	ENSMUSG00000047180	L=3217;T=protein_coding;R=chr1:36264597-36274679;N=Neurl3	-	32.5741	0.332147	0.61937	0.536266	0.591775	0.789116	Neurl3
chr1	12565576	12565577	ENSMUSG00000097628	L=807;T=processed_pseudogene;R=chr1:12565577-12566383;N=Gm2383	+	44.5278	0.277036	0.517092	0.535757	0.592126	0.789364	Gm2383
chr1	36369180	36369181	ENSMUSG00000010453	L=6742;T=protein_coding;R=chr1:36335730-36369181;N=Kansl3	-	5038.54	-0.0388518	0.0729169	-0.532822	0.594157	0.790584	Kansl3
chr1	131527902	131527903	ENSMUSG00000055184	L=2191;T=protein_coding;R=chr1:131527903-131539872;N=Fam72a	+	581.927	-0.079783	0.150619	-0.5297	0.59632	0.792191	Fam72a
chr1	130437190	130437191	ENSMUSG00000086825	L=3681;T=lincRNA;R=chr1:130429781-130437191;N=Gm15675	-	16.626	-0.4406	0.832926	-0.528979	0.59682	0.792204	Gm15675
chr1	57995970	57995971	ENSMUSG00000026039	L=7007;T=protein_coding;R=chr1:57995971-58025899;N=Sgo2a	+	4615.41	-0.0400566	0.0757259	-0.528968	0.596828	0.792204	Sgo2a
chr1	136697373	136697374	ENSMUSG00000092912	L=98;T=snRNA;R=chr1:136697374-136697471;N=Gm24086	+	24.5342	0.368525	0.704803	0.522877	0.60106	0.795247	Gm24086
chr1	4689402	4689403	ENSMUSG00000098104	L=1470;T=processed_pseudogene;R=chr1:4687934-4689403;N=Gm6085	-	32.4237	-0.325879	0.62886	-0.518206	0.604315	0.796733	Gm6085
chr1	78310344	78310345	ENSMUSG00000032908	L=4002;T=protein_coding;R=chr1:78310345-78420289;N=Sgpp2	+	72.1652	0.208681	0.402857	0.518003	0.604456	0.79681	Sgpp2
chr1	180330549	180330550	ENSMUSG00000055676	L=1328;T=transcribed_processed_pseudogene;R=chr1:180326970-180330550;N=Gm5069	-	425.927	0.108639	0.210791	0.515386	0.606283	0.798086	Gm5069
chr1	66768730	66768731	ENSMUSG00000102559	L=3106;T=TEC;R=chr1:66765626-66768731;N=Gm37570	-	60.535	0.252155	0.489284	0.515354	0.606305	0.798086	Gm37570
chr1	81742968	81742969	ENSMUSG00000087008	L=985;T=processed_pseudogene;R=chr1:81741985-81742969;N=Gm5530	-	14.9205	1.23596	2.40483	0.513949	0.607288	0.798875	Gm5530
chr1	191536891	191536892	ENSMUSG00000102246	L=1008;T=TEC;R=chr1:191535885-191536892;N=9430037O13Rik	-	84.8504	-0.194074	0.378524	-0.512714	0.608152	0.799208	9430037O13Rik
chr1	84134509	84134510	ENSMUSG00000102750	L=1644;T=TEC;R=chr1:84132867-84134510;N=Gm37058	-	14.0704	-0.481721	0.944046	-0.510273	0.60986	0.80046	Gm37058
chr1	159235709	159235710	ENSMUSG00000103572	L=2849;T=TEC;R=chr1:159235710-159238558;N=Gm37115	+	103.12	-0.175081	0.345139	-0.507278	0.61196	0.801714	Gm37115
chr1	161070712	161070713	ENSMUSG00000026708	L=5695;T=protein_coding;R=chr1:161070713-161086724;N=Cenpl	+	1486.17	0.0543869	0.1072	0.507342	0.611915	0.801714	Cenpl
chr1	66812314	66812315	ENSMUSG00000103382	L=2179;T=TEC;R=chr1:66812315-66814493;N=Gm37755	+	53.3834	0.244714	0.48242	0.507263	0.611971	0.801714	Gm37755
chr1	74307847	74307848	ENSMUSG00000103403	L=2866;T=TEC;R=chr1:74307848-74310713;N=Gm37931	+	50.3066	-0.252747	0.499754	-0.505743	0.613037	0.802256	Gm37931
chr1	128521459	128521460	ENSMUSG00000100078	L=1388;T=processed_pseudogene;R=chr1:128520073-128521460;N=Gm6170	-	417.741	-0.0965089	0.190767	-0.5059	0.612927	0.802256	Gm6170
chr1	74153988	74153989	ENSMUSG00000026180	L=3048;T=protein_coding;R=chr1:74153989-74161246;N=Cxcr2	+	46.4383	0.283736	0.561583	0.505243	0.613388	0.802284	Cxcr2
chr1	127679547	127679548	ENSMUSG00000026347	L=4292;T=protein_coding;R=chr1:127486546-127679548;N=Tmem163	-	24.4882	0.354157	0.704602	0.502635	0.615221	0.803254	Tmem163
chr1	86356329	86356330	ENSMUSG00000064823	L=70;T=snoRNA;R=chr1:86356261-86356330;N=Snord82	-	136.596	0.164389	0.329718	0.498574	0.61808	0.804749	Snord82
chr1	171329144	171329145	ENSMUSG00000013973	L=5861;T=protein_coding;R=chr1:171329145-171342331;N=Dedd	+	733.954	-0.0696594	0.139859	-0.498067	0.618437	0.804763	Dedd
chr1	150269260	150269261	ENSMUSG00000100690	L=336;T=processed_pseudogene;R=chr1:150268926-150269261;N=Gm4322	-	16.8624	0.428435	0.862165	0.49693	0.619238	0.805313	Gm4322
chr1	172298063	172298064	ENSMUSG00000007097	L=7038;T=protein_coding;R=chr1:172271709-172298064;N=Atp1a2	-	267.99	-0.107203	0.216516	-0.495129	0.620509	0.805761	Atp1a2
chr1	33482100	33482101	ENSMUSG00000101682	L=418;T=processed_pseudogene;R=chr1:33482101-33482518;N=Gm29228	+	107.179	0.173053	0.357661	0.483848	0.628494	0.810972	Gm29228
chr1	163403668	163403669	ENSMUSG00000040124	L=2855;T=protein_coding;R=chr1:163384908-163403669;N=Gorab	-	938.369	0.0608415	0.12587	0.483369	0.628834	0.811067	Gorab
chr1	75232101	75232102	ENSMUSG00000096094	L=1123;T=protein_coding;R=chr1:75220095-75232102;N=A630095N17Rik	-	19.706	0.373064	0.772935	0.482659	0.629338	0.811477	A630095N17Rik
chr1	191575635	191575636	ENSMUSG00000037461	L=7319;T=protein_coding;R=chr1:191575636-191623688;N=Ints7	+	8519.76	-0.0309021	0.0641905	-0.481412	0.630224	0.811985	Ints7
chr1	59801262	59801263	ENSMUSG00000104052	L=3438;T=TEC;R=chr1:59801263-59804700;N=Gm38125	+	31.3708	0.332534	0.698528	0.476049	0.634039	0.813999	Gm38125
chr1	86015885	86015886	ENSMUSG00000099342	L=1484;T=processed_pseudogene;R=chr1:86014403-86015886;N=Gm18180	-	55.2311	-0.239558	0.505339	-0.474054	0.635462	0.815057	Gm18180
chr1	180148150	180148151	ENSMUSG00000103636	L=2671;T=TEC;R=chr1:180145481-180148151;N=Gm38331	-	25.4332	-0.339592	0.721075	-0.470953	0.637674	0.816243	Gm38331
chr1	153287189	153287190	ENSMUSG00000103818	L=3341;T=TEC;R=chr1:153283850-153287190;N=Gm38009	-	79.4759	0.18483	0.392503	0.470901	0.637712	0.816243	Gm38009
chr1	177170861	177170862	ENSMUSG00000103646	L=2765;T=TEC;R=chr1:177168098-177170862;N=Gm37706	-	32.4313	-0.291628	0.62013	-0.47027	0.638162	0.816442	Gm37706
chr1	162674219	162674220	ENSMUSG00000098259	L=63;T=miRNA;R=chr1:162674158-162674220;N=Gm27616	-	24.1301	-0.327333	0.697611	-0.469219	0.638913	0.816952	Gm27616
chr1	131409212	131409213	ENSMUSG00000101778	L=2402;T=sense_intronic;R=chr1:131406812-131409213;N=Gm29488	-	107.942	0.156746	0.334089	0.469175	0.638945	0.816952	Gm29488
chr1	80276412	80276413	ENSMUSG00000103076	L=1683;T=TEC;R=chr1:80274731-80276413;N=Gm37902	-	68.5312	-0.20315	0.43361	-0.468508	0.639422	0.817224	Gm37902
chr1	84809189	84809190	ENSMUSG00000103505	L=2033;T=TEC;R=chr1:84807158-84809190;N=Gm38374	-	162.055	-0.129154	0.277078	-0.466129	0.641123	0.81834	Gm38374
chr1	90014665	90014666	ENSMUSG00000067081	L=4070;T=protein_coding;R=chr1:89950220-90014666;N=Asb18	-	15.6286	0.44624	0.957919	0.465843	0.641328	0.818412	Asb18
chr1	90969660	90969661	ENSMUSG00000026304	L=1992;T=protein_coding;R=chr1:90958133-90969661;N=Rab17	-	76.4496	-0.200495	0.431379	-0.464777	0.642091	0.818744	Rab17
chr1	20790616	20790617	ENSMUSG00000041872	L=2022;T=protein_coding;R=chr1:20777146-20790617;N=Il17f	-	44.8385	-0.242048	0.523674	-0.462211	0.64393	0.819663	Il17f
chr1	138571355	138571356	ENSMUSG00000102448	L=3660;T=TEC;R=chr1:138567697-138571356;N=Gm37101	-	20.6495	0.345213	0.748216	0.461381	0.644525	0.820066	Gm37101
chr1	156858858	156858859	ENSMUSG00000103303	L=2643;T=TEC;R=chr1:156856217-156858859;N=Gm37802	-	45.243	0.23166	0.507935	0.456083	0.64833	0.822997	Gm37802
chr1	60043183	60043184	ENSMUSG00000026018	L=5356;T=protein_coding;R=chr1:59982490-60043184;N=Ica1l	-	41.1142	-0.252952	0.556716	-0.454364	0.649567	0.823927	Ica1l
chr1	93512078	93512079	ENSMUSG00000034066	L=5235;T=protein_coding;R=chr1:93512079-93621976;N=Farp2	+	262.547	0.101168	0.225298	0.44904	0.653403	0.826437	Farp2
chr1	92950589	92950590	ENSMUSG00000100632	L=1689;T=antisense;R=chr1:92933526-92950590;N=9430060I03Rik	-	21.0782	0.341051	0.760647	0.44837	0.653886	0.826577	9430060I03Rik
chr1	74506057	74506058	ENSMUSG00000026174	L=3826;T=protein_coding;R=chr1:74506058-74530842;N=Cnot9	+	11070.5	0.0270759	0.0604178	0.448144	0.654049	0.826578	Cnot9
chr1	152399829	152399830	ENSMUSG00000032649	L=4245;T=protein_coding;R=chr1:152399830-152510695;N=Colgalt2	+	25.8546	0.311407	0.695149	0.447971	0.654174	0.826578	Colgalt2
chr1	119631668	119631669	ENSMUSG00000102687	L=926;T=TEC;R=chr1:119630744-119631669;N=Gm37219	-	14.1818	0.432725	0.97591	0.443407	0.657472	0.829175	Gm37219
chr1	65186499	65186500	ENSMUSG00000025950	L=2771;T=protein_coding;R=chr1:65158616-65186500;N=Idh1	-	7568.02	-0.0326993	0.0739338	-0.442279	0.658288	0.829819	Idh1
chr1	179925410	179925411	ENSMUSG00000104418	L=460;T=processed_pseudogene;R=chr1:179924952-179925411;N=Gm37070	-	124.21	0.136784	0.310956	0.439883	0.660022	0.830512	Gm37070
chr1	120074073	120074074	ENSMUSG00000050777	L=1311;T=protein_coding;R=chr1:120067377-120074074;N=Tmem37	-	272.923	-0.0932909	0.212153	-0.439733	0.66013	0.830514	Tmem37
chr1	83038447	83038448	ENSMUSG00000038496	L=3065;T=protein_coding;R=chr1:83012523-83038448;N=Slc19a3	-	56.1839	0.21872	0.499334	0.438024	0.661369	0.831513	Slc19a3
chr1	183296589	183296590	ENSMUSG00000042901	L=6175;T=protein_coding;R=chr1:183296590-183325476;N=Aida	+	2320.65	0.0409601	0.0938079	0.436638	0.662374	0.832258	Aida
chr1	162570514	162570515	ENSMUSG00000026696	L=4565;T=protein_coding;R=chr1:162570515-162599084;N=Vamp4	+	1273.57	-0.0486575	0.111933	-0.4347	0.66378	0.832902	Vamp4
chr1	59691933	59691934	ENSMUSG00000077345	L=87;T=snoRNA;R=chr1:59691934-59692020;N=Snord70	+	36.4386	-0.246878	0.568026	-0.434624	0.663835	0.832917	Snord70
chr1	164249045	164249046	ENSMUSG00000040918	L=3838;T=protein_coding;R=chr1:164249046-164265385;N=Slc19a2	+	6487.09	0.0290921	0.0674124	0.431555	0.666065	0.834599	Slc19a2
chr1	66775510	66775511	ENSMUSG00000102776	L=4597;T=TEC;R=chr1:66775511-66780107;N=Gm38162	+	52.0688	0.219445	0.510048	0.430244	0.667018	0.835159	Gm38162
chr1	55120872	55120873	ENSMUSG00000100736	L=794;T=processed_pseudogene;R=chr1:55120080-55120873;N=Gm5147	-	22.0308	0.318441	0.74667	0.426482	0.669756	0.836835	Gm5147
chr1	92906980	92906981	ENSMUSG00000047067	L=1314;T=protein_coding;R=chr1:92906981-92908435;N=Dusp28	+	170.039	-0.1376	0.32364	-0.425165	0.670716	0.837324	Dusp28
chr1	170885539	170885540	ENSMUSG00000026659	L=2743;T=protein_coding;R=chr1:170873498-170885540;N=Dusp12	-	1025.13	-0.0503003	0.118426	-0.424741	0.671025	0.837545	Dusp12
chr1	24595422	24595423	ENSMUSG00000099997	L=1337;T=processed_pseudogene;R=chr1:24594087-24595423;N=Tubb4b-ps2	-	41.7399	-0.221193	0.52747	-0.419347	0.674963	0.840242	Tubb4b-ps2
chr1	185362864	185362865	ENSMUSG00000097261	L=1866;T=lincRNA;R=chr1:185359461-185362865;N=4930532G15Rik	-	24.7604	-0.292105	0.697882	-0.41856	0.675538	0.840711	4930532G15Rik
chr1	165709756	165709757	ENSMUSG00000040723	L=10131;T=protein_coding;R=chr1:165646516-165709757;N=Rcsd1	-	41.876	0.243841	0.589344	0.41375	0.679057	0.843116	Rcsd1
chr1	135525337	135525338	ENSMUSG00000104524	L=2251;T=TEC;R=chr1:135523088-135525338;N=Gm37333	-	32.3783	0.246158	0.596033	0.412994	0.679611	0.843518	Gm37333
chr1	152730558	152730559	ENSMUSG00000080950	L=1401;T=processed_pseudogene;R=chr1:152729159-152730559;N=Gm7278	-	24.837	0.302142	0.731413	0.413094	0.679537	0.843518	Gm7278
chr1	87865072	87865073	ENSMUSG00000103996	L=844;T=TEC;R=chr1:87865073-87865916;N=4833421G17Rik	+	24.3633	0.287648	0.698622	0.411736	0.680533	0.843904	4833421G17Rik
chr1	75546265	75546266	ENSMUSG00000006576	L=8599;T=protein_coding;R=chr1:75546266-75562172;N=Slc4a3	+	599.588	-0.063723	0.155164	-0.410681	0.681306	0.84435	Slc4a3
chr1	163994888	163994889	ENSMUSG00000041396	L=1513;T=protein_coding;R=chr1:163994889-163997243;N=Mettl18	+	883.647	-0.0511791	0.126314	-0.405174	0.68535	0.846824	Mettl18
chr1	130462743	130462744	ENSMUSG00000026399	L=4853;T=protein_coding;R=chr1:130439027-130462744;N=Cd55	-	439.009	0.0741454	0.183811	0.403378	0.68667	0.847275	Cd55
chr1	72459498	72459499	ENSMUSG00000085812	L=529;T=processed_pseudogene;R=chr1:72459499-72460027;N=Gm15843	+	14.499	-0.362433	0.899897	-0.402749	0.687133	0.847315	Gm15843
chr1	191063011	191063012	ENSMUSG00000062510	L=5303;T=protein_coding;R=chr1:191063012-191086474;N=Nsl1	+	2376.29	-0.0360201	0.0895691	-0.402149	0.687574	0.847315	Nsl1
chr1	194993257	194993258	ENSMUSG00000104525	L=2938;T=TEC;R=chr1:194993258-194996195;N=Gm37334	+	27.3479	0.263554	0.654763	0.402518	0.687303	0.847315	Gm37334
chr1	192888570	192888571	ENSMUSG00000102162	L=472;T=processed_pseudogene;R=chr1:192888571-192889042;N=Gm2367	+	14.1569	0.376279	0.9338	0.402954	0.686982	0.847315	Gm2367
chr1	63248498	63248499	ENSMUSG00000102536	L=479;T=TEC;R=chr1:63248021-63248499;N=1700039I01Rik	-	23.2457	-0.301251	0.750745	-0.401269	0.688222	0.847666	1700039I01Rik
chr1	134962564	134962565	ENSMUSG00000026429	L=4836;T=protein_coding;R=chr1:134962565-134974162;N=Ube2t	+	3021.18	-0.0350277	0.0873151	-0.401164	0.6883	0.847666	Ube2t
chr1	172144900	172144901	ENSMUSG00000089803	L=628;T=processed_pseudogene;R=chr1:172144274-172144901;N=Gm10171	-	15.4429	-0.355597	0.887224	-0.400797	0.68857	0.847832	Gm10171
chr1	186749357	186749358	ENSMUSG00000001305	L=3239;T=protein_coding;R=chr1:186720978-186749358;N=Rrp15	-	7228.3	-0.0268202	0.0675164	-0.39724	0.691191	0.849638	Rrp15
chr1	121332588	121332589	ENSMUSG00000003721	L=3473;T=protein_coding;R=chr1:121304353-121332589;N=Insig2	-	1222.63	0.0441962	0.111278	0.39717	0.691242	0.849646	Insig2
chr1	38898160	38898161	ENSMUSG00000026080	L=11964;T=protein_coding;R=chr1:38863867-38898161;N=Chst10	-	1308.78	0.0438795	0.11119	0.394635	0.693112	0.850961	Chst10
chr1	131138339	131138340	ENSMUSG00000016526	L=3178;T=protein_coding;R=chr1:131127455-131138340;N=Dyrk3	-	4647.69	0.0282122	0.0716034	0.394006	0.693576	0.851039	Dyrk3
chr1	92473859	92473860	ENSMUSG00000026260	L=3331;T=protein_coding;R=chr1:92439010-92473860;N=Ndufa10	-	7843.8	0.0267331	0.0681773	0.392111	0.694976	0.852165	Ndufa10
chr1	193273216	193273217	ENSMUSG00000009633	L=871;T=protein_coding;R=chr1:193272161-193273217;N=G0s2	-	40.4444	0.216454	0.556819	0.388733	0.697474	0.853633	G0s2
chr1	57406327	57406328	ENSMUSG00000025971	L=7878;T=protein_coding;R=chr1:57406328-57417953;N=Maip1	+	1204.37	0.042692	0.111962	0.381309	0.702974	0.856971	Maip1
chr1	34433263	34433264	ENSMUSG00000102336	L=6263;T=lincRNA;R=chr1:34427002-34433264;N=Gm37233	-	69.3502	-0.168219	0.443482	-0.379314	0.704455	0.85757	Gm37233
chr1	180263437	180263438	ENSMUSG00000010609	L=4332;T=protein_coding;R=chr1:180227004-180263438;N=Psen2	-	618.324	-0.0611145	0.1622	-0.376784	0.706334	0.858955	Psen2
chr1	184883217	184883218	ENSMUSG00000039349	L=3035;T=protein_coding;R=chr1:184871926-184883218;N=C130074G19Rik	-	552.898	-0.0601923	0.161851	-0.371899	0.709968	0.861162	C130074G19Rik
chr1	37299864	37299865	ENSMUSG00000026113	L=10387;T=protein_coding;R=chr1:37299865-37410736;N=Inpp4a	+	832.323	-0.0471869	0.128337	-0.36768	0.713111	0.863253	Inpp4a
chr1	153089506	153089507	ENSMUSG00000099969	L=99;T=antisense;R=chr1:153066481-153089507;N=Gm28960	-	14.5392	0.348445	0.949667	0.366913	0.713684	0.86362	Gm28960
chr1	10868687	10868688	ENSMUSG00000100648	L=759;T=processed_pseudogene;R=chr1:10868688-10869446;N=Gm28659	+	37.0706	-0.218876	0.600235	-0.36465	0.715372	0.864209	Gm28659
chr1	132298625	132298626	ENSMUSG00000042115	L=4269;T=protein_coding;R=chr1:132298626-132307357;N=Klhdc8a	+	25.1795	-0.258614	0.715994	-0.361195	0.717954	0.865657	Klhdc8a
chr1	44079745	44079746	ENSMUSG00000091844	L=20036;T=protein_coding;R=chr1:44055872-44079746;N=Gm8251	-	63.9626	0.160913	0.447159	0.359856	0.718955	0.86624	Gm8251
chr1	172126754	172126755	ENSMUSG00000003464	L=3815;T=protein_coding;R=chr1:172126755-172136493;N=Pex19	+	4530.9	0.0274746	0.0771314	0.356205	0.721687	0.868339	Pex19
chr1	182494155	182494156	ENSMUSG00000104415	L=4142;T=TEC;R=chr1:182494156-182498297;N=Gm37069	+	37.3783	0.198903	0.55886	0.355908	0.72191	0.868425	Gm37069
chr1	160573809	160573810	ENSMUSG00000104026	L=3650;T=TEC;R=chr1:160570161-160573810;N=Gm37212	-	16.4216	0.33239	0.938855	0.354037	0.723311	0.868917	Gm37212
chr1	86580057	86580058	ENSMUSG00000102927	L=1175;T=TEC;R=chr1:86580058-86581232;N=Gm37152	+	63.6086	0.155171	0.441402	0.351542	0.725182	0.870182	Gm37152
chr1	79776017	79776018	ENSMUSG00000026248	L=1644;T=protein_coding;R=chr1:79776018-79781445;N=Mrpl44	+	2934.19	0.0290151	0.0845309	0.343249	0.731411	0.873686	Mrpl44
chr1	40225079	40225080	ENSMUSG00000026072	L=6363;T=protein_coding;R=chr1:40225080-40317257;N=Il1r1	+	108.741	-0.120692	0.352624	-0.342267	0.73215	0.87405	Il1r1
chr1	25780305	25780306	ENSMUSG00000103924	L=4550;T=TEC;R=chr1:25775757-25780306;N=Gm37895	-	15.5154	0.324828	0.949237	0.342199	0.732201	0.874056	Gm37895
chr1	43488446	43488447	ENSMUSG00000103422	L=2491;T=TEC;R=chr1:43488447-43490937;N=Gm37536	+	14.2458	0.833321	2.44172	0.341284	0.732889	0.874458	Gm37536
chr1	185487293	185487294	ENSMUSG00000102185	L=1065;T=transcribed_processed_pseudogene;R=chr1:185487294-185498159;N=5033404E19Rik	+	113.364	0.111219	0.327852	0.339234	0.734433	0.875683	5033404E19Rik
chr1	134801984	134801985	ENSMUSG00000103614	L=2091;T=TEC;R=chr1:134799895-134801985;N=Gm37949	-	18.3088	-0.273858	0.809733	-0.338207	0.735207	0.876168	Gm37949
chr1	37998009	37998010	ENSMUSG00000026083	L=9753;T=protein_coding;R=chr1:37998010-38055579;N=Eif5b	+	35564.5	-0.0214978	0.0636901	-0.337538	0.735711	0.876487	Eif5b
chr1	34459761	34459762	ENSMUSG00000026126	L=6492;T=protein_coding;R=chr1:34459762-34475733;N=Ptpn18	+	64.4952	0.14477	0.429161	0.337332	0.735867	0.876554	Ptpn18
chr1	9747647	9747648	ENSMUSG00000097893	L=3101;T=antisense;R=chr1:9747648-9791924;N=1700034P13Rik	+	28.2652	-0.218912	0.657927	-0.33273	0.739338	0.878248	1700034P13Rik
chr1	165763745	165763746	ENSMUSG00000040713	L=2362;T=protein_coding;R=chr1:165763746-165775308;N=Creg1	+	493.938	-0.0550175	0.1671	-0.329249	0.741967	0.879842	Creg1
chr1	191224453	191224454	ENSMUSG00000073478	L=1687;T=lincRNA;R=chr1:191224454-191226140;N=D730003I15Rik	+	74.4592	0.133566	0.406316	0.328725	0.742364	0.879972	D730003I15Rik
chr1	171345645	171345646	ENSMUSG00000013997	L=4932;T=protein_coding;R=chr1:171338008-171345646;N=Nit1	-	1569.17	0.0332131	0.101669	0.32668	0.74391	0.880898	Nit1
chr1	165941617	165941618	ENSMUSG00000099008	L=1909;T=processed_pseudogene;R=chr1:165941618-165943526;N=Gm17976	+	33.3843	0.193871	0.595653	0.325476	0.744821	0.881369	Gm17976
chr1	89683907	89683908	ENSMUSG00000102009	L=3393;T=processed_transcript;R=chr1:89650529-89683908;N=4933400F21Rik	-	76.9	-0.128117	0.394839	-0.324479	0.745576	0.881596	4933400F21Rik
chr1	46850478	46850479	ENSMUSG00000100213	L=951;T=lincRNA;R=chr1:46849529-46850479;N=Gm28151	-	49.9051	0.158255	0.489572	0.323251	0.746505	0.882146	Gm28151
chr1	55226781	55226782	ENSMUSG00000025978	L=5871;T=protein_coding;R=chr1:55170159-55226782;N=Rftn2	-	20.645	-0.265923	0.833739	-0.318953	0.749762	0.884318	Rftn2
chr1	58505147	58505148	ENSMUSG00000085054	L=4616;T=lincRNA;R=chr1:58505148-58523230;N=Gm15834	+	52.9763	-0.161243	0.508938	-0.316823	0.751378	0.885133	Gm15834
chr1	42694924	42694925	ENSMUSG00000045515	L=7733;T=protein_coding;R=chr1:42694925-42703176;N=Pou3f3	+	41.4344	0.172577	0.551062	0.313171	0.754151	0.886925	Pou3f3
chr1	74935598	74935599	ENSMUSG00000047021	L=7817;T=protein_coding;R=chr1:74902071-74935599;N=Cfap65	-	20.2956	0.258458	0.825849	0.31296	0.754311	0.887059	Cfap65
chr1	63575589	63575590	ENSMUSG00000087823	L=103;T=snRNA;R=chr1:63575488-63575590;N=Gm22281	-	139.215	-0.0936224	0.301392	-0.310633	0.756079	0.887884	Gm22281
chr1	113964133	113964134	ENSMUSG00000097648	L=1009;T=lincRNA;R=chr1:113891385-113964134;N=9330185C12Rik	-	177.069	0.090282	0.290204	0.311098	0.755726	0.887884	9330185C12Rik
chr1	36332707	36332708	ENSMUSG00000102762	L=713;T=lincRNA;R=chr1:36332708-36333420;N=4930403P22Rik	+	16.7193	0.268493	0.877953	0.305817	0.759744	0.889513	4930403P22Rik
chr1	44020033	44020034	ENSMUSG00000047343	L=4300;T=protein_coding;R=chr1:44009408-44020034;N=Mettl21c	-	53.3668	0.145432	0.47619	0.305407	0.760056	0.889764	Mettl21c
chr1	191325911	191325912	ENSMUSG00000026627	L=2246;T=protein_coding;R=chr1:191325912-191350914;N=Pacc1	+	531.219	0.0478123	0.156799	0.304928	0.760421	0.889979	Pacc1
chr1	150265998	150265999	ENSMUSG00000099875	L=465;T=processed_pseudogene;R=chr1:150265535-150265999;N=Rbm3-ps	-	32.206	0.187509	0.615698	0.304547	0.760711	0.890101	Rbm3-ps
chr1	165788680	165788681	ENSMUSG00000005763	L=5329;T=protein_coding;R=chr1:165788681-165877277;N=Cd247	+	21.5665	-0.226552	0.752199	-0.301186	0.763273	0.891354	Cd247
chr1	58424065	58424066	ENSMUSG00000026034	L=8132;T=protein_coding;R=chr1:58410189-58424066;N=Clk1	-	8379.67	0.0195324	0.0651063	0.300007	0.764172	0.892023	Clk1
chr1	4880650	4880651	ENSMUSG00000062588	L=603;T=processed_pseudogene;R=chr1:4880049-4880651;N=Gm6104	-	23.2073	-0.212157	0.711856	-0.298034	0.765677	0.892642	Gm6104
chr1	71652836	71652837	ENSMUSG00000073652	L=2091;T=antisense;R=chr1:71652837-71662843;N=Apol7d	+	59.8044	0.136382	0.457183	0.298309	0.765467	0.892642	Apol7d
chr1	58505108	58505109	ENSMUSG00000026037	L=3857;T=protein_coding;R=chr1:58462771-58505109;N=Orc2	-	10489.4	0.0184023	0.0618432	0.297564	0.766036	0.892893	Orc2
chr1	6441295	6441296	ENSMUSG00000103845	L=4530;T=processed_pseudogene;R=chr1:6429655-6441296;N=Gm19026	-	16.2256	0.248137	0.837816	0.296172	0.767099	0.893267	Gm19026
chr1	72236945	72236946	ENSMUSG00000094050	L=191;T=snRNA;R=chr1:72236946-72237136;N=Gm23472	+	16.7371	0.248643	0.840565	0.295805	0.767379	0.893424	Gm23472
chr1	111807774	111807775	ENSMUSG00000100555	L=1977;T=processed_pseudogene;R=chr1:111804934-111807775;N=Gm8173	-	28.4313	0.207302	0.702342	0.295159	0.767872	0.893563	Gm8173
chr1	157118947	157118948	ENSMUSG00000109913	L=1230;T=unitary_pseudogene;R=chr1:157118948-157134399;N=Gm30694	+	16.1742	-0.251477	0.853332	-0.2947	0.768223	0.893634	Gm30694
chr1	151755370	151755371	ENSMUSG00000043019	L=6381;T=protein_coding;R=chr1:151755371-151822051;N=Edem3	+	5307.02	-0.022279	0.0760665	-0.292888	0.769608	0.894329	Edem3
chr1	100282642	100282643	ENSMUSG00000099835	L=315;T=processed_pseudogene;R=chr1:100282329-100282643;N=Gm29668	-	73.5861	-0.121796	0.41707	-0.292028	0.770265	0.894522	Gm29668
chr1	184034300	184034301	ENSMUSG00000044854	L=1272;T=protein_coding;R=chr1:184033030-184034301;N=1700056E22Rik	-	18.715	0.241547	0.829513	0.291191	0.770905	0.894862	1700056E22Rik
chr1	127868772	127868773	ENSMUSG00000036104	L=11739;T=protein_coding;R=chr1:127868773-127943868;N=Rab3gap1	+	3863.19	-0.0235702	0.0811915	-0.290303	0.771584	0.895107	Rab3gap1
chr1	53020178	53020179	ENSMUSG00000043629	L=4330;T=protein_coding;R=chr1:52922324-53020179;N=1700019D03Rik	-	3430.65	-0.0224045	0.0779484	-0.287427	0.773785	0.896376	1700019D03Rik
chr1	192092558	192092559	ENSMUSG00000026637	L=4566;T=protein_coding;R=chr1:191997205-192092559;N=Traf5	-	101.355	0.0985282	0.345409	0.285251	0.775452	0.897096	Traf5
chr1	36557700	36557701	ENSMUSG00000087589	L=2830;T=processed_transcript;R=chr1:36557701-36565613;N=D430040D24Rik	+	30.6901	0.191562	0.67067	0.285628	0.775163	0.897096	D430040D24Rik
chr1	172258413	172258414	ENSMUSG00000007107	L=3667;T=protein_coding;R=chr1:172223513-172258414;N=Atp1a4	-	55.3888	-0.132378	0.466061	-0.284035	0.776383	0.897681	Atp1a4
chr1	171113917	171113918	ENSMUSG00000026649	L=1774;T=protein_coding;R=chr1:171113918-171126967;N=Cfap126	+	151.242	0.0815698	0.287678	0.283545	0.776759	0.897943	Cfap126
chr1	171354125	171354126	ENSMUSG00000102929	L=1290;T=TEC;R=chr1:171354126-171355415;N=Gm37154	+	193.315	-0.0820869	0.290707	-0.28237	0.77766	0.898255	Gm37154
chr1	180697033	180697034	ENSMUSG00000026497	L=2294;T=protein_coding;R=chr1:180693043-180697034;N=Mixl1	-	71.4965	0.120227	0.426436	0.281934	0.777994	0.898453	Mixl1
chr1	161176935	161176936	ENSMUSG00000102817	L=3866;T=transcribed_unprocessed_pseudogene;R=chr1:161176936-161237307;N=Gm6185	+	29.1958	-0.181368	0.645284	-0.281066	0.77866	0.898468	Gm6185
chr1	36916538	36916539	ENSMUSG00000102930	L=2413;T=sense_intronic;R=chr1:36913601-36916539;N=Gm38115	-	135.24	0.0900783	0.320398	0.281146	0.778599	0.898468	Gm38115
chr1	170215396	170215397	ENSMUSG00000026667	L=8101;T=protein_coding;R=chr1:170193420-170215397;N=Uhmk1	-	4549.17	-0.0217054	0.0778486	-0.278815	0.780387	0.899322	Uhmk1
chr1	52584517	52584518	ENSMUSG00000100007	L=642;T=processed_pseudogene;R=chr1:52584518-52585159;N=Gm5527	+	23.2006	0.21724	0.790312	0.274879	0.783409	0.900651	Gm5527
chr1	134646676	134646677	ENSMUSG00000026452	L=7638;T=protein_coding;R=chr1:134646677-134762593;N=Syt2	+	32.5966	0.167082	0.610287	0.273776	0.784257	0.901177	Syt2
chr1	151499584	151499585	ENSMUSG00000103238	L=3029;T=TEC;R=chr1:151496557-151499585;N=Gm36527	-	234.952	0.0689382	0.255291	0.270038	0.787131	0.903124	Gm36527
chr1	135248560	135248561	ENSMUSG00000097680	L=2782;T=antisense;R=chr1:135248561-135266443;N=Gm26642	+	36.7814	0.15236	0.565431	0.269458	0.787577	0.903528	Gm26642
chr1	75210812	75210813	ENSMUSG00000026200	L=5905;T=protein_coding;R=chr1:75198236-75210813;N=Glb1l	-	341.389	-0.0519975	0.193392	-0.26887	0.78803	0.903794	Glb1l
chr1	63178676	63178677	ENSMUSG00000064612	L=78;T=snoRNA;R=chr1:63178677-63178754;N=Gm26457	+	34.7521	0.15675	0.58373	0.268531	0.788291	0.903913	Gm26457
chr1	91398814	91398815	ENSMUSG00000026309	L=5556;T=protein_coding;R=chr1:91373861-91398815;N=Ilkap	-	3970.98	0.0214792	0.0809031	0.265493	0.79063	0.905394	Ilkap
chr1	42103288	42103289	ENSMUSG00000100178	L=1045;T=processed_pseudogene;R=chr1:42103289-42104333;N=Gm5267	+	198.915	0.0692212	0.261431	0.264778	0.791181	0.9057	Gm5267
chr1	131279605	131279606	ENSMUSG00000042349	L=9018;T=protein_coding;R=chr1:131254343-131279606;N=Ikbke	-	79.5563	0.104043	0.393797	0.264203	0.791623	0.905889	Ikbke
chr1	171305493	171305494	ENSMUSG00000079137	L=408;T=processed_pseudogene;R=chr1:171305087-171305494;N=Rpl27-ps1	-	148.91	-0.0771237	0.295097	-0.26135	0.793823	0.906671	Rpl27-ps1
chr1	127984686	127984687	ENSMUSG00000104164	L=5783;T=TEC;R=chr1:127978905-127984687;N=Gm38248	-	542.905	-0.0413212	0.158244	-0.261124	0.793997	0.906708	Gm38248
chr1	36471619	36471620	ENSMUSG00000037408	L=4829;T=protein_coding;R=chr1:36471620-36508764;N=Cnnm4	+	1205.65	-0.0309664	0.120059	-0.257926	0.796464	0.907725	Cnnm4
chr1	153620672	153620673	ENSMUSG00000099858	L=1070;T=processed_pseudogene;R=chr1:153619604-153620673;N=Gm6652	-	38.2829	0.151862	0.60002	0.253094	0.800195	0.909676	Gm6652
chr1	46425591	46425592	ENSMUSG00000101337	L=12603;T=protein_coding;R=chr1:46425592-46807476;N=Dnah7c	+	23.538	0.18219	0.723997	0.251644	0.801316	0.910211	Dnah7c
chr1	136415518	136415519	ENSMUSG00000097403	L=3589;T=processed_transcript;R=chr1:136411916-136415519;N=9230116N13Rik	-	88.0124	0.0928016	0.371839	0.249575	0.802916	0.910908	9230116N13Rik
chr1	189688085	189688086	ENSMUSG00000026605	L=15433;T=protein_coding;R=chr1:189640606-189688086;N=Cenpf	-	38554	-0.0181216	0.0728187	-0.248859	0.803469	0.911272	Cenpf
chr1	189277822	189277823	ENSMUSG00000102824	L=381;T=processed_pseudogene;R=chr1:189277443-189277823;N=Pdcd5-ps	-	188.422	0.0665555	0.267611	0.248703	0.803591	0.911355	Pdcd5-ps
chr1	58973429	58973430	ENSMUSG00000026028	L=7088;T=protein_coding;R=chr1:58900449-58973430;N=Trak2	-	3715.14	-0.0196868	0.0793354	-0.248146	0.804021	0.911627	Trak2
chr1	53297094	53297095	ENSMUSG00000026097	L=4711;T=protein_coding;R=chr1:53297095-53310309;N=Ormdl1	+	1160.64	-0.028053	0.113137	-0.247957	0.804168	0.911654	Ormdl1
chr1	13068837	13068838	ENSMUSG00000099498	L=288;T=lincRNA;R=chr1:13068838-13078662;N=Gm29283	+	16.834	-0.208463	0.843771	-0.247061	0.804861	0.911985	Gm29283
chr1	93478963	93478964	ENSMUSG00000026276	L=7979;T=protein_coding;R=chr1:93478964-93510260;N=Septin2	+	676.826	-0.035017	0.1424	-0.245905	0.805756	0.912405	Septin2
chr1	195013745	195013746	ENSMUSG00000103867	L=2703;T=TEC;R=chr1:195013746-195016448;N=9630010A21Rik	+	15.3062	-0.228853	0.934813	-0.244811	0.806603	0.912642	9630010A21Rik
chr1	93478814	93478815	ENSMUSG00000034088	L=11320;T=protein_coding;R=chr1:93405940-93478815;N=Hdlbp	-	40843.2	-0.0148582	0.0606758	-0.244878	0.806551	0.912642	Hdlbp
chr1	170630920	170630921	ENSMUSG00000102193	L=581;T=processed_pseudogene;R=chr1:170630921-170631501;N=Gm7299	+	140.042	-0.07153	0.292561	-0.244496	0.806847	0.912776	Gm7299
chr1	36372290	36372291	ENSMUSG00000037432	L=6356;T=protein_coding;R=chr1:36372291-36422110;N=Fer1l5	+	361.875	0.0462186	0.189665	0.243686	0.807474	0.913054	Fer1l5
chr1	86874349	86874350	ENSMUSG00000102293	L=2315;T=TEC;R=chr1:86874350-86876664;N=Gm37541	+	19.9658	0.182795	0.776277	0.235477	0.813838	0.916596	Gm37541
chr1	186960507	186960508	ENSMUSG00000097935	L=1006;T=processed_pseudogene;R=chr1:186960508-186961513;N=Gm3809	+	46.9301	-0.121496	0.527282	-0.23042	0.817765	0.91831	Gm3809
chr1	72004287	72004288	ENSMUSG00000059483	L=480;T=processed_pseudogene;R=chr1:72004288-72004767;N=Gm5528	+	80.8421	0.0886916	0.385636	0.229988	0.818101	0.91845	Gm5528
chr1	33922454	33922455	ENSMUSG00000103596	L=2384;T=TEC;R=chr1:33922455-33924838;N=Gm37354	+	147.821	0.069269	0.302269	0.229163	0.818742	0.918687	Gm37354
chr1	74278549	74278550	ENSMUSG00000064272	L=1075;T=protein_coding;R=chr1:74278550-74279624;N=Gpbar1	+	16.1982	-0.202003	0.885411	-0.228147	0.819532	0.918856	Gpbar1
chr1	58445150	58445151	ENSMUSG00000026036	L=7763;T=protein_coding;R=chr1:58445151-58481816;N=Nif3l1	+	3929.34	0.0179982	0.0797548	0.22567	0.821458	0.919791	Nif3l1
chr1	74544283	74544284	ENSMUSG00000033364	L=11081;T=protein_coding;R=chr1:74435511-74544284;N=Usp37	-	10751.1	-0.0146426	0.0661212	-0.221452	0.824741	0.92131	Usp37
chr1	55237176	55237177	ENSMUSG00000046994	L=11294;T=protein_coding;R=chr1:55237177-55248470;N=Mars2	+	1681.11	0.0229071	0.104057	0.220141	0.825762	0.921913	Mars2
chr1	139086983	139086984	ENSMUSG00000102451	L=4123;T=TEC;R=chr1:139082862-139086984;N=Gm37655	-	26.775	-0.18488	0.840175	-0.220049	0.825833	0.921938	Gm37655
chr1	37541015	37541016	ENSMUSG00000026110	L=12881;T=protein_coding;R=chr1:37439340-37541016;N=Mgat4a	-	1913.92	0.0223472	0.102235	0.218587	0.826972	0.922762	Mgat4a
chr1	133164209	133164210	ENSMUSG00000041757	L=12530;T=protein_coding;R=chr1:133164210-133303435;N=Plekha6	+	684.582	-0.0304792	0.140145	-0.217484	0.827831	0.922902	Plekha6
chr1	175492499	175492500	ENSMUSG00000026527	L=6019;T=protein_coding;R=chr1:175059087-175492500;N=Rgs7	-	14.3752	0.194496	0.89475	0.217374	0.827917	0.922902	Rgs7
chr1	180813942	180813943	ENSMUSG00000060743	L=3504;T=protein_coding;R=chr1:180800832-180813943;N=H3f3a	-	7332.21	-0.0423122	0.198022	-0.213675	0.830801	0.924219	H3f3a
chr1	136696210	136696211	ENSMUSG00000097448	L=1617;T=lincRNA;R=chr1:136696211-136726142;N=Platr22	+	402.533	0.0377193	0.176986	0.213121	0.831233	0.924278	Platr22
chr1	55127296	55127297	ENSMUSG00000089670	L=991;T=processed_pseudogene;R=chr1:55127297-55128287;N=Gm16581	+	28.2886	0.14001	0.657926	0.212805	0.831479	0.924466	Gm16581
chr1	131342682	131342683	ENSMUSG00000102733	L=1382;T=TEC;R=chr1:131341302-131342683;N=Gm38262	-	24.2412	-0.166381	0.783544	-0.212344	0.831839	0.924608	Gm38262
chr1	38077304	38077305	ENSMUSG00000103804	L=701;T=sense_intronic;R=chr1:38076295-38077305;N=Gm37062	-	94.7004	-0.0758153	0.362294	-0.209264	0.834242	0.925388	Gm37062
chr1	28580771	28580772	ENSMUSG00000086240	L=274;T=processed_pseudogene;R=chr1:28580499-28580772;N=Gm7846	-	55.2116	0.097911	0.467862	0.209273	0.834235	0.925388	Gm7846
chr1	36536882	36536883	ENSMUSG00000067653	L=2697;T=protein_coding;R=chr1:36530188-36536883;N=Ankrd23	-	40.0085	-0.112712	0.539115	-0.209069	0.834395	0.925504	Ankrd23
chr1	54250682	54250683	ENSMUSG00000025983	L=5021;T=protein_coding;R=chr1:54250683-54368727;N=Ccdc150	+	56.7199	0.0956774	0.4597	0.20813	0.835127	0.926102	Ccdc150
chr1	177786855	177786856	ENSMUSG00000089657	L=610;T=processed_pseudogene;R=chr1:177786856-177787465;N=Gm16585	+	38.8	0.114357	0.549874	0.20797	0.835252	0.926133	Gm16585
chr1	39573874	39573875	ENSMUSG00000064936	L=130;T=snoRNA;R=chr1:39573746-39573875;N=Gm23722	-	16.1695	-0.201866	0.993776	-0.20313	0.839033	0.927814	Gm23722
chr1	59704789	59704790	ENSMUSG00000089093	L=84;T=snoRNA;R=chr1:59704790-59704873;N=Snord11	+	16.3269	-0.173326	0.856256	-0.202423	0.839586	0.928035	Snord11
chr1	64617241	64617242	ENSMUSG00000025956	L=3005;T=protein_coding;R=chr1:64606473-64617242;N=Mettl21a	-	714.422	-0.0277722	0.137373	-0.202165	0.839787	0.928097	Mettl21a
chr1	105990281	105990282	ENSMUSG00000099843	L=1417;T=lincRNA;R=chr1:105979350-105990282;N=Gm7160	-	75.6334	-0.0789078	0.398271	-0.198126	0.842947	0.930092	Gm7160
chr1	7397868	7397869	ENSMUSG00000097797	L=4339;T=lincRNA;R=chr1:7349406-7397869;N=Gm26901	-	83.0296	-0.0773786	0.389765	-0.198526	0.842633	0.930092	Gm26901
chr1	179546369	179546370	ENSMUSG00000038949	L=8859;T=protein_coding;R=chr1:179546370-179627478;N=Cnst	+	1204.29	0.0231184	0.116691	0.198117	0.842954	0.930092	Cnst
chr1	156838561	156838562	ENSMUSG00000033544	L=2841;T=protein_coding;R=chr1:156838562-156861078;N=Angptl1	+	34.3435	0.114344	0.578943	0.197504	0.843433	0.930442	Angptl1
chr1	134361978	134361979	ENSMUSG00000042305	L=3564;T=protein_coding;R=chr1:134346097-134361979;N=Tmem183a	-	6266.15	-0.0132278	0.0675864	-0.195717	0.844832	0.930984	Tmem183a
chr1	133131781	133131782	ENSMUSG00000102425	L=3107;T=TEC;R=chr1:133128676-133131782;N=Gm26616	-	51.1695	-0.0936438	0.488626	-0.191647	0.848019	0.932656	Gm26616
chr1	134111241	134111242	ENSMUSG00000026450	L=1815;T=protein_coding;R=chr1:134111242-134151540;N=Chit1	+	15.7364	0.173303	0.904499	0.191601	0.848055	0.932656	Chit1
chr1	181953374	181953375	ENSMUSG00000103722	L=3244;T=TEC;R=chr1:181950132-181953375;N=2700078F05Rik	-	635.49	-0.0295628	0.155224	-0.190453	0.848954	0.933258	2700078F05Rik
chr1	171281185	171281186	ENSMUSG00000062729	L=4515;T=protein_coding;R=chr1:171275990-171281186;N=Ppox	-	1064.4	-0.0249953	0.132842	-0.188158	0.850753	0.933906	Ppox
chr1	165613889	165613890	ENSMUSG00000103098	L=832;T=processed_pseudogene;R=chr1:165613059-165613890;N=Gm37559	-	50.7562	-0.0945855	0.515114	-0.18362	0.854311	0.935775	Gm37559
chr1	13236433	13236434	ENSMUSG00000103495	L=1626;T=TEC;R=chr1:13234809-13236434;N=Gm37409	-	18.1818	0.149794	0.820333	0.182601	0.855111	0.935791	Gm37409
chr1	34032099	34032100	ENSMUSG00000103364	L=1698;T=TEC;R=chr1:34032100-34033797;N=Gm38157	+	77.3933	-0.071631	0.397032	-0.180416	0.856826	0.936698	Gm38157
chr1	45857753	45857754	ENSMUSG00000084817	L=423;T=processed_pseudogene;R=chr1:45857332-45857754;N=Gm5526	-	26.6637	-0.118343	0.659541	-0.179432	0.857598	0.93712	Gm5526
chr1	135152962	135152963	ENSMUSG00000085311	L=603;T=antisense;R=chr1:135152963-135153806;N=Gm15445	+	27.7401	-0.124555	0.69785	-0.178483	0.858344	0.937522	Gm15445
chr1	75142710	75142711	ENSMUSG00000033159	L=5635;T=protein_coding;R=chr1:75134554-75142711;N=Cnppd1	-	1641.41	0.0179617	0.101854	0.176348	0.860021	0.93832	Cnppd1
chr1	191575543	191575544	ENSMUSG00000037474	L=13709;T=protein_coding;R=chr1:191537356-191575544;N=Dtl	-	10116.2	-0.0110525	0.0629442	-0.175593	0.860614	0.938733	Dtl
chr1	66783912	66783913	ENSMUSG00000082057	L=1359;T=processed_pseudogene;R=chr1:66783913-66786445;N=Gm15789	+	14.0612	0.161081	0.945702	0.170329	0.864751	0.940105	Gm15789
chr1	92848770	92848771	ENSMUSG00000101995	L=1655;T=antisense;R=chr1:92842177-92848771;N=Gm29480	-	29.0986	-0.10535	0.640366	-0.164515	0.869325	0.942116	Gm29480
chr1	128163213	128163214	ENSMUSG00000103497	L=1316;T=TEC;R=chr1:128163214-128164529;N=Gm37407	+	56.8899	-0.0752684	0.458617	-0.16412	0.869636	0.942365	Gm37407
chr1	186749395	186749396	ENSMUSG00000097784	L=1275;T=lincRNA;R=chr1:186749396-186752921;N=A430105J06Rik	+	27.1481	0.133742	0.83909	0.159389	0.873363	0.944057	A430105J06Rik
chr1	66817561	66817562	ENSMUSG00000026004	L=6664;T=protein_coding;R=chr1:66719248-66817562;N=Kansl1l	-	628.107	0.0240144	0.154175	0.155761	0.876222	0.945438	Kansl1l
chr1	87183312	87183313	ENSMUSG00000036480	L=2180;T=protein_coding;R=chr1:87183313-87188405;N=Prss56	+	21.8524	0.11442	0.736444	0.155368	0.876531	0.945446	Prss56
chr1	80758526	80758527	ENSMUSG00000038608	L=18267;T=protein_coding;R=chr1:80501073-80758527;N=Dock10	-	33.9973	0.0943689	0.609566	0.154813	0.876968	0.945496	Dock10
chr1	191821992	191821993	ENSMUSG00000102840	L=1624;T=antisense;R=chr1:191820370-191821993;N=Gm38037	-	57.055	0.072342	0.473331	0.152836	0.878528	0.946017	Gm38037
chr1	52500678	52500679	ENSMUSG00000002881	L=4100;T=protein_coding;R=chr1:52457294-52500679;N=Nab1	-	1085.3	-0.017415	0.115621	-0.150621	0.880275	0.946869	Nab1
chr1	38384948	38384949	ENSMUSG00000087131	L=1853;T=antisense;R=chr1:38384949-38393974;N=Gm16152	+	14.6288	-0.139551	0.936132	-0.149072	0.881497	0.947226	Gm16152
chr1	155179800	155179801	ENSMUSG00000104181	L=588;T=processed_pseudogene;R=chr1:155179801-155180388;N=Gm8850	+	37.2722	-0.084061	0.565162	-0.148738	0.88176	0.947243	Gm8850
chr1	91296044	91296045	ENSMUSG00000083064	L=892;T=processed_pseudogene;R=chr1:91296045-91296936;N=Gm7785	+	112.967	-0.0521786	0.354492	-0.147193	0.88298	0.947702	Gm7785
chr1	161727488	161727489	ENSMUSG00000040323	L=798;T=processed_pseudogene;R=chr1:161726242-161727489;N=Gm15429	-	14.2856	-0.129383	0.915591	-0.141311	0.887624	0.949863	Gm15429
chr1	150319416	150319417	ENSMUSG00000006007	L=3350;T=protein_coding;R=chr1:150319417-150333906;N=Pdc	+	33.4098	0.082983	0.588185	0.141083	0.887804	0.94995	Pdc
chr1	181282045	181282046	ENSMUSG00000103260	L=1847;T=processed_pseudogene;R=chr1:181282046-181283892;N=Gm8146	+	35.8542	0.0789608	0.56961	0.138622	0.889748	0.950811	Gm8146
chr1	185454847	185454848	ENSMUSG00000026614	L=6508;T=protein_coding;R=chr1:185454848-185468762;N=Slc30a10	+	39.1074	0.0803205	0.583106	0.137746	0.890441	0.951069	Slc30a10
chr1	25829706	25829707	ENSMUSG00000033569	L=18559;T=protein_coding;R=chr1:25067476-25829707;N=Adgrb3	-	100.876	-0.0472062	0.345587	-0.136597	0.891349	0.95131	Adgrb3
chr1	136415270	136415271	ENSMUSG00000026404	L=2953;T=protein_coding;R=chr1:136415271-136440158;N=Ddx59	+	1797.68	0.0149834	0.109445	0.136903	0.891108	0.95131	Ddx59
chr1	171326176	171326177	ENSMUSG00000103983	L=5577;T=lincRNA;R=chr1:171320601-171326177;N=Gm20045	-	209.76	0.0325314	0.240081	0.135502	0.892215	0.951584	Gm20045
chr1	10198801	10198802	ENSMUSG00000102556	L=1722;T=TEC;R=chr1:10197081-10198802;N=Gm37569	-	23.2074	-0.0943015	0.708147	-0.133167	0.894062	0.952475	Gm37569
chr1	20890605	20890606	ENSMUSG00000025931	L=5488;T=protein_coding;R=chr1:20890606-20939650;N=Paqr8	+	638.037	-0.0189348	0.145353	-0.130268	0.896354	0.953766	Paqr8
chr1	192136895	192136896	ENSMUSG00000097316	L=2788;T=antisense;R=chr1:192136896-192151026;N=Gm10516	+	16.3337	0.108192	0.837912	0.129121	0.897262	0.954413	Gm10516
chr1	71040029	71040030	ENSMUSG00000089965	L=379;T=processed_pseudogene;R=chr1:71039652-71040030;N=Gm16236	-	38.6302	-0.0707263	0.553174	-0.127855	0.898263	0.954847	Gm16236
chr1	14840155	14840156	ENSMUSG00000081201	L=288;T=processed_pseudogene;R=chr1:14839869-14840156;N=Smt3h2-ps4	-	38.0397	0.0796141	0.625858	0.127208	0.898776	0.955062	Smt3h2-ps4
chr1	184617247	184617248	ENSMUSG00000102606	L=480;T=processed_pseudogene;R=chr1:184617248-184617727;N=Rpl21-ps1	+	30.7269	-0.0753761	0.623702	-0.120853	0.903808	0.957452	Rpl21-ps1
chr1	166946357	166946358	ENSMUSG00000086925	L=762;T=processed_pseudogene;R=chr1:166945597-166946358;N=Gm6286	-	498.071	-0.0194773	0.162	-0.120231	0.9043	0.957459	Gm6286
chr1	98057679	98057680	ENSMUSG00000089706	L=5853;T=processed_transcript;R=chr1:98031116-98057680;N=B230216N24Rik	-	26.1975	0.0857257	0.722369	0.118673	0.905534	0.958153	B230216N24Rik
chr1	119504793	119504794	ENSMUSG00000004451	L=4930;T=protein_coding;R=chr1:119470305-119504794;N=Ralb	-	3640.72	-0.00941914	0.0811183	-0.116116	0.907561	0.959246	Ralb
chr1	191097846	191097847	ENSMUSG00000026630	L=1597;T=protein_coding;R=chr1:191097847-191108945;N=Batf3	+	77.2743	0.0472015	0.412339	0.114472	0.908863	0.959659	Batf3
chr1	10037986	10037987	ENSMUSG00000056763	L=17553;T=protein_coding;R=chr1:10037987-10136768;N=Cspp1	+	6710.1	-0.00860833	0.077026	-0.111759	0.911015	0.960211	Cspp1
chr1	136624900	136624901	ENSMUSG00000041483	L=4937;T=protein_coding;R=chr1:136624901-136630053;N=Zfp281	+	14770.3	-0.00672515	0.0610518	-0.110155	0.912287	0.960827	Zfp281
chr1	121328091	121328092	ENSMUSG00000104253	L=3058;T=TEC;R=chr1:121328092-121331149;N=Gm37174	+	32.9547	0.0696764	0.63583	0.109583	0.91274	0.961033	Gm37174
chr1	151500954	151500955	ENSMUSG00000026484	L=4127;T=protein_coding;R=chr1:151458004-151500955;N=Rnf2	-	8900.33	-0.0066809	0.0622366	-0.107347	0.914514	0.961594	Rnf2
chr1	191218038	191218039	ENSMUSG00000026628	L=2154;T=protein_coding;R=chr1:191170296-191218039;N=Atf3	-	159.381	0.0323506	0.305033	0.106056	0.915538	0.961914	Atf3
chr1	37866428	37866429	ENSMUSG00000060771	L=10662;T=protein_coding;R=chr1:37754776-37866429;N=Tsga10	-	368.717	-0.0191484	0.185987	-0.102955	0.917998	0.963088	Tsga10
chr1	106714273	106714274	ENSMUSG00000057329	L=9157;T=protein_coding;R=chr1:106538178-106714274;N=Bcl2	-	98.9035	-0.0362789	0.354211	-0.102422	0.918422	0.963374	Bcl2
chr1	182124736	182124737	ENSMUSG00000026511	L=5541;T=protein_coding;R=chr1:182124737-182132407;N=Srp9	+	3543.02	-0.00824682	0.0830185	-0.0993371	0.920871	0.964832	Srp9
chr1	171370098	171370099	ENSMUSG00000006411	L=3746;T=protein_coding;R=chr1:171370099-171388598;N=Nectin4	+	251.19	0.0219934	0.222214	0.0989738	0.921159	0.964833	Nectin4
chr1	132729354	132729355	ENSMUSG00000101126	L=1877;T=antisense;R=chr1:132729355-132732826;N=Gm10538	+	32.6461	-0.0575197	0.609774	-0.0943296	0.924847	0.96609	Gm10538
chr1	44102440	44102441	ENSMUSG00000026049	L=1926;T=protein_coding;R=chr1:44086613-44102441;N=Tex30	-	1482.7	-0.0100266	0.108912	-0.0920619	0.926649	0.967127	Tex30
chr1	51879607	51879608	ENSMUSG00000100313	L=2499;T=sense_intronic;R=chr1:51877110-51879608;N=Gm28323	-	22.0441	0.0731085	0.797055	0.0917233	0.926918	0.96727	Gm28323
chr1	128132156	128132157	ENSMUSG00000104239	L=2496;T=TEC;R=chr1:128132157-128134652;N=Gm37588	+	75.1201	-0.0401081	0.439646	-0.0912282	0.927311	0.967396	Gm37588
chr1	72087856	72087857	ENSMUSG00000101496	L=598;T=processed_pseudogene;R=chr1:72087857-72088454;N=Gm8885	+	62.0311	0.0389101	0.452089	0.0860675	0.931413	0.969245	Gm8885
chr1	36132041	36132042	ENSMUSG00000102202	L=4340;T=lincRNA;R=chr1:36132042-36138746;N=Gm33280	+	29.7689	0.0525063	0.629432	0.0834187	0.933519	0.970302	Gm33280
chr1	16688050	16688051	ENSMUSG00000025779	L=1021;T=protein_coding;R=chr1:16688051-16709611;N=Ly96	+	15.4465	-0.0717515	0.863881	-0.0830571	0.933806	0.970363	Ly96
chr1	5070284	5070285	ENSMUSG00000002459	L=4239;T=protein_coding;R=chr1:4909576-5070285;N=Rgs20	-	66.977	-0.0341807	0.425523	-0.0803263	0.935978	0.971618	Rgs20
chr1	93168724	93168725	ENSMUSG00000084989	L=7132;T=protein_coding;R=chr1:93168725-93231072;N=Crocc2	+	31.8588	-0.0475575	0.616208	-0.0771778	0.938482	0.973196	Crocc2
chr1	127959515	127959516	ENSMUSG00000099760	L=2243;T=antisense;R=chr1:127959516-127967452;N=Gm28800	+	90.1163	-0.0257907	0.367309	-0.0702152	0.944022	0.975998	Gm28800
chr1	170925643	170925644	ENSMUSG00000089838	L=336;T=processed_pseudogene;R=chr1:170925309-170925644;N=Gm2962	-	22.4577	-0.051091	0.740057	-0.0690365	0.944961	0.976282	Gm2962
chr1	71156019	71156020	ENSMUSG00000101551	L=775;T=processed_pseudogene;R=chr1:71155246-71156020;N=Gm8870	-	23.4972	-0.0479841	0.708643	-0.0677127	0.946014	0.976743	Gm8870
chr1	64994603	64994604	ENSMUSG00000084416	L=654;T=processed_pseudogene;R=chr1:64993951-64994604;N=Rpl10a-ps1	-	329.961	-0.0147907	0.223099	-0.0662966	0.947142	0.977057	Rpl10a-ps1
chr1	16770137	16770138	ENSMUSG00000091020	L=1860;T=processed_pseudogene;R=chr1:16768279-16770138;N=Gm5828	-	80.1546	-0.0294401	0.452271	-0.065094	0.948099	0.977257	Gm5828
chr1	40790686	40790687	ENSMUSG00000041945	L=5125;T=protein_coding;R=chr1:40772038-40790687;N=Mfsd9	-	45.6955	0.0311066	0.519582	0.0598686	0.95226	0.979067	Mfsd9
chr1	174155632	174155633	ENSMUSG00000055033	L=3806;T=protein_coding;R=chr1:174155633-174162195;N=Olfr420	+	23.8041	0.0439582	0.740796	0.0593392	0.952682	0.979238	Olfr420
chr1	91459323	91459324	ENSMUSG00000055866	L=5856;T=protein_coding;R=chr1:91415982-91459324;N=Per2	-	111.292	-0.0195315	0.330345	-0.0591248	0.952853	0.979308	Per2
chr1	80327993	80327994	ENSMUSG00000103525	L=1818;T=TEC;R=chr1:80326177-80327994;N=Gm37262	-	100.372	-0.021345	0.366175	-0.0582919	0.953516	0.979464	Gm37262
chr1	136507408	136507409	ENSMUSG00000099337	L=372;T=processed_pseudogene;R=chr1:136507409-136507780;N=Gm29486	+	23.005	0.0464187	0.815453	0.0569239	0.954606	0.979847	Gm29486
chr1	90915084	90915085	ENSMUSG00000026303	L=5357;T=protein_coding;R=chr1:90915085-90951142;N=Mlph	+	30.2899	-0.0344931	0.637515	-0.0541055	0.956851	0.980889	Mlph
chr1	128143613	128143614	ENSMUSG00000102179	L=2735;T=TEC;R=chr1:128143614-128146348;N=Gm37868	+	45.2777	0.0278256	0.534005	0.0521075	0.958443	0.981458	Gm37868
chr1	143640663	143640664	ENSMUSG00000033849	L=9288;T=protein_coding;R=chr1:143640664-143654614;N=B3galt2	+	341.078	-0.0101314	0.213542	-0.0474447	0.962159	0.983433	B3galt2
chr1	191249423	191249424	ENSMUSG00000103685	L=1843;T=TEC;R=chr1:191249424-191251266;N=Gm37074	+	15.5657	-0.0427501	0.916036	-0.0466686	0.962777	0.983884	Gm37074
chr1	93305963	93305964	ENSMUSG00000101172	L=885;T=antisense;R=chr1:93305964-93317309;N=Gm28535	+	15.6576	-0.0388776	0.879972	-0.0441805	0.964761	0.984455	Gm28535
chr1	150466164	150466165	ENSMUSG00000006014	L=4280;T=protein_coding;R=chr1:150449412-150466165;N=Prg4	-	67.6518	-0.0187097	0.42595	-0.0439246	0.964965	0.984455	Prg4
chr1	132068061	132068062	ENSMUSG00000059149	L=7187;T=protein_coding;R=chr1:132022806-132068062;N=Mfsd4a	-	676.787	-0.00600716	0.14077	-0.0426735	0.965962	0.984743	Mfsd4a
chr1	140266486	140266487	ENSMUSG00000102698	L=3366;T=TEC;R=chr1:140266487-140269852;N=Gm37777	+	44.3463	-0.0229271	0.551999	-0.0415348	0.96687	0.984979	Gm37777
chr1	169969240	169969241	ENSMUSG00000026675	L=5104;T=protein_coding;R=chr1:169949535-169969241;N=Hsd17b7	-	1251.13	0.00462341	0.111361	0.0415174	0.966883	0.984979	Hsd17b7
chr1	97024680	97024681	ENSMUSG00000044757	L=1248;T=processed_pseudogene;R=chr1:97024681-97025928;N=Gm6430	+	63.5184	-0.0190181	0.472247	-0.0402715	0.967877	0.985257	Gm6430
chr1	52630702	52630703	ENSMUSG00000043015	L=7078;T=protein_coding;R=chr1:52630703-52651919;N=Nemp2	+	1329.01	0.00421275	0.106982	0.0393782	0.968589	0.985629	Nemp2
chr1	43098709	43098710	ENSMUSG00000010290	L=3458;T=protein_coding;R=chr1:43098710-43115947;N=AI597479	+	3656.22	0.00294894	0.0780519	0.0377818	0.969862	0.985987	AI597479
chr1	62660838	62660839	ENSMUSG00000084333	L=878;T=processed_pseudogene;R=chr1:62660839-62661716;N=Gm11599	+	244.253	-0.00910659	0.245572	-0.0370831	0.970419	0.986239	Gm11599
chr1	92195698	92195699	ENSMUSG00000026313	L=15813;T=protein_coding;R=chr1:91928779-92195699;N=Hdac4	-	4493.91	-0.0026937	0.0756243	-0.0356195	0.971586	0.986744	Hdac4
chr1	157458576	157458577	ENSMUSG00000033488	L=2534;T=protein_coding;R=chr1:157458577-157492638;N=Cryzl2	+	248.004	0.00806434	0.234743	0.0343538	0.972595	0.987214	Cryzl2
chr1	93803964	93803965	ENSMUSG00000026283	L=4729;T=protein_coding;R=chr1:93803965-93822101;N=Ing5	+	6820.23	0.00199262	0.0662675	0.0300694	0.976012	0.98893	Ing5
chr1	153305431	153305432	ENSMUSG00000079138	L=1047;T=processed_pseudogene;R=chr1:153305432-153306478;N=Gm8818	+	39.8938	-0.0157088	0.537879	-0.0292051	0.976701	0.989053	Gm8818
chr1	89825480	89825481	ENSMUSG00000103252	L=2045;T=TEC;R=chr1:89825481-89827525;N=Gm37521	+	25.1565	-0.0179953	0.678455	-0.0265239	0.978839	0.989694	Gm37521
chr1	66948939	66948940	ENSMUSG00000094191	L=378;T=processed_pseudogene;R=chr1:66948563-66948940;N=Rpl31-ps14	-	65.2818	0.0113243	0.424908	0.0266511	0.978738	0.989694	Rpl31-ps14
chr1	171360797	171360798	ENSMUSG00000045259	L=1558;T=protein_coding;R=chr1:171358446-171360798;N=Klhdc9	-	36.5536	0.0151488	0.570618	0.0265481	0.97882	0.989694	Klhdc9
chr1	9942548	9942549	ENSMUSG00000093178	L=87;T=snoRNA;R=chr1:9942463-9942549;N=Snord87	-	126.453	0.0080434	0.31045	0.0259088	0.97933	0.989767	Snord87
chr1	165194437	165194438	ENSMUSG00000040848	L=5702;T=protein_coding;R=chr1:165174337-165194438;N=Sft2d2	-	2439.58	-0.00208992	0.089522	-0.0233453	0.981375	0.99092	Sft2d2
chr1	163623792	163623793	ENSMUSG00000102117	L=886;T=processed_pseudogene;R=chr1:163623793-163624678;N=Rpsa-ps1	+	33.0796	0.0135064	0.592518	0.0227949	0.981814	0.990929	Rpsa-ps1
chr1	58973521	58973522	ENSMUSG00000026027	L=7256;T=protein_coding;R=chr1:58973522-58995715;N=Stradb	+	514.674	0.00348125	0.176762	0.0196945	0.984287	0.991854	Stradb
chr1	172632961	172632962	ENSMUSG00000026544	L=1410;T=protein_coding;R=chr1:172630764-172632962;N=Dusp23	-	48.7619	-0.00753975	0.523109	-0.0144133	0.9885	0.994245	Dusp23
chr1	160044381	160044382	ENSMUSG00000090394	L=10195;T=protein_coding;R=chr1:160044382-160080208;N=4930523C07Rik	+	14.8961	0.0121536	0.913104	0.0133102	0.98938	0.994682	4930523C07Rik
chr1	156030006	156030007	ENSMUSG00000102964	L=3785;T=TEC;R=chr1:156026223-156030007;N=9430034N14Rik	-	107.385	-0.00447611	0.342287	-0.0130771	0.989566	0.994764	9430034N14Rik
chr1	187215464	187215465	ENSMUSG00000026611	L=2870;T=protein_coding;R=chr1:187044648-187215465;N=Spata17	-	14.634	-0.0116679	0.927026	-0.0125864	0.989958	0.994896	Spata17
chr1	10057943	10057944	ENSMUSG00000102356	L=920;T=TEC;R=chr1:10057025-10057944;N=1700047N06Rik	-	19.5534	-0.0074204	0.798608	-0.00929167	0.992586	0.996335	1700047N06Rik
chr1	131092148	131092149	ENSMUSG00000102856	L=5898;T=TEC;R=chr1:131086252-131092149;N=Gm37084	-	70.2053	0.00378073	0.433498	0.00872144	0.993041	0.996635	Gm37084
chr1	167242456	167242457	ENSMUSG00000103139	L=561;T=antisense;R=chr1:167242457-167251492;N=Gm37982	+	42.8056	0.00385775	0.551648	0.00699314	0.99442	0.997204	Gm37982
chr1	53313623	53313624	ENSMUSG00000026096	L=6147;T=protein_coding;R=chr1:53313624-53326343;N=Osgepl1	+	1006.36	0.000248079	0.119586	0.00207449	0.998345	0.999023	Osgepl1
chr1	65082287	65082288	ENSMUSG00000073658	L=634;T=protein_coding;R=chr1:65080219-65082288;N=Crygb	-	4.29232	-5.49163	2.17065	-2.52995	0.0114079	1	Crygb
chr1	71414909	71414910	ENSMUSG00000050296	L=14808;T=protein_coding;R=chr1:71242276-71414910;N=Abca12	-	3.33625	-5.12817	2.33951	-2.19199	0.0283805	1	Abca12
chr1	84168187	84168188	ENSMUSG00000101934	L=546;T=processed_pseudogene;R=chr1:84168188-84168733;N=Gm18304	+	3.11225	-5.02735	2.39054	-2.10302	0.0354639	1	Gm18304
chr1	30977967	30977968	ENSMUSG00000117091	L=726;T=protein_coding;R=chr1:30977243-30977968;N=Gm5698	-	2.89827	-4.92356	2.47597	-1.98854	0.0467519	1	Gm5698
chr1	84395398	84395399	ENSMUSG00000104396	L=2897;T=TEC;R=chr1:84392503-84395399;N=Gm37959	-	2.88826	-4.91895	2.461	-1.99876	0.0456346	1	Gm37959
chr1	48881712	48881713	ENSMUSG00000097883	L=1011;T=processed_pseudogene;R=chr1:48881713-48882723;N=Gm8357	+	2.63421	-4.78672	2.52461	-1.89602	0.057957	1	Gm8357
chr1	161979635	161979636	ENSMUSG00000086277	L=1167;T=protein_coding;R=chr1:161942086-161979636;N=4930558K02Rik	-	2.61418	-4.77664	2.53653	-1.88314	0.059682	1	4930558K02Rik
chr1	24616196	24616197	ENSMUSG00000101249	L=492;T=unprocessed_pseudogene;R=chr1:24615706-24616197;N=Gm29216	-	4.99465	-4.22006	2.02466	-2.08433	0.0371303	1	Gm29216
chr1	134037253	134037254	ENSMUSG00000041559	L=3306;T=protein_coding;R=chr1:134037254-134048277;N=Fmod	+	3.81458	-3.81134	2.16964	-1.75667	0.0789743	1	Fmod
chr1	85080235	85080236	ENSMUSG00000101279	L=694;T=unprocessed_pseudogene;R=chr1:85067394-85080236;N=Gm18342	-	2.90127	-3.29192	2.35383	-1.39854	0.161951	1	Gm18342
chr1	172322993	172322994	ENSMUSG00000102413	L=429;T=antisense;R=chr1:172322994-172323661;N=Gm36937	+	2.86121	-3.2596	2.62551	-1.24151	0.214418	1	Gm36937
chr1	72700578	72700579	ENSMUSG00000039342	L=4588;T=protein_coding;R=chr1:72642980-72700579;N=Ankar	-	4.99495	-3.19848	1.8026	-1.77437	0.0760022	1	Ankar
chr1	136050803	136050804	ENSMUSG00000097918	L=567;T=protein_coding;R=chr1:136050804-136051370;N=Ascl5	+	2.68729	-3.16501	2.40821	-1.31426	0.18876	1	Ascl5
chr1	101385885	101385886	ENSMUSG00000100222	L=705;T=processed_pseudogene;R=chr1:101385886-101386590;N=Psmb6-ps2	+	2.6272	-3.11976	2.68995	-1.15978	0.246137	1	Psmb6-ps2
chr1	157108679	157108680	ENSMUSG00000026592	L=1093;T=protein_coding;R=chr1:157099139-157108680;N=Tex35	-	4.78367	-3.04008	1.77773	-1.71009	0.0872493	1	Tex35
chr1	127406775	127406776	ENSMUSG00000103390	L=543;T=TEC;R=chr1:127406776-127407318;N=Gm38301	+	4.26287	-2.95049	1.91394	-1.54158	0.123176	1	Gm38301
chr1	55370362	55370363	ENSMUSG00000101945	L=348;T=processed_pseudogene;R=chr1:55370016-55370363;N=Gm29138	-	3.39694	-2.59161	2.34718	-1.10414	0.269532	1	Gm29138
chr1	33963684	33963685	ENSMUSG00000099382	L=334;T=processed_pseudogene;R=chr1:33963352-33963685;N=Gm28631	-	5.15089	-2.44958	1.64242	-1.49145	0.135844	1	Gm28631
chr1	24615564	24615565	ENSMUSG00000102070	L=681;T=unprocessed_pseudogene;R=chr1:24614885-24615565;N=Gm28661	-	3.11285	-2.43721	2.13027	-1.14408	0.25259	1	Gm28661
chr1	52504228	52504229	ENSMUSG00000097833	L=996;T=processed_pseudogene;R=chr1:52503234-52504229;N=Gm5976	-	3.07279	-2.4184	2.15305	-1.12325	0.261333	1	Gm5976
chr1	139781242	139781243	ENSMUSG00000070594	L=3187;T=protein_coding;R=chr1:139697623-139781243;N=Gm4788	-	3.4424	-2.37962	2.03729	-1.16803	0.242795	1	Gm4788
chr1	87089927	87089928	ENSMUSG00000026246	L=2256;T=protein_coding;R=chr1:87086694-87089928;N=Alppl2	-	2.88885	-2.31239	2.22761	-1.03806	0.299244	1	Alppl2
chr1	89256980	89256981	ENSMUSG00000102083	L=800;T=processed_pseudogene;R=chr1:89256182-89256981;N=Gm5259	-	2.86882	-2.30007	2.19062	-1.04996	0.293735	1	Gm5259
chr1	172057572	172057573	ENSMUSG00000051251	L=2464;T=protein_coding;R=chr1:172052292-172057573;N=Nhlh1	-	5.47359	-2.22361	1.63076	-1.36354	0.172713	1	Nhlh1
chr1	71710054	71710055	ENSMUSG00000101834	L=351;T=processed_pseudogene;R=chr1:71709705-71710055;N=Gm5829	-	4.67555	-2.20049	1.76727	-1.24514	0.213081	1	Gm5829
chr1	164489059	164489060	ENSMUSG00000103226	L=316;T=processed_pseudogene;R=chr1:164489060-164489375;N=Gm37732	+	4.03917	-2.19479	1.86545	-1.17655	0.239377	1	Gm37732
chr1	128202360	128202361	ENSMUSG00000065520	L=70;T=miRNA;R=chr1:128202361-128202430;N=Mir128-1	+	2.66486	-2.18192	2.53377	-0.861135	0.389164	1	Mir128-1
chr1	131073750	131073751	ENSMUSG00000088705	L=94;T=snRNA;R=chr1:131073658-131073751;N=Gm25549	-	2.66486	-2.18192	2.53377	-0.861135	0.389164	1	Gm25549
chr1	128774420	128774421	ENSMUSG00000097283	L=3467;T=lincRNA;R=chr1:128770599-128774421;N=Gm26686	-	7.87439	-2.15387	1.39624	-1.54262	0.122923	1	Gm26686
chr1	38884753	38884754	ENSMUSG00000103647	L=325;T=antisense;R=chr1:38884754-38888072;N=Gm37707	+	5.21954	-2.14268	1.66661	-1.28565	0.198564	1	Gm37707
chr1	80218472	80218473	ENSMUSG00000043230	L=3357;T=protein_coding;R=chr1:80198706-80218473;N=Fam124b	-	2.95435	-2.10574	2.15928	-0.975201	0.329461	1	Fam124b
chr1	118249862	118249863	ENSMUSG00000099870	L=1163;T=processed_pseudogene;R=chr1:118249863-118251025;N=Gm7200	+	3.80516	-2.0914	1.9072	-1.09658	0.272827	1	Gm7200
chr1	134289988	134289989	ENSMUSG00000026459	L=1495;T=protein_coding;R=chr1:134289989-134292548;N=Myog	+	9.25045	-2.08538	1.25864	-1.65685	0.097549	1	Myog
chr1	9574547	9574548	ENSMUSG00000081441	L=1102;T=processed_pseudogene;R=chr1:9574548-9575649;N=Gm6161	+	7.67312	-2.05941	1.31776	-1.5628	0.118099	1	Gm6161
chr1	89563359	89563360	ENSMUSG00000088371	L=115;T=rRNA;R=chr1:89563360-89563474;N=Gm25180	+	2.65754	-2.04144	2.14224	-0.952947	0.340617	1	Gm25180
chr1	134646519	134646520	ENSMUSG00000097435	L=2377;T=lincRNA;R=chr1:134642254-134646520;N=Gm26783	-	3.61122	-2.00026	2.01227	-0.99403	0.320208	1	Gm26783
chr1	43742914	43742915	ENSMUSG00000100635	L=612;T=lincRNA;R=chr1:43742915-43743526;N=Gm29157	+	2.7604	-1.97436	2.30364	-0.857062	0.391411	1	Gm29157
chr1	58646687	58646688	ENSMUSG00000059647	L=552;T=processed_pseudogene;R=chr1:58646688-58647239;N=Cbx3-ps7	+	3.91072	-1.96309	1.7791	-1.10342	0.269846	1	Cbx3-ps7
chr1	194995344	194995345	ENSMUSG00000104206	L=322;T=lincRNA;R=chr1:194989062-194995345;N=Gm32250	-	2.72034	-1.95353	2.22506	-0.877964	0.379963	1	Gm32250
chr1	14788644	14788645	ENSMUSG00000103492	L=4321;T=TEC;R=chr1:14788645-14792965;N=Gm37412	+	5.42064	-1.94259	1.66096	-1.16956	0.242177	1	Gm37412
chr1	60537019	60537020	ENSMUSG00000084400	L=417;T=processed_pseudogene;R=chr1:60537020-60537436;N=Gm11576	+	2.7003	-1.93982	2.26498	-0.856442	0.391753	1	Gm11576
chr1	34271127	34271128	ENSMUSG00000103001	L=1247;T=TEC;R=chr1:34269882-34271128;N=A930005N03Rik	-	9.15745	-1.91494	1.24828	-1.53407	0.125012	1	A930005N03Rik
chr1	132381128	132381129	ENSMUSG00000090079	L=335;T=antisense;R=chr1:132381129-132382509;N=Gm15849	+	4.51751	-1.88786	1.75828	-1.0737	0.282959	1	Gm15849
chr1	85598816	85598817	ENSMUSG00000070034	L=6781;T=protein_coding;R=chr1:85576899-85598817;N=Sp110	-	5.83348	-1.8292	1.44962	-1.26184	0.207005	1	Sp110
chr1	185313318	185313319	ENSMUSG00000065581	L=67;T=miRNA;R=chr1:185313319-185313385;N=Mir194-1	+	3.74952	-1.79012	1.93738	-0.92399	0.355492	1	Mir194-1
chr1	181352627	181352628	ENSMUSG00000026514	L=2751;T=protein_coding;R=chr1:181352628-181460641;N=Cnih3	+	4.97265	-1.77983	1.70441	-1.04425	0.29637	1	Cnih3
chr1	156205025	156205026	ENSMUSG00000015484	L=3882;T=protein_coding;R=chr1:156075966-156205026;N=Fam163a	-	8.18134	-1.70296	1.29619	-1.31381	0.188909	1	Fam163a
chr1	33669823	33669824	ENSMUSG00000103746	L=889;T=TEC;R=chr1:33669824-33670712;N=1700001G17Rik	+	4.40909	-1.69452	1.65309	-1.02506	0.305333	1	1700001G17Rik
chr1	162866609	162866610	ENSMUSG00000040181	L=6304;T=protein_coding;R=chr1:162829561-162866610;N=Fmo1	-	7.76165	-1.68745	1.29766	-1.30038	0.193471	1	Fmo1
chr1	78433351	78433352	ENSMUSG00000101798	L=261;T=unprocessed_pseudogene;R=chr1:78433352-78433612;N=Gm28995	+	5.99228	-1.6658	1.59071	-1.04721	0.295005	1	Gm28995
chr1	184923135	184923136	ENSMUSG00000102784	L=2575;T=antisense;R=chr1:184923136-184942500;N=Gm38251	+	12.4707	-1.65994	1.02774	-1.61514	0.10628	1	Gm38251
chr1	16053334	16053335	ENSMUSG00000100652	L=553;T=processed_pseudogene;R=chr1:16053335-16053887;N=Gm7634	+	3.86556	-1.63434	4.35837	-0.37499	0.707668	1	Gm7634
chr1	7177738	7177739	ENSMUSG00000048538	L=1299;T=processed_pseudogene;R=chr1:7177739-7179037;N=Gm9826	+	9.5833	-1.61222	1.14219	-1.41151	0.158094	1	Gm9826
chr1	119329199	119329200	ENSMUSG00000101179	L=3888;T=lincRNA;R=chr1:119329200-119385581;N=Gm29455	+	13.9177	-1.58215	1.02569	-1.54252	0.122947	1	Gm29455
chr1	160591139	160591140	ENSMUSG00000104020	L=1259;T=TEC;R=chr1:160589882-160591140;N=Gm37215	-	6.05778	-1.57734	1.40622	-1.12169	0.261995	1	Gm37215
chr1	175620380	175620381	ENSMUSG00000039783	L=4724;T=protein_coding;R=chr1:175620381-175662116;N=Kmo	+	2.8591	-1.57413	2.13638	-0.736824	0.461229	1	Kmo
chr1	119242752	119242753	ENSMUSG00000100767	L=792;T=processed_pseudogene;R=chr1:119241962-119242753;N=Gm3508	-	3.58147	-1.45618	1.94038	-0.750459	0.452978	1	Gm3508
chr1	183414465	183414466	ENSMUSG00000104212	L=383;T=lincRNA;R=chr1:183414466-183414848;N=Gm37986	+	9.12068	-1.44872	1.21377	-1.19357	0.232646	1	Gm37986
chr1	46896878	46896879	ENSMUSG00000100160	L=297;T=processed_pseudogene;R=chr1:46896583-46896879;N=Gm28527	-	9.24403	-1.41629	1.16944	-1.21108	0.225865	1	Gm28527
chr1	7497967	7497968	ENSMUSG00000103067	L=2596;T=lincRNA;R=chr1:7497968-7518149;N=Gm30414	+	8.55712	-1.39201	1.18739	-1.17232	0.241067	1	Gm30414
chr1	37133263	37133264	ENSMUSG00000103603	L=992;T=antisense;R=chr1:37132273-37133264;N=Gm37020	-	8.95724	-1.38813	1.21587	-1.14167	0.253589	1	Gm37020
chr1	33891116	33891117	ENSMUSG00000104416	L=1628;T=TEC;R=chr1:33889490-33891117;N=Gm37067	-	4.29381	-1.37623	1.79266	-0.767701	0.442665	1	Gm37067
chr1	85109852	85109853	ENSMUSG00000089844	L=1603;T=protein_coding;R=chr1:85083069-85109853;N=A530032D15Rik	-	3.02746	-1.36885	2.10757	-0.64949	0.516022	1	A530032D15Rik
chr1	93731103	93731104	ENSMUSG00000101952	L=982;T=antisense;R=chr1:93731104-93751072;N=Gm10550	+	9.26946	-1.35876	1.13629	-1.19579	0.231778	1	Gm10550
chr1	34498409	34498410	ENSMUSG00000026125	L=1333;T=protein_coding;R=chr1:34498410-34503063;N=Prss39	+	3.67701	-1.34094	1.76242	-0.760854	0.446744	1	Prss39
chr1	64078653	64078654	ENSMUSG00000086836	L=378;T=antisense;R=chr1:64078654-64090782;N=Gm13748	+	3.67701	-1.34094	1.76242	-0.760854	0.446744	1	Gm13748
chr1	166431874	166431875	ENSMUSG00000084093	L=171;T=processed_pseudogene;R=chr1:166431705-166431875;N=Gm16418	-	3.97651	-1.33801	1.92478	-0.695149	0.486962	1	Gm16418
chr1	130462575	130462576	ENSMUSG00000085526	L=2547;T=antisense;R=chr1:130462576-130557075;N=Gm16083	+	3.97651	-1.33801	1.92478	-0.695149	0.486962	1	Gm16083
chr1	180721613	180721614	ENSMUSG00000104202	L=478;T=processed_pseudogene;R=chr1:180721614-180722091;N=Gm8101	+	3.35747	-1.33038	2.0326	-0.65452	0.512777	1	Gm8101
chr1	71714923	71714924	ENSMUSG00000100319	L=877;T=processed_pseudogene;R=chr1:71714048-71714924;N=Gm5256	-	5.3257	-1.32563	1.48085	-0.895182	0.37069	1	Gm5256
chr1	194650318	194650319	ENSMUSG00000102523	L=1856;T=TEC;R=chr1:194650319-194652174;N=Gm37783	+	4.03977	-1.25577	1.8306	-0.685986	0.492722	1	Gm37783
chr1	34444729	34444730	ENSMUSG00000101711	L=529;T=antisense;R=chr1:34439511-34444730;N=Gm28306	-	6.53325	-1.25275	1.43456	-0.873265	0.382519	1	Gm28306
chr1	162813971	162813972	ENSMUSG00000026692	L=3707;T=protein_coding;R=chr1:162793188-162813972;N=Fmo4	-	6.74037	-1.24933	1.33666	-0.934665	0.349961	1	Fmo4
chr1	24614650	24614651	ENSMUSG00000100862	L=678;T=unprocessed_pseudogene;R=chr1:24613974-24614651;N=Gm10925	-	6.51322	-1.24772	1.41926	-0.879138	0.379327	1	Gm10925
chr1	86473658	86473659	ENSMUSG00000101328	L=348;T=processed_pseudogene;R=chr1:86473659-86474006;N=Rpl30-ps6	+	4.73162	-1.23388	1.81066	-0.681456	0.495583	1	Rpl30-ps6
chr1	38939148	38939149	ENSMUSG00000067604	L=1001;T=protein_coding;R=chr1:38939149-38950276;N=Nms	+	3.48306	-1.22681	2.05949	-0.595686	0.551385	1	Nms
chr1	86301374	86301375	ENSMUSG00000087538	L=377;T=antisense;R=chr1:86275509-86301375;N=Gm16341	-	4.75212	-1.21655	1.71052	-0.711215	0.476951	1	Gm16341
chr1	178299395	178299396	ENSMUSG00000104126	L=405;T=processed_pseudogene;R=chr1:178299396-178299800;N=Gm37486	+	8.01804	-1.21646	1.37356	-0.885623	0.375821	1	Gm37486
chr1	118638403	118638404	ENSMUSG00000089601	L=117;T=rRNA;R=chr1:118638288-118638404;N=Gm22094	-	13.6691	-1.21266	0.929062	-1.30525	0.191806	1	Gm22094
chr1	134099158	134099159	ENSMUSG00000102380	L=2755;T=TEC;R=chr1:134096405-134099159;N=Gm38140	-	10.476	-1.1971	1.16922	-1.02384	0.30591	1	Gm38140
chr1	74777404	74777405	ENSMUSG00000099472	L=758;T=antisense;R=chr1:74774943-74777405;N=Gm29539	-	2.77341	-1.18812	2.17005	-0.547506	0.584031	1	Gm29539
chr1	191465047	191465048	ENSMUSG00000103114	L=2385;T=lincRNA;R=chr1:191436340-191465048;N=Gm32200	-	6.78584	-1.17849	1.42648	-0.826152	0.408718	1	Gm32200
chr1	180376443	180376444	ENSMUSG00000103772	L=3071;T=TEC;R=chr1:180376444-180379514;N=Gm36933	+	6.78584	-1.17849	1.42648	-0.826152	0.408718	1	Gm36933
chr1	191977369	191977370	ENSMUSG00000049353	L=5313;T=protein_coding;R=chr1:191977370-191988283;N=Rd3	+	3.3829	-1.17266	2.0748	-0.565193	0.571942	1	Rd3
chr1	171839696	171839697	ENSMUSG00000038147	L=6272;T=protein_coding;R=chr1:171839697-171890718;N=Cd84	+	8.33072	-1.17197	1.20295	-0.974247	0.329934	1	Cd84
chr1	36031017	36031018	ENSMUSG00000102434	L=1372;T=TEC;R=chr1:36029647-36031018;N=Gm38049	-	9.52967	-1.16203	1.21406	-0.95714	0.338497	1	Gm38049
chr1	90520495	90520496	ENSMUSG00000103292	L=2802;T=TEC;R=chr1:90520496-90523297;N=Gm35048	+	7.30107	-1.15501	1.46785	-0.786868	0.431359	1	Gm35048
chr1	132102364	132102365	ENSMUSG00000103966	L=5959;T=TEC;R=chr1:132102365-132108323;N=Gm37120	+	10.0549	-1.15084	1.07814	-1.06743	0.285779	1	Gm37120
chr1	8816137	8816138	ENSMUSG00000076135	L=110;T=miRNA;R=chr1:8816138-8816247;N=Gm24276	+	4.11528	-1.15003	1.68832	-0.681171	0.495764	1	Gm24276
chr1	186112372	186112373	ENSMUSG00000103056	L=193;T=TEC;R=chr1:186112181-186112373;N=Gm38268	-	13.2612	-1.14834	0.963871	-1.19138	0.233504	1	Gm38268
chr1	87067671	87067672	ENSMUSG00000101940	L=2075;T=transcribed_unprocessed_pseudogene;R=chr1:87067672-87071098;N=Akp-ps1	+	4.86769	-1.14059	1.5377	-0.74175	0.458239	1	Akp-ps1
chr1	93531814	93531815	ENSMUSG00000103854	L=2388;T=TEC;R=chr1:93531815-93534202;N=Gm37250	+	6.58187	-1.11397	1.35469	-0.822308	0.410901	1	Gm37250
chr1	54738574	54738575	ENSMUSG00000102503	L=1410;T=TEC;R=chr1:54737166-54738575;N=Gm37370	-	3.56859	-1.10696	1.99859	-0.553868	0.579669	1	Gm37370
chr1	133350509	133350510	ENSMUSG00000070645	L=1657;T=protein_coding;R=chr1:133350510-133360325;N=Ren1	+	12.2552	-1.10008	1.06692	-1.03108	0.302503	1	Ren1
chr1	82586920	82586921	ENSMUSG00000079465	L=9967;T=protein_coding;R=chr1:82586921-82722059;N=Col4a3	+	3.54855	-1.09758	1.9588	-0.560335	0.575251	1	Col4a3
chr1	85649987	85649988	ENSMUSG00000026222	L=7556;T=protein_coding;R=chr1:85649988-85709998;N=Sp100	+	3.52852	-1.08682	1.96162	-0.554042	0.57955	1	Sp100
chr1	169655500	169655501	ENSMUSG00000026678	L=4546;T=protein_coding;R=chr1:169655501-169695813;N=Rgs5	+	3.52852	-1.08682	1.96162	-0.554042	0.57955	1	Rgs5
chr1	93352157	93352158	ENSMUSG00000098689	L=128;T=miRNA;R=chr1:93352158-93352285;N=Mir6345	+	4.25089	-1.07815	1.67965	-0.641889	0.520945	1	Mir6345
chr1	165467499	165467500	ENSMUSG00000103763	L=1034;T=TEC;R=chr1:165467500-165468533;N=Gm37860	+	9.14177	-1.07142	1.17928	-0.908536	0.363595	1	Gm37860
chr1	111833822	111833823	ENSMUSG00000102728	L=402;T=TEC;R=chr1:111833823-111834224;N=Gm37934	+	4.67374	-1.05391	1.6941	-0.622105	0.533873	1	Gm37934
chr1	55226250	55226251	ENSMUSG00000097649	L=1943;T=antisense;R=chr1:55226251-55235622;N=Gm10561	+	3.19897	-1.05154	1.86393	-0.564153	0.57265	1	Gm10561
chr1	66032924	66032925	ENSMUSG00000081623	L=743;T=processed_pseudogene;R=chr1:66032183-66032925;N=Gm8809	-	3.18895	-1.04579	1.86532	-0.560651	0.575036	1	Gm8809
chr1	160577973	160577974	ENSMUSG00000118401	L=1637;T=protein_coding;R=chr1:160576338-160577974;N=Gpr52	-	9.54683	-1.04165	1.11192	-0.936805	0.348859	1	Gpr52
chr1	92648840	92648841	ENSMUSG00000044055	L=3082;T=protein_coding;R=chr1:92644218-92648841;N=Otos	-	8.81445	-1.04126	1.18007	-0.882375	0.377574	1	Otos
chr1	170912940	170912941	ENSMUSG00000070524	L=1284;T=protein_coding;R=chr1:170907273-170912941;N=Fcrlb	-	3.88127	-1.02589	1.72183	-0.595815	0.551299	1	Fcrlb
chr1	53196112	53196113	ENSMUSG00000100763	L=535;T=antisense;R=chr1:53196113-53197695;N=Gm28777	+	10.332	-1.02507	1.0641	-0.963318	0.335388	1	Gm28777
chr1	4522904	4522905	ENSMUSG00000102269	L=2991;T=processed_pseudogene;R=chr1:4522905-4526737;N=Gm7357	+	12.0767	-1.02034	1.00817	-1.01207	0.311503	1	Gm7357
chr1	180768655	180768656	ENSMUSG00000103156	L=600;T=lincRNA;R=chr1:180763497-180768656;N=Gm38293	-	6.03834	-1.0197	1.39384	-0.731578	0.464426	1	Gm38293
chr1	6487230	6487231	ENSMUSG00000033740	L=6464;T=protein_coding;R=chr1:6487231-6860940;N=St18	+	7.55541	-1.01634	1.34139	-0.757675	0.448646	1	St18
chr1	78609507	78609508	ENSMUSG00000099364	L=2092;T=lincRNA;R=chr1:78595031-78609508;N=5730419F03Rik	-	10.2523	-1.00046	1.16262	-0.860526	0.389499	1	5730419F03Rik
chr1	93861305	93861306	ENSMUSG00000094651	L=3063;T=protein_coding;R=chr1:93861306-93876494;N=Gal3st2	+	2.82936	-0.98231	2.15692	-0.455423	0.648805	1	Gal3st2
chr1	74586971	74586972	ENSMUSG00000093155	L=77;T=miRNA;R=chr1:74586896-74586972;N=Gm25035	-	3.2217	-0.980114	1.92198	-0.509951	0.610086	1	Gm25035
chr1	5063059	5063060	ENSMUSG00000091665	L=1588;T=processed_pseudogene;R=chr1:5063060-5064647;N=Gm17101	+	2.80932	-0.974165	2.41039	-0.404153	0.6861	1	Gm17101
chr1	51596717	51596718	ENSMUSG00000099413	L=3979;T=lincRNA;R=chr1:51507086-51596718;N=Gm17767	-	7.54856	-0.964562	1.23933	-0.778292	0.436397	1	Gm17767
chr1	135919206	135919207	ENSMUSG00000026413	L=5024;T=protein_coding;R=chr1:135871395-135919207;N=Pkp1	-	13.0324	-0.953046	1.08422	-0.879014	0.379394	1	Pkp1
chr1	93160947	93160948	ENSMUSG00000034159	L=2368;T=protein_coding;R=chr1:93151349-93160948;N=Mab21l4	-	7.24906	-0.951593	1.299	-0.732557	0.463829	1	Mab21l4
chr1	176746981	176746982	ENSMUSG00000103634	L=1419;T=TEC;R=chr1:176745564-176746982;N=3110062G12Rik	-	10.5336	-0.945605	1.04713	-0.903047	0.366501	1	3110062G12Rik
chr1	134834141	134834142	ENSMUSG00000101168	L=2721;T=antisense;R=chr1:134834142-134846415;N=Gm28892	+	12.7439	-0.938992	1.06953	-0.877951	0.379971	1	Gm28892
chr1	25691500	25691501	ENSMUSG00000102317	L=5440;T=TEC;R=chr1:25686062-25691501;N=Gm37628	-	8.8394	-0.93411	1.23587	-0.75583	0.449751	1	Gm37628
chr1	88022380	88022381	ENSMUSG00000084021	L=1582;T=processed_pseudogene;R=chr1:88022381-88023962;N=Gm5832	+	7.12887	-0.924453	1.59453	-0.579767	0.562072	1	Gm5832
chr1	91172147	91172148	ENSMUSG00000100018	L=720;T=processed_pseudogene;R=chr1:91171429-91172148;N=Gm7776	-	3.27448	-0.922423	2.05636	-0.448572	0.653741	1	Gm7776
chr1	176881570	176881571	ENSMUSG00000102475	L=835;T=processed_pseudogene;R=chr1:176881571-176882405;N=Gm37246	+	6.97182	-0.92157	1.3009	-0.708408	0.478692	1	Gm37246
chr1	58278325	58278326	ENSMUSG00000079554	L=5771;T=protein_coding;R=chr1:58278326-58380259;N=Aox2	+	8.46932	-0.918282	1.18971	-0.771852	0.440202	1	Aox2
chr1	145183893	145183894	ENSMUSG00000097130	L=996;T=processed_pseudogene;R=chr1:145183894-145184889;N=Gm5262	+	6.26949	-0.915907	1.3932	-0.657413	0.510916	1	Gm5262
chr1	82913324	82913325	ENSMUSG00000113880	L=806;T=protein_coding;R=chr1:82913325-82914130;N=A030005L19Rik	+	8.04693	-0.908524	1.19545	-0.759982	0.447265	1	A030005L19Rik
chr1	9398686	9398687	ENSMUSG00000101571	L=960;T=processed_pseudogene;R=chr1:9396773-9398687;N=Gm6187	-	4.35961	-0.9066	1.61844	-0.56017	0.575363	1	Gm6187
chr1	170832870	170832871	ENSMUSG00000096547	L=107;T=snRNA;R=chr1:170832765-170832871;N=Gm25235	-	4.7424	-0.889512	1.71523	-0.518596	0.604043	1	Gm25235
chr1	25623179	25623180	ENSMUSG00000104221	L=2943;T=TEC;R=chr1:25620238-25623180;N=Gm37051	-	2.95494	-0.878536	1.92367	-0.456697	0.647889	1	Gm37051
chr1	171064934	171064935	ENSMUSG00000059498	L=1736;T=protein_coding;R=chr1:171051174-171064935;N=Fcgr3	-	9.61994	-0.867906	1.0963	-0.791668	0.428554	1	Fcgr3
chr1	4970856	4970857	ENSMUSG00000085623	L=3725;T=antisense;R=chr1:4970857-4976820;N=Gm16041	+	6.25262	-0.851355	1.38383	-0.615216	0.538412	1	Gm16041
chr1	134385939	134385940	ENSMUSG00000050526	L=1768;T=protein_coding;R=chr1:134385940-134390981;N=Mgat4f	+	2.91488	-0.850838	2.17784	-0.390679	0.696034	1	Mgat4f
chr1	63073773	63073774	ENSMUSG00000081429	L=246;T=processed_pseudogene;R=chr1:63073774-63074019;N=Rps27-ps1	+	3.70004	-0.846219	1.75365	-0.482547	0.629418	1	Rps27-ps1
chr1	190483156	190483157	ENSMUSG00000093064	L=313;T=misc_RNA;R=chr1:190482845-190483157;N=Gm23153	-	6.23259	-0.845753	1.41514	-0.597645	0.550077	1	Gm23153
chr1	133269807	133269808	ENSMUSG00000101693	L=3429;T=antisense;R=chr1:133250398-133269808;N=Gm19461	-	9.90258	-0.839895	1.17784	-0.713082	0.475795	1	Gm19461
chr1	85600377	85600378	ENSMUSG00000070031	L=3328;T=protein_coding;R=chr1:85600378-85645037;N=Sp140	+	7.45332	-0.811492	1.27996	-0.634	0.526081	1	Sp140
chr1	192745570	192745571	ENSMUSG00000094131	L=116;T=snRNA;R=chr1:192745571-192745686;N=Gm22265	+	5.22074	-0.807317	1.65129	-0.4889	0.624912	1	Gm22265
chr1	53342185	53342186	ENSMUSG00000101838	L=1319;T=transcribed_unprocessed_pseudogene;R=chr1:53326206-53342186;N=Gm18800	-	5.71594	-0.800536	1.46218	-0.547495	0.584039	1	Gm18800
chr1	172088473	172088474	ENSMUSG00000102779	L=330;T=processed_pseudogene;R=chr1:172088474-172088803;N=Gm38164	+	6.74097	-0.792202	1.33284	-0.594371	0.552264	1	Gm38164
chr1	106075893	106075894	ENSMUSG00000102501	L=3311;T=TEC;R=chr1:106072584-106075894;N=Gm37372	-	3.84612	-0.789263	4.43074	-0.178134	0.858618	1	Gm37372
chr1	91916259	91916260	ENSMUSG00000102745	L=3292;T=TEC;R=chr1:91916260-91919551;N=Gm37600	+	3.84612	-0.789263	4.43074	-0.178134	0.858618	1	Gm37600
chr1	66825913	66825914	ENSMUSG00000103553	L=4689;T=TEC;R=chr1:66821226-66825914;N=Gm38218	-	12.8219	-0.775497	0.968834	-0.800444	0.423453	1	Gm38218
chr1	178266203	178266204	ENSMUSG00000103958	L=903;T=processed_pseudogene;R=chr1:178266204-178267106;N=Gm8023	+	8.44643	-0.767706	1.41479	-0.542628	0.587386	1	Gm8023
chr1	119997233	119997234	ENSMUSG00000036962	L=2915;T=protein_coding;R=chr1:119923341-119997234;N=Cfap221	-	4.96353	-0.757636	1.50597	-0.50309	0.614901	1	Cfap221
chr1	87341560	87341561	ENSMUSG00000095281	L=107;T=snRNA;R=chr1:87341455-87341561;N=Gm22549	-	5.7819	-0.71989	1.50044	-0.479785	0.63138	1	Gm22549
chr1	130629620	130629621	ENSMUSG00000042554	L=2121;T=protein_coding;R=chr1:130576713-130629621;N=Zp3r	-	5.09913	-0.704533	1.60384	-0.439278	0.66046	1	Zp3r
chr1	179803375	179803376	ENSMUSG00000073486	L=1301;T=antisense;R=chr1:179803376-179804676;N=Gm10518	+	13.7417	-0.691558	0.99529	-0.694831	0.487161	1	Gm10518
chr1	189685327	189685328	ENSMUSG00000103374	L=141;T=processed_pseudogene;R=chr1:189685328-189685468;N=Gm37239	+	3.45601	-0.689501	1.82335	-0.378151	0.705319	1	Gm37239
chr1	140183763	140183764	ENSMUSG00000026365	L=8383;T=protein_coding;R=chr1:140084708-140183764;N=Cfh	-	5.4018	-0.674353	1.4613	-0.461476	0.644457	1	Cfh
chr1	25759032	25759033	ENSMUSG00000102659	L=3691;T=TEC;R=chr1:25755343-25759033;N=Gm37077	-	9.33345	-0.671816	1.10318	-0.608978	0.542539	1	Gm37077
chr1	124846038	124846039	ENSMUSG00000036815	L=17227;T=protein_coding;R=chr1:123321471-124846039;N=Dpp10	-	2.68087	-0.658291	2.24094	-0.293756	0.768944	1	Dpp10
chr1	89568764	89568765	ENSMUSG00000101662	L=666;T=sense_intronic;R=chr1:89568765-89576602;N=Gm28499	+	7.82323	-0.658244	1.21642	-0.54113	0.588418	1	Gm28499
chr1	106861172	106861173	ENSMUSG00000067006	L=2750;T=protein_coding;R=chr1:106861173-106883348;N=Serpinb5	+	13.3306	-0.642077	0.928501	-0.69152	0.489239	1	Serpinb5
chr1	33657780	33657781	ENSMUSG00000102093	L=328;T=processed_pseudogene;R=chr1:33657781-33658108;N=Gm17813	+	5.08227	-0.633993	1.49924	-0.422876	0.672386	1	Gm17813
chr1	191025349	191025350	ENSMUSG00000097845	L=1650;T=antisense;R=chr1:191025350-191029781;N=A230020J21Rik	+	5.99301	-0.614302	1.40526	-0.437146	0.662005	1	A230020J21Rik
chr1	92430531	92430532	ENSMUSG00000101522	L=412;T=processed_pseudogene;R=chr1:92430121-92430532;N=Gm7837	-	4.30666	-0.612624	1.91696	-0.319581	0.749286	1	Gm7837
chr1	63198030	63198031	ENSMUSG00000094290	L=126;T=miRNA;R=chr1:63198031-63198156;N=Gm27512	+	2.74366	-0.610844	2.08016	-0.293652	0.769024	1	Gm27512
chr1	119903129	119903130	ENSMUSG00000101224	L=775;T=lincRNA;R=chr1:119903130-119906897;N=Gm28209	+	8.78992	-0.589457	1.17539	-0.501501	0.616019	1	Gm28209
chr1	193281270	193281271	ENSMUSG00000104348	L=2573;T=TEC;R=chr1:193281271-193283843;N=Gm37691	+	4.01717	-0.583023	1.67752	-0.347549	0.728179	1	Gm37691
chr1	34560942	34560943	ENSMUSG00000037529	L=2105;T=protein_coding;R=chr1:34543968-34560943;N=Prss40	-	3.18925	-0.578716	1.84371	-0.313888	0.753606	1	Prss40
chr1	4735675	4735676	ENSMUSG00000103265	L=631;T=processed_pseudogene;R=chr1:4735046-4735676;N=Gm2053	-	10.0229	-0.578186	1.09224	-0.529359	0.596556	1	Gm2053
chr1	62535941	62535942	ENSMUSG00000100750	L=1452;T=antisense;R=chr1:62534491-62535942;N=Gm29084	-	4.70264	-0.570729	1.78902	-0.319018	0.749713	1	Gm29084
chr1	85270565	85270566	ENSMUSG00000052477	L=3827;T=protein_coding;R=chr1:84992690-85270566;N=C130026I21Rik	-	3.16922	-0.566022	1.8768	-0.301589	0.762965	1	C130026I21Rik
chr1	12120959	12120960	ENSMUSG00000101610	L=873;T=processed_pseudogene;R=chr1:12120960-12121832;N=Gm7560	+	4.81551	-0.56087	1.59634	-0.351347	0.725328	1	Gm7560
chr1	17993812	17993813	ENSMUSG00000099591	L=2557;T=processed_pseudogene;R=chr1:17993813-17997483;N=Gm17969	+	7.24965	-0.551121	1.31606	-0.418766	0.675387	1	Gm17969
chr1	131498801	131498802	ENSMUSG00000076287	L=164;T=miRNA;R=chr1:131498639-131498802;N=Gm24273	-	5.2406	-0.54846	1.46867	-0.373439	0.708822	1	Gm24273
chr1	161494654	161494655	ENSMUSG00000066755	L=2066;T=protein_coding;R=chr1:161494655-161505290;N=Tnfsf18	+	6.38167	-0.538068	1.54196	-0.34895	0.727127	1	Tnfsf18
chr1	13298906	13298907	ENSMUSG00000104170	L=1872;T=TEC;R=chr1:13297036-13298907;N=Gm37702	-	5.98886	-0.518848	1.45291	-0.35711	0.721009	1	Gm37702
chr1	154884500	154884501	ENSMUSG00000004110	L=25228;T=protein_coding;R=chr1:154390731-154884501;N=Cacna1e	-	4.82822	-0.512627	1.54525	-0.331743	0.740083	1	Cacna1e
chr1	65103372	65103373	ENSMUSG00000044429	L=730;T=protein_coding;R=chr1:65100389-65103373;N=Cryga	-	10.5271	-0.503295	1.05318	-0.477883	0.632733	1	Cryga
chr1	16093324	16093325	ENSMUSG00000067795	L=2063;T=protein_coding;R=chr1:16065979-16093325;N=4930444P10Rik	-	7.42802	-0.496456	1.28392	-0.386671	0.699	1	4930444P10Rik
chr1	118954219	118954220	ENSMUSG00000098273	L=81;T=miRNA;R=chr1:118954220-118954300;N=Mir6346	+	6.94237	-0.491132	1.27723	-0.38453	0.700585	1	Mir6346
chr1	176932710	176932711	ENSMUSG00000087082	L=1430;T=antisense;R=chr1:176927999-176932711;N=Gm15423	-	9.0042	-0.489881	1.14751	-0.426909	0.669446	1	Gm15423
chr1	87854298	87854299	ENSMUSG00000101942	L=841;T=antisense;R=chr1:87853347-87854299;N=Gm19582	-	6.19727	-0.46459	1.34205	-0.34618	0.729207	1	Gm19582
chr1	156939837	156939838	ENSMUSG00000101905	L=359;T=antisense;R=chr1:156939838-156940196;N=4930439D14Rik	+	9.24266	-0.461994	1.30915	-0.352896	0.724166	1	4930439D14Rik
chr1	91321100	91321101	ENSMUSG00000090322	L=490;T=antisense;R=chr1:91305092-91321101;N=Gm17090	-	6.62283	-0.453129	1.30446	-0.34737	0.728314	1	Gm17090
chr1	166380492	166380493	ENSMUSG00000103400	L=2517;T=antisense;R=chr1:166377878-166380493;N=Gm15853	-	9.99092	-0.452123	1.14363	-0.395342	0.692591	1	Gm15853
chr1	15760667	15760668	ENSMUSG00000101652	L=251;T=processed_pseudogene;R=chr1:15760122-15760668;N=Gm6060	-	8.27182	-0.44259	1.18211	-0.374406	0.708102	1	Gm6060
chr1	180587200	180587201	ENSMUSG00000098926	L=67;T=miRNA;R=chr1:180587201-180587267;N=Mir6904	+	7.08114	-0.417604	1.2636	-0.330488	0.741031	1	Mir6904
chr1	40465551	40465552	ENSMUSG00000026070	L=4817;T=protein_coding;R=chr1:40465552-40500854;N=Il18r1	+	3.31801	-0.416894	1.99434	-0.209039	0.834418	1	Il18r1
chr1	171213969	171213970	ENSMUSG00000005677	L=4414;T=protein_coding;R=chr1:171213970-171220701;N=Nr1i3	+	13.4768	-0.414144	0.939263	-0.440924	0.659268	1	Nr1i3
chr1	87415348	87415349	ENSMUSG00000089613	L=95;T=snRNA;R=chr1:87415255-87415349;N=Gm23504	-	3.30799	-0.410544	2.00283	-0.204982	0.837586	1	Gm23504
chr1	172669635	172669636	ENSMUSG00000060128	L=603;T=processed_pseudogene;R=chr1:172669034-172669636;N=Gm2710	-	9.25807	-0.409739	1.1181	-0.36646	0.714022	1	Gm2710
chr1	38307901	38307902	ENSMUSG00000085280	L=639;T=antisense;R=chr1:38307902-38311930;N=Gm16151	+	7.15395	-0.404059	1.25562	-0.321801	0.747603	1	Gm16151
chr1	131599238	131599239	ENSMUSG00000026432	L=4023;T=protein_coding;R=chr1:131599239-131612000;N=Avpr1b	+	6.69834	-0.40161	1.30189	-0.308482	0.757716	1	Avpr1b
chr1	119526358	119526359	ENSMUSG00000098447	L=607;T=antisense;R=chr1:119520090-119526359;N=Gm27184	-	5.04982	-0.395837	1.56976	-0.252165	0.800914	1	Gm27184
chr1	136119821	136119822	ENSMUSG00000102717	L=3246;T=antisense;R=chr1:136116577-136119822;N=Gm37759	-	4.60423	-0.393595	1.56531	-0.251449	0.801467	1	Gm37759
chr1	191001850	191001851	ENSMUSG00000103964	L=427;T=processed_pseudogene;R=chr1:191001425-191001851;N=Gm8407	-	3.82592	-0.390117	1.75807	-0.2219	0.824392	1	Gm8407
chr1	153653024	153653025	ENSMUSG00000042671	L=9640;T=protein_coding;R=chr1:153653025-153700323;N=Rgs8	+	5.86041	-0.371882	1.42316	-0.261307	0.793856	1	Rgs8
chr1	91322074	91322075	ENSMUSG00000049515	L=5445;T=protein_coding;R=chr1:91322075-91348306;N=Espnl	+	11.0458	-0.362964	1.01768	-0.356656	0.721349	1	Espnl
chr1	25809971	25809972	ENSMUSG00000102386	L=1017;T=TEC;R=chr1:25808956-25809972;N=2900022M07Rik	-	8.53618	-0.356005	1.18485	-0.300463	0.763824	1	2900022M07Rik
chr1	156290746	156290747	ENSMUSG00000102372	L=646;T=TEC;R=chr1:156290102-156290747;N=A430050A11Rik	-	3.45361	-0.351253	1.85981	-0.188865	0.850199	1	A430050A11Rik
chr1	157384328	157384329	ENSMUSG00000087632	L=399;T=processed_pseudogene;R=chr1:157383931-157384329;N=Gm6058	-	9.65945	-0.344503	1.20113	-0.286815	0.774254	1	Gm6058
chr1	90153400	90153401	ENSMUSG00000026301	L=4278;T=protein_coding;R=chr1:90042132-90153401;N=Iqca	-	6.01604	-0.343912	1.37217	-0.250633	0.802098	1	Iqca
chr1	183418214	183418215	ENSMUSG00000053461	L=2766;T=protein_coding;R=chr1:183418215-183436808;N=Hhipl2	+	8.53887	-0.326876	1.15943	-0.281928	0.777998	1	Hhipl2
chr1	155751683	155751684	ENSMUSG00000026468	L=5740;T=protein_coding;R=chr1:155698031-155751684;N=Lhx4	-	4.37707	-0.324808	1.71535	-0.189354	0.849815	1	Lhx4
chr1	138848576	138848577	ENSMUSG00000019230	L=9494;T=protein_coding;R=chr1:138825186-138848577;N=Lhx9	-	9.80553	-0.324392	1.17114	-0.276988	0.781789	1	Lhx9
chr1	16657551	16657552	ENSMUSG00000097744	L=2788;T=lincRNA;R=chr1:16657552-16662278;N=D030040B21Rik	+	3.40353	-0.319125	1.81496	-0.175831	0.860427	1	D030040B21Rik
chr1	139377099	139377100	ENSMUSG00000063681	L=14432;T=protein_coding;R=chr1:139197056-139377100;N=Crb1	-	7.87344	-0.316069	1.27843	-0.247232	0.804729	1	Crb1
chr1	63161854	63161855	ENSMUSG00000077884	L=89;T=miRNA;R=chr1:63161855-63161943;N=Gm24557	+	9.13008	-0.310479	1.14709	-0.270666	0.786648	1	Gm24557
chr1	137898594	137898595	ENSMUSG00000098243	L=1453;T=processed_transcript;R=chr1:137898595-138000384;N=Gm4258	+	3.3835	-0.306769	2.02627	-0.151396	0.879663	1	Gm4258
chr1	23479538	23479539	ENSMUSG00000097920	L=989;T=processed_pseudogene;R=chr1:23479539-23480527;N=Gm7784	+	3.07082	-0.30573	1.94546	-0.157151	0.875126	1	Gm7784
chr1	134505337	134505338	ENSMUSG00000077202	L=126;T=snoRNA;R=chr1:134505338-134505463;N=Gm25612	+	10.3662	-0.303579	1.0433	-0.290978	0.771068	1	Gm25612
chr1	15892721	15892722	ENSMUSG00000032719	L=2748;T=protein_coding;R=chr1:15853862-15892722;N=Sbspon	-	9.51558	-0.300795	1.10531	-0.272136	0.785517	1	Sbspon
chr1	150324537	150324538	ENSMUSG00000102990	L=2150;T=TEC;R=chr1:150324538-150326687;N=Gm37764	+	13.1571	-0.289092	0.981149	-0.294647	0.768264	1	Gm37764
chr1	39720996	39720997	ENSMUSG00000057173	L=2139;T=protein_coding;R=chr1:39665301-39720997;N=Rfx8	-	13.0452	-0.288991	1.01683	-0.284209	0.77625	1	Rfx8
chr1	19153965	19153966	ENSMUSG00000100720	L=545;T=processed_pseudogene;R=chr1:19153422-19153966;N=Gm10075	-	10.4085	-0.287123	1.15989	-0.247543	0.804488	1	Gm10075
chr1	65063451	65063452	ENSMUSG00000067299	L=1028;T=protein_coding;R=chr1:65061872-65063452;N=Crygd	-	8.69721	-0.279926	1.14446	-0.244593	0.806772	1	Crygd
chr1	160316494	160316495	ENSMUSG00000103522	L=1152;T=TEC;R=chr1:160315344-160316495;N=9430087J23Rik	-	3.56918	-0.278071	1.9989	-0.139112	0.889362	1	9430087J23Rik
chr1	118453484	118453485	ENSMUSG00000077257	L=131;T=snoRNA;R=chr1:118453355-118453485;N=Gm26080	-	3.96469	-0.265266	1.67061	-0.158784	0.873839	1	Gm26080
chr1	134519977	134519978	ENSMUSG00000101955	L=835;T=unprocessed_pseudogene;R=chr1:134519978-134524139;N=Gm29376	+	3.95468	-0.259677	1.65947	-0.156481	0.875654	1	Gm29376
chr1	165160772	165160773	ENSMUSG00000026572	L=3192;T=protein_coding;R=chr1:165137855-165160773;N=Tbx19	-	6.10473	-0.246901	1.375	-0.179564	0.857495	1	Tbx19
chr1	182409020	182409021	ENSMUSG00000073482	L=758;T=TEC;R=chr1:182408264-182409021;N=Gm10517	-	11.9996	-0.242949	0.997513	-0.243555	0.807576	1	Gm10517
chr1	176793955	176793956	ENSMUSG00000084749	L=265;T=misc_RNA;R=chr1:176793956-176794220;N=Gm25288	+	4.0375	-0.242941	1.74403	-0.139298	0.889214	1	Gm25288
chr1	106439599	106439600	ENSMUSG00000099604	L=271;T=processed_pseudogene;R=chr1:106439600-106439870;N=Gm6651	+	9.27202	-0.240758	1.37276	-0.175382	0.860779	1	Gm6651
chr1	11704206	11704207	ENSMUSG00000103561	L=2144;T=TEC;R=chr1:11704207-11706350;N=Gm38069	+	3.09355	-0.23505	2.09686	-0.112096	0.910747	1	Gm38069
chr1	165781074	165781075	ENSMUSG00000089829	L=2181;T=processed_transcript;R=chr1:165781075-165789367;N=Gm16565	+	3.08399	-0.229404	2.06304	-0.111197	0.91146	1	Gm16565
chr1	161001844	161001845	ENSMUSG00000103680	L=837;T=TEC;R=chr1:161001009-161001845;N=Gm37072	-	4.07071	-0.223685	4.49249	-0.0497908	0.960289	1	Gm37072
chr1	135167680	135167681	ENSMUSG00000026424	L=2269;T=protein_coding;R=chr1:135160234-135167681;N=Gpr37l1	-	7.59983	-0.222994	1.27655	-0.174685	0.861327	1	Gpr37l1
chr1	72244212	72244213	ENSMUSG00000093956	L=191;T=snRNA;R=chr1:72244213-72244403;N=Gm24497	+	13.8197	-0.216725	0.927756	-0.233601	0.815295	1	Gm24497
chr1	92837895	92837896	ENSMUSG00000100781	L=1049;T=antisense;R=chr1:92820958-92837896;N=Gm29481	-	9.28473	-0.212044	1.25074	-0.169534	0.865377	1	Gm29481
chr1	159340282	159340283	ENSMUSG00000089536	L=140;T=scaRNA;R=chr1:159340283-159340422;N=Scarna3a	+	10.2182	-0.211247	1.07501	-0.196508	0.844213	1	Scarna3a
chr1	74394309	74394310	ENSMUSG00000065468	L=85;T=miRNA;R=chr1:74394310-74394394;N=Mir26b	+	4.49581	-0.209593	1.58219	-0.13247	0.894612	1	Mir26b
chr1	59378929	59378930	ENSMUSG00000099922	L=1013;T=lincRNA;R=chr1:59378930-59392299;N=Gm29016	+	12.0451	-0.209496	0.989329	-0.211755	0.832298	1	Gm29016
chr1	193475289	193475290	ENSMUSG00000102648	L=403;T=processed_pseudogene;R=chr1:193475290-193475692;N=Gm38022	+	4.46576	-0.194621	1.56845	-0.124086	0.901248	1	Gm38022
chr1	36958426	36958427	ENSMUSG00000080054	L=498;T=processed_pseudogene;R=chr1:36957930-36958427;N=Rpl12-ps1	-	11.3801	-0.192414	1.10778	-0.173694	0.862106	1	Rpl12-ps1
chr1	77496767	77496768	ENSMUSG00000099141	L=116;T=miRNA;R=chr1:77496653-77496768;N=Mir6352	-	6.34589	-0.172743	1.36235	-0.126798	0.8991	1	Mir6352
chr1	59094899	59094900	ENSMUSG00000072295	L=7601;T=protein_coding;R=chr1:58997116-59094900;N=C2cd6	-	12.6117	-0.155171	1.05898	-0.146529	0.883504	1	C2cd6
chr1	133835188	133835189	ENSMUSG00000100830	L=1343;T=lincRNA;R=chr1:133835189-133838372;N=Gm28441	+	8.95695	-0.139492	1.42376	-0.0979745	0.921953	1	Gm28441
chr1	110977583	110977584	ENSMUSG00000047216	L=4280;T=protein_coding;R=chr1:110888326-110977584;N=Cdh19	-	4.57132	-0.136603	1.59302	-0.0857514	0.931664	1	Cdh19
chr1	130422823	130422824	ENSMUSG00000087691	L=2438;T=antisense;R=chr1:130422824-130437914;N=Cd55os	+	7.35534	-0.135343	1.26617	-0.106891	0.914875	1	Cd55os
chr1	191772833	191772834	ENSMUSG00000064845	L=114;T=snRNA;R=chr1:191772721-191772834;N=Gm26203	-	3.6779	-0.133999	1.76003	-0.0761341	0.939312	1	Gm26203
chr1	160726680	160726681	ENSMUSG00000103200	L=640;T=sense_intronic;R=chr1:160726042-160726681;N=Gm37328	-	3.14949	-0.114661	2.07697	-0.055206	0.955974	1	Gm37328
chr1	64150200	64150201	ENSMUSG00000086721	L=465;T=processed_pseudogene;R=chr1:64150201-64150665;N=Gm13750	+	5.02007	-0.111836	1.56579	-0.0714247	0.94306	1	Gm13750
chr1	177998738	177998739	ENSMUSG00000104097	L=290;T=unprocessed_pseudogene;R=chr1:177989662-177998739;N=Gm37313	-	4.6241	-0.106842	1.63985	-0.0651536	0.948052	1	Gm37313
chr1	171234364	171234365	ENSMUSG00000058715	L=874;T=protein_coding;R=chr1:171229572-171234365;N=Fcer1g	-	12.4519	-0.103628	1.10466	-0.09381	0.92526	1	Fcer1g
chr1	117662290	117662291	ENSMUSG00000099615	L=2420;T=unprocessed_pseudogene;R=chr1:117662291-117678373;N=Gm28362	+	3.73068	-0.0995069	1.73558	-0.0573336	0.954279	1	Gm28362
chr1	59256905	59256906	ENSMUSG00000026023	L=2507;T=protein_coding;R=chr1:59256906-59352993;N=Cdk15	+	5.58123	-0.094056	1.48701	-0.0632516	0.949566	1	Cdk15
chr1	184732618	184732619	ENSMUSG00000039377	L=2278;T=protein_coding;R=chr1:184727140-184732619;N=Hlx	-	5.46789	-0.0883473	1.67908	-0.0526164	0.958038	1	Hlx
chr1	24612699	24612700	ENSMUSG00000067736	L=294;T=unprocessed_pseudogene;R=chr1:24612407-24612700;N=Gm10222	-	6.92293	-0.0846909	1.28059	-0.0661345	0.947271	1	Gm10222
chr1	138992068	138992069	ENSMUSG00000085361	L=556;T=processed_pseudogene;R=chr1:138991514-138992069;N=Gm16305	-	5.15567	-0.0745742	1.50113	-0.0496788	0.960378	1	Gm16305
chr1	189640233	189640234	ENSMUSG00000103087	L=885;T=TEC;R=chr1:189639350-189640234;N=Gm38122	-	10.8921	-0.0711476	1.11784	-0.0636476	0.949251	1	Gm38122
chr1	85105945	85105946	ENSMUSG00000072109	L=2323;T=antisense;R=chr1:85105946-85114035;N=A530040E14Rik	+	5.21847	-0.0549314	1.51463	-0.0362671	0.971069	1	A530040E14Rik
chr1	119787768	119787769	ENSMUSG00000091876	L=318;T=processed_pseudogene;R=chr1:119787769-119788086;N=Gm3851	+	10.812	-0.0544483	1.03497	-0.0526085	0.958044	1	Gm3851
chr1	189827229	189827230	ENSMUSG00000102248	L=262;T=processed_pseudogene;R=chr1:189827230-189827491;N=Gm30280	+	10.2112	-0.0521548	1.09824	-0.0474894	0.962123	1	Gm30280
chr1	180212400	180212401	ENSMUSG00000104520	L=1080;T=lincRNA;R=chr1:180202303-180212401;N=Gm37336	-	10.958	-0.0401995	1.07801	-0.0372905	0.970253	1	Gm37336
chr1	93975352	93975353	ENSMUSG00000099624	L=958;T=unprocessed_pseudogene;R=chr1:93975353-93985816;N=Gm7889	+	8.12077	-0.023121	1.20556	-0.0191786	0.984699	1	Gm7889
chr1	180357648	180357649	ENSMUSG00000104388	L=7350;T=TEC;R=chr1:180357649-180364998;N=Gm37033	+	11.8141	-0.0177158	1.03325	-0.0171457	0.98632	1	Gm37033
chr1	72255007	72255008	ENSMUSG00000093843	L=191;T=snRNA;R=chr1:72255008-72255198;N=Gm25939	+	12.7612	-0.0174921	0.951859	-0.0183768	0.985338	1	Gm25939
chr1	10166538	10166539	ENSMUSG00000088153	L=240;T=misc_RNA;R=chr1:10166539-10166778;N=Gm26348	+	5.2412	-0.0172836	1.44992	-0.0119204	0.990489	1	Gm26348
chr1	74125540	74125541	ENSMUSG00000061815	L=2329;T=protein_coding;R=chr1:74125541-74148223;N=Rufy4	+	12.7512	-0.015678	0.957877	-0.0163675	0.986941	1	Rufy4
chr1	171018919	171018920	ENSMUSG00000059089	L=1256;T=protein_coding;R=chr1:171018920-171029761;N=Fcgr4	+	2.85954	-0.0139894	2.16285	-0.00646806	0.994839	1	Fcgr4
chr1	82725168	82725169	ENSMUSG00000097564	L=4343;T=processed_transcript;R=chr1:82691928-82725169;N=C430014B12Rik	-	2.84998	-0.0135017	2.14865	-0.00628381	0.994986	1	C430014B12Rik
chr1	160893119	160893120	ENSMUSG00000057499	L=465;T=processed_pseudogene;R=chr1:160893120-160893584;N=Gm6177	+	2.82995	0.003538	2.15289	0.00164337	0.998689	1	Gm6177
chr1	176974235	176974236	ENSMUSG00000103251	L=2210;T=TEC;R=chr1:176974236-176976445;N=Gm37519	+	8.13395	0.00372536	1.17534	0.00316961	0.997471	1	Gm37519
chr1	10009135	10009136	ENSMUSG00000025916	L=1523;T=protein_coding;R=chr1:9968624-10009136;N=Ppp1r42	-	7.55275	0.00470999	1.28405	0.00366807	0.997073	1	Ppp1r42
chr1	42866817	42866818	ENSMUSG00000077448	L=134;T=snoRNA;R=chr1:42866685-42866818;N=Gm23126	-	7.73844	0.0122146	1.22383	0.00998062	0.992037	1	Gm23126
chr1	177983422	177983423	ENSMUSG00000091476	L=5260;T=protein_coding;R=chr1:177983423-178172705;N=Catspere2	+	6.68892	0.0136092	1.29701	0.0104928	0.991628	1	Catspere2
chr1	54916593	54916594	ENSMUSG00000102642	L=2750;T=TEC;R=chr1:54913845-54916594;N=A130048G24Rik	-	7.73797	0.0151532	1.30654	0.0115979	0.990746	1	A130048G24Rik
chr1	4529016	4529017	ENSMUSG00000096126	L=107;T=snRNA;R=chr1:4529017-4529123;N=Gm22307	+	3.84942	0.0235495	1.75143	0.0134459	0.989272	1	Gm22307
chr1	24612409	24612410	ENSMUSG00000100131	L=876;T=unprocessed_pseudogene;R=chr1:24611535-24612410;N=Gm28439	-	5.23435	0.030948	1.56901	0.0197245	0.984263	1	Gm28439
chr1	70068054	70068055	ENSMUSG00000101730	L=88;T=unprocessed_pseudogene;R=chr1:70067968-70068055;N=Gm28580	-	6.84456	0.0324973	1.31727	0.0246703	0.980318	1	Gm28580
chr1	136131182	136131183	ENSMUSG00000086264	L=2049;T=processed_transcript;R=chr1:136126178-136131183;N=Gm15850	-	12.3174	0.046756	1.05842	0.0441751	0.964765	1	Gm15850
chr1	105564577	105564578	ENSMUSG00000100672	L=453;T=sense_intronic;R=chr1:105564126-105564578;N=Gm28404	-	3.91221	0.0492452	1.71752	0.0286723	0.977126	1	Gm28404
chr1	134109367	134109368	ENSMUSG00000073559	L=432;T=processed_pseudogene;R=chr1:134109368-134109799;N=Gm8618	+	5.38952	0.0580184	1.49462	0.038818	0.969035	1	Gm8618
chr1	170255738	170255739	ENSMUSG00000096964	L=1691;T=transcribed_unprocessed_pseudogene;R=chr1:170254049-170255739;N=Gm6345	-	3.90173	0.0632495	1.92918	0.0327857	0.973845	1	Gm6345
chr1	188262022	188262023	ENSMUSG00000026609	L=17322;T=protein_coding;R=chr1:188262023-188965041;N=Ush2a	+	7.28599	0.0738726	1.27114	0.0581151	0.953657	1	Ush2a
chr1	17601900	17601901	ENSMUSG00000067780	L=6923;T=protein_coding;R=chr1:17601901-17630939;N=Pi15	+	2.95554	0.0744674	1.91908	0.0388037	0.969047	1	Pi15
chr1	137252141	137252142	ENSMUSG00000102751	L=1916;T=TEC;R=chr1:137252142-137254057;N=Gm37057	+	2.95554	0.0744674	1.91908	0.0388037	0.969047	1	Gm37057
chr1	187447876	187447877	ENSMUSG00000103923	L=2791;T=lincRNA;R=chr1:187447877-187462664;N=Gm37896	+	2.95554	0.0744674	1.91908	0.0388037	0.969047	1	Gm37896
chr1	8792161	8792162	ENSMUSG00000084353	L=240;T=processed_pseudogene;R=chr1:8791923-8792162;N=Gm15452	-	12.2827	0.0951961	1.00422	0.0947956	0.924477	1	Gm15452
chr1	75514282	75514283	ENSMUSG00000082745	L=177;T=unprocessed_pseudogene;R=chr1:75514107-75514283;N=Gm15181	-	6.0567	0.0973604	1.6059	0.0606268	0.951656	1	Gm15181
chr1	120340581	120340582	ENSMUSG00000036907	L=2000;T=protein_coding;R=chr1:120340582-120343174;N=C1ql2	+	4.91435	0.113492	1.54138	0.0736302	0.941305	1	C1ql2
chr1	98589516	98589517	ENSMUSG00000100009	L=5950;T=lincRNA;R=chr1:98589517-98607384;N=Gm7967	+	3.99774	0.122542	1.64783	0.0743655	0.94072	1	Gm7967
chr1	133068404	133068405	ENSMUSG00000101102	L=463;T=antisense;R=chr1:133050128-133068405;N=Gm28609	-	5.99661	0.122591	1.35774	0.0902907	0.928056	1	Gm28609
chr1	20890472	20890473	ENSMUSG00000097934	L=1120;T=lincRNA;R=chr1:20888650-20890473;N=6720483E21Rik	-	12.6272	0.126406	0.994027	0.127166	0.898809	1	6720483E21Rik
chr1	36710148	36710149	ENSMUSG00000102416	L=1744;T=protein_coding;R=chr1:36710149-36757953;N=4933424G06Rik	+	3.97771	0.135008	1.68069	0.0803287	0.935976	1	4933424G06Rik
chr1	107590005	107590006	ENSMUSG00000026315	L=4795;T=protein_coding;R=chr1:107590006-107610484;N=Serpinb8	+	5.95654	0.139634	1.42827	0.0977642	0.92212	1	Serpinb8
chr1	34535647	34535648	ENSMUSG00000026124	L=1040;T=protein_coding;R=chr1:34535648-34544313;N=Cfc1	+	9.02766	0.141452	1.12671	0.125544	0.900093	1	Cfc1
chr1	93808670	93808671	ENSMUSG00000088961	L=102;T=snRNA;R=chr1:93808570-93808671;N=Gm22089	-	4.58163	0.159201	1.56797	0.101533	0.919127	1	Gm22089
chr1	132280410	132280411	ENSMUSG00000101549	L=359;T=lincRNA;R=chr1:132274716-132280411;N=Gm29630	-	11.1953	0.166635	1.00999	0.164986	0.868955	1	Gm29630
chr1	88754889	88754890	ENSMUSG00000097398	L=572;T=lincRNA;R=chr1:88754890-88755736;N=Platr5	+	13.333	0.189047	0.939387	0.201245	0.840507	1	Platr5
chr1	194669672	194669673	ENSMUSG00000102621	L=1834;T=TEC;R=chr1:194669673-194671506;N=Gm37674	+	6.10533	0.199414	1.37044	0.145511	0.884307	1	Gm37674
chr1	74954251	74954252	ENSMUSG00000103145	L=1590;T=TEC;R=chr1:74954252-74955841;N=Gm37744	+	6.15857	0.20828	1.58826	0.131138	0.895667	1	Gm37744
chr1	161821864	161821865	ENSMUSG00000102254	L=1034;T=processed_pseudogene;R=chr1:161821865-161823068;N=Gm7496	+	8.20975	0.209252	1.17423	0.178204	0.858563	1	Gm7496
chr1	120006893	120006894	ENSMUSG00000026387	L=2012;T=protein_coding;R=chr1:120006894-120063536;N=Sctr	+	6.17767	0.215789	1.45541	0.148266	0.882132	1	Sctr
chr1	155864959	155864960	ENSMUSG00000103771	L=306;T=processed_pseudogene;R=chr1:155864960-155865265;N=Gm36934	+	4.74043	0.230959	1.6176	0.142778	0.886465	1	Gm36934
chr1	20444809	20444810	ENSMUSG00000090142	L=553;T=processed_pseudogene;R=chr1:20444258-20444810;N=Gm15795	-	7.37597	0.232544	1.2952	0.179542	0.857512	1	Gm15795
chr1	87470270	87470271	ENSMUSG00000026258	L=722;T=protein_coding;R=chr1:87470271-87475482;N=Snorc	+	9.88862	0.239439	1.10131	0.217413	0.827887	1	Snorc
chr1	160606189	160606190	ENSMUSG00000103391	L=2076;T=TEC;R=chr1:160604115-160606190;N=Gm38302	-	13.6528	0.257503	0.913308	0.281945	0.777985	1	Gm38302
chr1	25824718	25824719	ENSMUSG00000103004	L=330;T=TEC;R=chr1:25824390-25824719;N=2900002M20Rik	-	3.64815	0.257614	1.74294	0.147804	0.882497	1	2900002M20Rik
chr1	27989909	27989910	ENSMUSG00000101372	L=1873;T=processed_pseudogene;R=chr1:27989910-27991782;N=Gm19028	+	3.14979	0.316567	2.06817	0.153066	0.878346	1	Gm19028
chr1	167000840	167000841	ENSMUSG00000097823	L=1627;T=lincRNA;R=chr1:166998295-167000841;N=Gm16701	-	11.8059	0.325757	1.06403	0.306153	0.759488	1	Gm16701
chr1	28802720	28802721	ENSMUSG00000081557	L=2482;T=processed_pseudogene;R=chr1:28800240-28802721;N=Gm5697	-	5.97371	0.326108	1.44839	0.225152	0.821861	1	Gm5697
chr1	154117950	154117951	ENSMUSG00000100627	L=5637;T=lincRNA;R=chr1:154037597-154117951;N=A830008E24Rik	-	3.83654	0.328301	1.76685	0.185811	0.852593	1	A830008E24Rik
chr1	127242090	127242091	ENSMUSG00000104039	L=1394;T=TEC;R=chr1:127242091-127243484;N=Gm37772	+	6.95674	0.328761	1.34761	0.243959	0.807262	1	Gm37772
chr1	129797857	129797858	ENSMUSG00000089648	L=1251;T=processed_pseudogene;R=chr1:129796608-129797858;N=Gm15790	-	13.5776	0.3356	0.951445	0.352727	0.724293	1	Gm15790
chr1	150099962	150099963	ENSMUSG00000097028	L=4330;T=processed_transcript;R=chr1:150074873-150099963;N=Ptgs2os	-	2.71151	0.340516	1.99123	0.171008	0.864217	1	Ptgs2os
chr1	60523065	60523066	ENSMUSG00000081562	L=228;T=processed_pseudogene;R=chr1:60522839-60523066;N=Gm11575	-	10.7332	0.343844	1.06812	0.321915	0.747517	1	Gm11575
chr1	160728159	160728160	ENSMUSG00000103632	L=427;T=TEC;R=chr1:160727734-160728160;N=Gm38329	-	12.9864	0.352989	0.953332	0.370268	0.711182	1	Gm38329
chr1	119817762	119817763	ENSMUSG00000090277	L=363;T=processed_pseudogene;R=chr1:119817763-119818125;N=Gm8338	+	5.39298	0.354661	1.45536	0.243693	0.807469	1	Gm8338
chr1	74791515	74791516	ENSMUSG00000026167	L=2468;T=protein_coding;R=chr1:74791516-74804179;N=Wnt10a	+	12.4653	0.356581	0.976627	0.365115	0.715026	1	Wnt10a
chr1	155083265	155083266	ENSMUSG00000096950	L=3281;T=lincRNA;R=chr1:155063447-155083266;N=Gm9530	-	6.5412	0.369592	1.3454	0.274708	0.78354	1	Gm9530
chr1	59163388	59163389	ENSMUSG00000079550	L=7063;T=protein_coding;R=chr1:59120935-59163389;N=Mpp4	-	8.8968	0.377965	1.17635	0.321304	0.74798	1	Mpp4
chr1	133921413	133921414	ENSMUSG00000041577	L=3615;T=protein_coding;R=chr1:133910304-133921414;N=Prelp	-	9.86935	0.381597	1.07394	0.355325	0.722346	1	Prelp
chr1	21178987	21178988	ENSMUSG00000100819	L=571;T=unprocessed_pseudogene;R=chr1:21178988-21187427;N=Gm2693	+	9.92213	0.392843	1.0672	0.368106	0.712794	1	Gm2693
chr1	171681979	171681980	ENSMUSG00000103083	L=2562;T=processed_transcript;R=chr1:171676684-171681980;N=A630035G10Rik	-	3.3186	0.398317	2.03493	0.19574	0.844814	1	A630035G10Rik
chr1	170308802	170308803	ENSMUSG00000042800	L=771;T=protein_coding;R=chr1:170308803-170312125;N=Spata46	+	2.8371	0.402459	2.16661	0.185755	0.852637	1	Spata46
chr1	31222683	31222684	ENSMUSG00000086727	L=3751;T=protein_coding;R=chr1:30997842-31222684;N=4931428L18Rik	-	2.8371	0.402459	2.16661	0.185755	0.852637	1	4931428L18Rik
chr1	171688310	171688311	ENSMUSG00000103883	L=1704;T=TEC;R=chr1:171688311-171690014;N=Gm37010	+	3.82922	0.403551	1.93634	0.208409	0.83491	1	Gm37010
chr1	177729813	177729814	ENSMUSG00000015962	L=768;T=protein_coding;R=chr1:177729814-177753324;N=1700016C15Rik	+	6.14569	0.406362	1.3896	0.292431	0.769957	1	1700016C15Rik
chr1	36473951	36473952	ENSMUSG00000104316	L=2159;T=TEC;R=chr1:36473952-36476110;N=Gm37909	+	8.38888	0.406585	1.20397	0.337702	0.735588	1	Gm37909
chr1	181511450	181511451	ENSMUSG00000050625	L=1819;T=protein_coding;R=chr1:181509633-181511451;N=Ccdc121	-	6.63628	0.414599	1.39781	0.296606	0.766767	1	Ccdc121
chr1	177075783	177075784	ENSMUSG00000102749	L=1301;T=TEC;R=chr1:177074484-177075784;N=Gm37598	-	13.5115	0.419341	0.951553	0.440691	0.659437	1	Gm37598
chr1	59119832	59119833	ENSMUSG00000097573	L=2309;T=antisense;R=chr1:59119833-59122141;N=G730003C15Rik	+	11.3511	0.425079	1.08994	0.390003	0.696535	1	G730003C15Rik
chr1	160153579	160153580	ENSMUSG00000026725	L=5817;T=protein_coding;R=chr1:160085029-160153580;N=Tnn	-	5.7206	0.429678	4.60235	0.0933605	0.925617	1	Tnn
chr1	93918310	93918311	ENSMUSG00000093805	L=2748;T=protein_coding;R=chr1:93918311-93942650;N=Gal3st2b	+	6.76233	0.432672	1.28725	0.336121	0.73678	1	Gal3st2b
chr1	105574536	105574537	ENSMUSG00000101219	L=275;T=processed_pseudogene;R=chr1:105574537-105574811;N=Gm20302	+	11.9618	0.448529	1.09266	0.410494	0.681443	1	Gm20302
chr1	129273301	129273302	ENSMUSG00000042581	L=12171;T=protein_coding;R=chr1:129273302-130219278;N=Thsd7b	+	3.42416	0.4679	1.80993	0.258518	0.796007	1	Thsd7b
chr1	138977655	138977656	ENSMUSG00000104900	L=461;T=sense_intronic;R=chr1:138977656-138979246;N=4930596I21Rik	+	10.2324	0.477878	1.08224	0.441566	0.658803	1	4930596I21Rik
chr1	59673240	59673241	ENSMUSG00000101400	L=385;T=processed_pseudogene;R=chr1:59673241-59673625;N=Gm29596	+	7.49454	0.48116	1.27743	0.376663	0.706424	1	Gm29596
chr1	69598521	69598522	ENSMUSG00000100815	L=3487;T=sense_intronic;R=chr1:69595036-69598522;N=Gm29112	-	4.55188	0.481175	1.59136	0.302367	0.762372	1	Gm29112
chr1	176835723	176835724	ENSMUSG00000103367	L=339;T=processed_pseudogene;R=chr1:176835724-176836062;N=Gm38158	+	11.9873	0.487847	0.996376	0.489621	0.624402	1	Gm38158
chr1	130467971	130467972	ENSMUSG00000102139	L=2254;T=TEC;R=chr1:130467972-130470225;N=Gm37109	+	2.93264	0.492615	2.19478	0.224448	0.822408	1	Gm37109
chr1	153892296	153892297	ENSMUSG00000102459	L=2557;T=TEC;R=chr1:153889741-153892297;N=Gm38352	-	4.59511	0.502258	1.58971	0.315943	0.752045	1	Gm38352
chr1	33100906	33100907	ENSMUSG00000100481	L=1789;T=processed_pseudogene;R=chr1:33100907-33102695;N=Gm7114	+	8.22722	0.515951	1.22611	0.420802	0.6739	1	Gm7114
chr1	59952463	59952464	ENSMUSG00000100901	L=1622;T=processed_pseudogene;R=chr1:59950403-59952464;N=Gm18829	-	9.38862	0.524523	1.15085	0.45577	0.648556	1	Gm18829
chr1	185312186	185312187	ENSMUSG00000104368	L=388;T=antisense;R=chr1:185312187-185313803;N=2010103J01Rik	+	9.98522	0.541632	1.06427	0.508922	0.610807	1	2010103J01Rik
chr1	181840567	181840568	ENSMUSG00000089429	L=116;T=rRNA;R=chr1:181840453-181840568;N=Gm26004	-	4.71068	0.542826	1.5398	0.352531	0.72444	1	Gm26004
chr1	135150765	135150766	ENSMUSG00000087721	L=101;T=rRNA;R=chr1:135150666-135150766;N=Gm26280	-	13.0962	0.551073	0.988879	0.55727	0.577343	1	Gm26280
chr1	136523883	136523884	ENSMUSG00000101413	L=282;T=processed_pseudogene;R=chr1:136523884-136524165;N=Gm29485	+	4.1996	0.570105	1.6979	0.335771	0.737044	1	Gm29485
chr1	83314512	83314513	ENSMUSG00000079140	L=788;T=processed_pseudogene;R=chr1:83314513-83315300;N=Gm6374	+	9.48686	0.577219	1.09855	0.525438	0.599279	1	Gm6374
chr1	177046772	177046773	ENSMUSG00000102133	L=1532;T=TEC;R=chr1:177045242-177046773;N=Gm37106	-	10.2496	0.589951	1.08129	0.5456	0.585341	1	Gm37106
chr1	175904544	175904545	ENSMUSG00000094820	L=107;T=snRNA;R=chr1:175904545-175904651;N=Gm23805	+	3.63527	0.590147	1.78491	0.330631	0.740923	1	Gm23805
chr1	66328795	66328796	ENSMUSG00000073656	L=1661;T=antisense;R=chr1:66322276-66328796;N=Gm10558	-	4.16955	0.591295	1.63337	0.36201	0.717344	1	Gm10558
chr1	4906860	4906861	ENSMUSG00000103280	L=1111;T=TEC;R=chr1:4905751-4906861;N=Gm37277	-	12.0804	0.604133	1.0027	0.602509	0.546835	1	Gm37277
chr1	165379518	165379519	ENSMUSG00000104427	L=1335;T=TEC;R=chr1:165379519-165380853;N=Gm38368	+	9.60606	0.610422	1.18001	0.517303	0.604945	1	Gm38368
chr1	38235419	38235420	ENSMUSG00000085391	L=912;T=antisense;R=chr1:38235420-38246666;N=Gm16150	+	7.26416	0.614255	1.31884	0.465755	0.641391	1	Gm16150
chr1	155882545	155882546	ENSMUSG00000102837	L=745;T=TEC;R=chr1:155881802-155882546;N=Gm37383	-	7.33697	0.620223	1.3433	0.461716	0.644285	1	Gm37383
chr1	86893572	86893573	ENSMUSG00000102649	L=1560;T=TEC;R=chr1:86893573-86895132;N=Gm38021	+	11.6944	0.63497	1.01917	0.623025	0.533268	1	Gm38021
chr1	125913100	125913101	ENSMUSG00000026344	L=7038;T=protein_coding;R=chr1:125867622-125913101;N=Lypd1	-	6.61654	0.639367	1.55187	0.411998	0.680341	1	Lypd1
chr1	131907164	131907165	ENSMUSG00000100026	L=450;T=unprocessed_pseudogene;R=chr1:131907165-131907954;N=Gm29105	+	3.03135	0.64004	1.93117	0.331426	0.740322	1	Gm29105
chr1	161814166	161814167	ENSMUSG00000103625	L=3123;T=TEC;R=chr1:161811045-161814167;N=Gm37357	-	11.0177	0.646688	1.0163	0.636315	0.524571	1	Gm37357
chr1	121087404	121087405	ENSMUSG00000097881	L=3876;T=lincRNA;R=chr1:121087405-121178441;N=Celrr	+	13.087	0.657823	1.01034	0.651093	0.514986	1	Celrr
chr1	156793511	156793512	ENSMUSG00000046057	L=333;T=processed_pseudogene;R=chr1:156793512-156793844;N=Gm15428	+	8.55338	0.66419	1.19214	0.55714	0.577431	1	Gm15428
chr1	127855030	127855031	ENSMUSG00000051590	L=5345;T=protein_coding;R=chr1:127814791-127855031;N=Map3k19	-	3.71078	0.678677	2.01984	0.336006	0.736867	1	Map3k19
chr1	82768460	82768461	ENSMUSG00000026149	L=1508;T=protein_coding;R=chr1:82756649-82768461;N=Tm4sf20	-	9.97597	0.680513	1.14041	0.596725	0.550691	1	Tm4sf20
chr1	24100624	24100625	ENSMUSG00000102398	L=2800;T=TEC;R=chr1:24100625-24103424;N=Gm37580	+	3.76403	0.686503	1.71679	0.399877	0.689247	1	Gm37580
chr1	9631174	9631175	ENSMUSG00000079671	L=4910;T=processed_transcript;R=chr1:9560832-9631175;N=2610203C22Rik	-	8.20749	0.697315	1.20138	0.580427	0.561627	1	2610203C22Rik
chr1	52113750	52113751	ENSMUSG00000109599	L=1170;T=lincRNA;R=chr1:52108121-52113751;N=Gm31812	-	12.068	0.701315	1.12606	0.622806	0.533412	1	Gm31812
chr1	160264323	160264324	ENSMUSG00000104302	L=1828;T=antisense;R=chr1:160264324-160443072;N=Gm36975	+	5.62759	0.714527	1.43454	0.498089	0.618421	1	Gm36975
chr1	89684801	89684802	ENSMUSG00000088775	L=311;T=misc_RNA;R=chr1:89684802-89685112;N=Gm26037	+	10.8797	0.7445	1.03912	0.716474	0.473699	1	Gm26037
chr1	90280457	90280458	ENSMUSG00000101028	L=1001;T=lincRNA;R=chr1:90280458-90283912;N=Gm28723	+	5.74316	0.745409	1.3944	0.534574	0.592944	1	Gm28723
chr1	146725580	146725581	ENSMUSG00000080078	L=3510;T=processed_pseudogene;R=chr1:146725581-146729090;N=Gm15583	+	3.85957	0.748304	1.70705	0.438361	0.661125	1	Gm15583
chr1	170973372	170973373	ENSMUSG00000103676	L=619;T=antisense;R=chr1:170973373-170977746;N=Gm38204	+	6.99008	0.754261	1.33626	0.564457	0.572443	1	Gm38204
chr1	165148948	165148949	ENSMUSG00000089967	L=126;T=processed_pseudogene;R=chr1:165148824-165148949;N=Gm16550	-	3.91281	0.757026	1.91079	0.396184	0.691969	1	Gm16550
chr1	43746281	43746282	ENSMUSG00000100480	L=499;T=lincRNA;R=chr1:43745784-43746282;N=Gm29156	-	10.8191	0.768853	1.19116	0.645467	0.518625	1	Gm29156
chr1	78510990	78510991	ENSMUSG00000012187	L=1558;T=protein_coding;R=chr1:78510991-78538173;N=Mogat1	+	8.5146	0.769101	1.22412	0.628287	0.529816	1	Mogat1
chr1	21234721	21234722	ENSMUSG00000102633	L=2100;T=TEC;R=chr1:21234722-21236821;N=Gm38224	+	12.2121	0.771514	1.00169	0.770209	0.441176	1	Gm38224
chr1	38907944	38907945	ENSMUSG00000102447	L=772;T=processed_pseudogene;R=chr1:38907945-38908716;N=Gm6621	+	3.30572	0.777355	2.00981	0.386781	0.698919	1	Gm6621
chr1	14255989	14255990	ENSMUSG00000102588	L=439;T=TEC;R=chr1:14255552-14255990;N=Gm37444	-	2.59624	0.798068	2.25841	0.353376	0.723806	1	Gm37444
chr1	176754516	176754517	ENSMUSG00000103435	L=428;T=antisense;R=chr1:176754517-176758876;N=Gm36992	+	3.86273	0.799153	1.77404	0.45047	0.652372	1	Gm36992
chr1	182287989	182287990	ENSMUSG00000100147	L=2846;T=lincRNA;R=chr1:182287990-182303325;N=1700047M11Rik	+	3.85271	0.806387	1.91756	0.420529	0.674099	1	1700047M11Rik
chr1	43743894	43743895	ENSMUSG00000100764	L=458;T=antisense;R=chr1:43741961-43743895;N=Gm29155	-	6.63417	0.807284	1.33183	0.606146	0.544418	1	Gm29155
chr1	155973317	155973318	ENSMUSG00000102833	L=1189;T=TEC;R=chr1:155973318-155974506;N=Gm9694	+	4.01837	0.810474	1.85493	0.436929	0.662163	1	Gm9694
chr1	37488981	37488982	ENSMUSG00000087233	L=1790;T=processed_pseudogene;R=chr1:37487193-37488982;N=Gm43213	-	9.26632	0.843661	1.14859	0.734519	0.462633	1	Gm43213
chr1	133601222	133601223	ENSMUSG00000064814	L=133;T=snoRNA;R=chr1:133601223-133601355;N=Gm23939	+	6.70968	0.851897	1.3326	0.639274	0.522645	1	Gm23939
chr1	182164485	182164486	ENSMUSG00000091013	L=3766;T=protein_coding;R=chr1:182154704-182164486;N=Vmn1r1	-	4.05111	0.852368	1.66472	0.51202	0.608637	1	Vmn1r1
chr1	194677001	194677002	ENSMUSG00000102841	L=3564;T=TEC;R=chr1:194677002-194680565;N=Gm38036	+	10.5656	0.85358	1.14761	0.743791	0.457003	1	Gm38036
chr1	174167701	174167702	ENSMUSG00000107114	L=729;T=unprocessed_pseudogene;R=chr1:174167702-174169724;N=Gm43440	+	6.83527	0.87345	1.37255	0.63637	0.524535	1	Gm43440
chr1	105764443	105764444	ENSMUSG00000101330	L=231;T=processed_pseudogene;R=chr1:105764444-105764674;N=Gm10193	+	4.06429	0.891119	1.74412	0.510929	0.609401	1	Gm10193
chr1	93363254	93363255	ENSMUSG00000064389	L=103;T=snRNA;R=chr1:93363255-93363357;N=Gm26446	+	5.44636	0.900468	1.4448	0.623247	0.533122	1	Gm26446
chr1	153750681	153750682	ENSMUSG00000100183	L=762;T=sense_intronic;R=chr1:153750682-153751547;N=Gm28512	+	2.76459	0.901332	2.0075	0.448981	0.653445	1	Gm28512
chr1	33748006	33748007	ENSMUSG00000103072	L=341;T=TEC;R=chr1:33748007-33748347;N=Gm37905	+	4.79651	0.903965	1.52691	0.592024	0.553834	1	Gm37905
chr1	194976959	194976960	ENSMUSG00000097325	L=2492;T=antisense;R=chr1:194955759-194976960;N=Gm16897	-	8.20093	0.904545	1.18299	0.764624	0.444495	1	Gm16897
chr1	25738968	25738969	ENSMUSG00000102465	L=3581;T=TEC;R=chr1:25735389-25738969;N=Gm38198	-	6.80885	0.904754	1.32793	0.681325	0.495666	1	Gm38198
chr1	43730601	43730602	ENSMUSG00000026051	L=902;T=protein_coding;R=chr1:43730602-43742578;N=Ecrg4	+	13.6864	0.904801	0.989055	0.914813	0.36029	1	Ecrg4
chr1	105569138	105569139	ENSMUSG00000101214	L=2710;T=sense_overlapping;R=chr1:105382260-105569139;N=Gm28403	-	6.96765	0.935388	1.39672	0.669704	0.503046	1	Gm28403
chr1	34579656	34579657	ENSMUSG00000045174	L=4392;T=protein_coding;R=chr1:34579657-34590944;N=Amer3	+	9.6585	0.939434	1.18203	0.794765	0.42675	1	Amer3
chr1	39314898	39314899	ENSMUSG00000092563	L=555;T=processed_pseudogene;R=chr1:39314899-39315453;N=Gm3617	+	7.04	0.952737	1.27472	0.747406	0.454819	1	Gm3617
chr1	164575454	164575455	ENSMUSG00000102389	L=3099;T=TEC;R=chr1:164575455-164578553;N=D630023O14Rik	+	9.1975	0.957189	1.13236	0.845302	0.397942	1	D630023O14Rik
chr1	182484178	182484179	ENSMUSG00000102234	L=1985;T=antisense;R=chr1:182484179-182492473;N=Gm37885	+	4.22263	0.963505	1.62556	0.59272	0.553368	1	Gm37885
chr1	86426328	86426329	ENSMUSG00000036574	L=1724;T=protein_coding;R=chr1:86426329-86428052;N=Tex44	+	4.25584	0.979741	1.87451	0.522664	0.601208	1	Tex44
chr1	150625265	150625266	ENSMUSG00000093650	L=6845;T=antisense;R=chr1:150625266-150783499;N=Gm20631	+	2.83055	0.989578	2.19157	0.451538	0.651602	1	Gm20631
chr1	61654422	61654423	ENSMUSG00000103656	L=2736;T=TEC;R=chr1:61654423-61657158;N=Gm37205	+	4.23581	0.996074	1.87638	0.530849	0.595523	1	Gm37205
chr1	17805416	17805417	ENSMUSG00000099895	L=629;T=antisense;R=chr1:17741915-17805417;N=Gm28153	-	2.82053	1.0012	2.22053	0.450884	0.652073	1	Gm28153
chr1	121493202	121493203	ENSMUSG00000085857	L=778;T=antisense;R=chr1:121489296-121493203;N=Gm15392	-	6.52892	1.00572	1.36199	0.73842	0.460259	1	Gm15392
chr1	79621033	79621034	ENSMUSG00000102235	L=1513;T=TEC;R=chr1:79619522-79621034;N=Gm37886	-	11.6421	1.01414	1.03728	0.977697	0.328224	1	Gm37886
chr1	23291536	23291537	ENSMUSG00000097970	L=399;T=lincRNA;R=chr1:23291537-23291935;N=Gm27028	+	10.8566	1.01418	1.06382	0.953331	0.340423	1	Gm27028
chr1	75133889	75133890	ENSMUSG00000026205	L=2167;T=protein_coding;R=chr1:75125541-75133890;N=Slc23a3	-	5.86905	1.02704	1.42489	0.720785	0.471042	1	Slc23a3
chr1	162478033	162478034	ENSMUSG00000040265	L=24452;T=protein_coding;R=chr1:161982453-162478034;N=Dnm3	-	5.95141	1.04489	1.69902	0.614996	0.538558	1	Dnm3
chr1	69662060	69662061	ENSMUSG00000099954	L=1875;T=sense_intronic;R=chr1:69660187-69662061;N=Gm28112	-	7.44312	1.04597	1.46915	0.711954	0.476493	1	Gm28112
chr1	138984496	138984497	ENSMUSG00000102626	L=634;T=processed_pseudogene;R=chr1:138983864-138984497;N=Gm18553	-	11.0081	1.06164	1.07272	0.989671	0.322335	1	Gm18553
chr1	55161052	55161053	ENSMUSG00000061863	L=307;T=processed_pseudogene;R=chr1:55160747-55161053;N=Gm6822	-	5.92453	1.08983	1.48501	0.733886	0.463018	1	Gm6822
chr1	13786878	13786879	ENSMUSG00000097711	L=997;T=processed_pseudogene;R=chr1:13785883-13786879;N=Gm5523	-	9.84765	1.10841	1.09144	1.01554	0.309847	1	Gm5523
chr1	185878884	185878885	ENSMUSG00000102546	L=802;T=processed_pseudogene;R=chr1:185878084-185878885;N=Gm9722	-	3.04166	1.12314	1.90452	0.589721	0.555378	1	Gm9722
chr1	174252060	174252061	ENSMUSG00000050788	L=2685;T=protein_coding;R=chr1:174248514-174252061;N=Olfr419	-	12.117	1.13089	0.998035	1.13312	0.257163	1	Olfr419
chr1	160327077	160327078	ENSMUSG00000103693	L=4321;T=sense_intronic;R=chr1:160321686-160327078;N=Gm37529	-	12.213	1.14217	1.01635	1.12379	0.261102	1	Gm37529
chr1	177135452	177135453	ENSMUSG00000103163	L=1293;T=TEC;R=chr1:177134161-177135453;N=Gm38146	-	10.082	1.15857	1.08055	1.0722	0.283629	1	Gm38146
chr1	133778420	133778421	ENSMUSG00000102509	L=3212;T=TEC;R=chr1:133775210-133778421;N=Gm37368	-	4.58523	1.16888	1.75585	0.665708	0.505598	1	Gm37368
chr1	43092587	43092588	ENSMUSG00000041878	L=1248;T=antisense;R=chr1:43092588-43093835;N=8430432A02Rik	+	10.1606	1.20601	1.11602	1.08064	0.279857	1	8430432A02Rik
chr1	172555937	172555938	ENSMUSG00000049598	L=1879;T=protein_coding;R=chr1:172555938-172563717;N=Vsig8	+	3.12719	1.20996	2.09146	0.578527	0.562908	1	Vsig8
chr1	65282055	65282056	ENSMUSG00000025946	L=2582;T=protein_coding;R=chr1:65282056-65389244;N=Pth2r	+	13.6123	1.21887	0.957607	1.27283	0.203077	1	Pth2r
chr1	40429569	40429570	ENSMUSG00000026069	L=6894;T=protein_coding;R=chr1:40429570-40465415;N=Il1rl1	+	6.44639	1.25086	1.34304	0.931359	0.351668	1	Il1rl1
chr1	172213020	172213021	ENSMUSG00000092085	L=500;T=antisense;R=chr1:172213021-172213680;N=Gm17224	+	8.06276	1.25381	1.20212	1.043	0.29695	1	Gm17224
chr1	185455567	185455568	ENSMUSG00000097615	L=2761;T=antisense;R=chr1:185447116-185455568;N=Gm2061	-	10.6129	1.26772	1.07571	1.1785	0.238598	1	Gm2061
chr1	136789519	136789520	ENSMUSG00000104360	L=339;T=processed_pseudogene;R=chr1:136789182-136789520;N=Gm8762	-	6.57198	1.2681	1.35645	0.934867	0.349857	1	Gm8762
chr1	171767126	171767127	ENSMUSG00000015316	L=6156;T=protein_coding;R=chr1:171767127-171801184;N=Slamf1	+	3.27597	1.27926	1.84692	0.692646	0.488531	1	Slamf1
chr1	172092678	172092679	ENSMUSG00000103380	L=942;T=antisense;R=chr1:172089910-172092679;N=Gm37756	-	6.62475	1.2822	1.35341	0.947387	0.343442	1	Gm37756
chr1	165091927	165091928	ENSMUSG00000102408	L=3611;T=lincRNA;R=chr1:165064024-165091928;N=4930568G15Rik	-	3.29917	1.3098	2.08222	0.629037	0.529325	1	4930568G15Rik
chr1	165585182	165585183	ENSMUSG00000104474	L=809;T=TEC;R=chr1:165585183-165585991;N=Gm38210	+	6.73031	1.31011	1.35794	0.964772	0.334659	1	Gm38210
chr1	75375011	75375012	ENSMUSG00000085653	L=867;T=antisense;R=chr1:75368212-75375012;N=Gm15179	-	3.31873	1.31804	1.86646	0.706168	0.480084	1	Gm15179
chr1	37334171	37334172	ENSMUSG00000086064	L=861;T=antisense;R=chr1:37329667-37334172;N=4930439A04Rik	-	4.23294	1.33052	1.68691	0.788732	0.430268	1	4930439A04Rik
chr1	97880064	97880065	ENSMUSG00000104140	L=1684;T=TEC;R=chr1:97878382-97880065;N=Gm37140	-	5.9749	1.33167	1.47422	0.903307	0.366363	1	Gm37140
chr1	30769686	30769687	ENSMUSG00000100261	L=1210;T=unprocessed_pseudogene;R=chr1:30769687-30771815;N=Gm6473	+	3.40472	1.3678	1.85388	0.737803	0.460634	1	Gm6473
chr1	55053111	55053112	ENSMUSG00000103030	L=1794;T=TEC;R=chr1:55051319-55053112;N=E330011M16Rik	-	3.40472	1.3678	1.85388	0.737803	0.460634	1	E330011M16Rik
chr1	180483503	180483504	ENSMUSG00000053963	L=7375;T=protein_coding;R=chr1:180432387-180483504;N=Stum	-	12.3583	1.42888	0.99598	1.43465	0.151387	1	Stum
chr1	134518080	134518081	ENSMUSG00000096712	L=483;T=processed_pseudogene;R=chr1:134518081-134518563;N=Gm15454	+	5.29863	1.43176	1.5675	0.913404	0.36103	1	Gm15454
chr1	180958148	180958149	ENSMUSG00000085563	L=643;T=antisense;R=chr1:180952064-180958149;N=2210411M09Rik	-	7.9971	1.43328	1.22505	1.16998	0.242009	1	2210411M09Rik
chr1	152687500	152687501	ENSMUSG00000086145	L=1133;T=sense_intronic;R=chr1:152684026-152687501;N=Gm15479	-	2.71211	1.45073	2.20901	0.656734	0.511352	1	Gm15479
chr1	195081335	195081336	ENSMUSG00000103443	L=2238;T=TEC;R=chr1:195079099-195081336;N=Gm37132	-	7.18206	1.48376	1.31427	1.12896	0.258914	1	Gm37132
chr1	136541604	136541605	ENSMUSG00000104414	L=547;T=lincRNA;R=chr1:136541605-136555873;N=Gm37799	+	2.74486	1.51372	2.03744	0.742952	0.45751	1	Gm37799
chr1	75450435	75450436	ENSMUSG00000033007	L=2727;T=protein_coding;R=chr1:75450436-75474343;N=Asic4	+	4.70156	1.54041	1.62641	0.947126	0.343574	1	Asic4
chr1	81797240	81797241	ENSMUSG00000100561	L=706;T=processed_pseudogene;R=chr1:81797241-81797946;N=Gm7516	+	3.70136	1.5445	1.97342	0.782652	0.433831	1	Gm7516
chr1	135836353	135836354	ENSMUSG00000026414	L=7752;T=protein_coding;R=chr1:135836354-135852260;N=Tnnt2	+	8.65364	1.57954	1.34078	1.17807	0.238769	1	Tnnt2
chr1	158375935	158375936	ENSMUSG00000103762	L=2869;T=TEC;R=chr1:158375936-158378804;N=Gm37861	+	7.7003	1.59433	1.24671	1.27882	0.20096	1	Gm37861
chr1	24177609	24177610	ENSMUSG00000026147	L=5068;T=protein_coding;R=chr1:24177610-24252684;N=Col9a1	+	4.90266	1.62262	1.55716	1.04204	0.297394	1	Col9a1
chr1	169928647	169928648	ENSMUSG00000070532	L=1734;T=protein_coding;R=chr1:169928648-169934653;N=Ccdc190	+	9.92405	1.65515	1.10079	1.5036	0.132684	1	Ccdc190
chr1	51849117	51849118	ENSMUSG00000101724	L=1279;T=sense_intronic;R=chr1:51847840-51849118;N=Gm29453	-	12.0391	1.66447	1.02122	1.62989	0.103126	1	Gm29453
chr1	93990508	93990509	ENSMUSG00000073608	L=9667;T=protein_coding;R=chr1:93990509-94017147;N=Gal3st2c	+	7.9182	1.67098	1.32879	1.25751	0.208568	1	Gal3st2c
chr1	75396362	75396363	ENSMUSG00000086053	L=472;T=antisense;R=chr1:75392131-75396363;N=Gm15178	-	7.10322	1.68533	1.33652	1.26098	0.207316	1	Gm15178
chr1	135869781	135869782	ENSMUSG00000101482	L=369;T=processed_pseudogene;R=chr1:135869782-135870150;N=Gm28883	+	12.2111	1.68724	1.07679	1.56692	0.117134	1	Gm28883
chr1	66945403	66945404	ENSMUSG00000061816	L=2074;T=protein_coding;R=chr1:66924295-66945404;N=Myl1	-	3.02193	1.71587	2.09328	0.819705	0.412384	1	Myl1
chr1	59626579	59626580	ENSMUSG00000089276	L=85;T=misc_RNA;R=chr1:59626580-59626664;N=Gm24545	+	3.21031	1.75754	2.09486	0.838976	0.401483	1	Gm24545
chr1	75636389	75636390	ENSMUSG00000082012	L=790;T=processed_pseudogene;R=chr1:75636390-75637179;N=Gm5257	+	6.21584	1.76019	1.49853	1.17461	0.240152	1	Gm5257
chr1	153844141	153844142	ENSMUSG00000042641	L=5219;T=protein_coding;R=chr1:153779381-153844142;N=Rgsl1	-	4.21321	1.77436	1.6836	1.05391	0.291926	1	Rgsl1
chr1	86016815	86016816	ENSMUSG00000026226	L=2666;T=protein_coding;R=chr1:86016816-86029958;N=Spata3	+	8.54153	1.80344	1.23283	1.46284	0.143511	1	Spata3
chr1	174921818	174921819	ENSMUSG00000050069	L=3745;T=protein_coding;R=chr1:174833785-174921819;N=Grem2	-	6.57257	1.81252	1.51359	1.19749	0.231115	1	Grem2
chr1	86765364	86765365	ENSMUSG00000100225	L=422;T=processed_pseudogene;R=chr1:86764944-86765365;N=Gm29097	-	5.45042	1.86345	1.66207	1.12116	0.262219	1	Gm29097
chr1	169453868	169453869	ENSMUSG00000058622	L=342;T=processed_pseudogene;R=chr1:169453528-169453869;N=Gm5265	-	3.31903	1.86709	1.89345	0.986075	0.324096	1	Gm5265
chr1	55405920	55405921	ENSMUSG00000038349	L=6687;T=protein_coding;R=chr1:55405921-55754285;N=Plcl1	+	4.57311	1.89136	1.75896	1.07527	0.282253	1	Plcl1
chr1	186713097	186713098	ENSMUSG00000102619	L=1881;T=TEC;R=chr1:186711218-186713098;N=Gm37849	-	9.03381	1.8987	1.22006	1.55623	0.119653	1	Gm37849
chr1	4497353	4497354	ENSMUSG00000025902	L=4772;T=protein_coding;R=chr1:4490931-4497354;N=Sox17	-	6.89557	1.94537	1.36224	1.42807	0.153273	1	Sox17
chr1	151520686	151520687	ENSMUSG00000100551	L=241;T=processed_pseudogene;R=chr1:151520447-151520687;N=Gm19503	-	3.56336	1.97992	1.8432	1.07417	0.282745	1	Gm19503
chr1	131632968	131632969	ENSMUSG00000095841	L=461;T=processed_pseudogene;R=chr1:131632509-131632969;N=Gm8532	-	7.16948	1.99804	1.31252	1.52229	0.127936	1	Gm8532
chr1	86638200	86638201	ENSMUSG00000103609	L=2254;T=TEC;R=chr1:86638201-86640454;N=Gm37022	+	3.51374	2.00645	2.24823	0.89246	0.372147	1	Gm37022
chr1	94052552	94052553	ENSMUSG00000026285	L=1930;T=protein_coding;R=chr1:94038305-94052553;N=Pdcd1	-	4.93617	2.03601	1.73039	1.17662	0.239346	1	Pdcd1
chr1	153874344	153874345	ENSMUSG00000043282	L=2527;T=protein_coding;R=chr1:153874345-153876871;N=Teddm1b	+	3.62932	2.04208	1.87885	1.08688	0.277089	1	Teddm1b
chr1	118479590	118479591	ENSMUSG00000100770	L=659;T=processed_pseudogene;R=chr1:118478604-118479591;N=Gm28466	-	8.70062	2.058	1.21911	1.68813	0.091387	1	Gm28466
chr1	45981547	45981548	ENSMUSG00000070896	L=465;T=processed_pseudogene;R=chr1:45981548-45982012;N=Rpl23a-ps1	+	6.22252	2.07354	1.42277	1.4574	0.145006	1	Rpl23a-ps1
chr1	40771384	40771385	ENSMUSG00000103270	L=3261;T=antisense;R=chr1:40771385-40785343;N=Gm37915	+	3.82725	2.0941	1.91878	1.09137	0.27511	1	Gm37915
chr1	153440078	153440079	ENSMUSG00000064435	L=140;T=snoRNA;R=chr1:153440079-153440218;N=Gm25588	+	6.36129	2.10695	1.40234	1.50245	0.132982	1	Gm25588
chr1	75278414	75278415	ENSMUSG00000033061	L=1032;T=protein_coding;R=chr1:75272199-75278415;N=Resp18	-	5.15045	2.14155	1.57927	1.35604	0.175088	1	Resp18
chr1	31615148	31615149	ENSMUSG00000070960	L=1513;T=processed_pseudogene;R=chr1:31615149-31616661;N=Gm19680	+	13.3168	2.1761	1.02777	2.1173	0.0342343	1	Gm19680
chr1	25676238	25676239	ENSMUSG00000102250	L=3995;T=TEC;R=chr1:25672245-25676239;N=Gm38260	-	10.6176	2.18834	1.09649	1.99576	0.0459604	1	Gm38260
chr1	176772422	176772423	ENSMUSG00000065573	L=99;T=miRNA;R=chr1:176772325-176772423;N=Mir350	-	2.68236	2.23943	2.26865	0.987122	0.323583	1	Mir350
chr1	176889506	176889507	ENSMUSG00000102211	L=724;T=TEC;R=chr1:176889507-176890230;N=Gm37490	+	4.20349	2.29622	1.74987	1.31222	0.189444	1	Gm37490
chr1	34417985	34417986	ENSMUSG00000101462	L=2937;T=transcribed_processed_pseudogene;R=chr1:34415050-34417986;N=Gm3052	-	8.45613	2.30191	1.31336	1.75269	0.0796557	1	Gm3052
chr1	91351015	91351016	ENSMUSG00000026308	L=3089;T=protein_coding;R=chr1:91351016-91362416;N=Klhl30	+	7.31493	2.33088	1.44758	1.61019	0.107356	1	Klhl30
chr1	119499476	119499477	ENSMUSG00000101437	L=393;T=processed_pseudogene;R=chr1:119499477-119499869;N=Gm29454	+	2.97947	2.39352	2.06231	1.1606	0.245803	1	Gm29454
chr1	132198087	132198088	ENSMUSG00000065435	L=97;T=miRNA;R=chr1:132198088-132198184;N=Mir135b	+	3.161	2.49882	2.04997	1.21895	0.222862	1	Mir135b
chr1	109982430	109982431	ENSMUSG00000026312	L=10037;T=protein_coding;R=chr1:109982431-110140157;N=Cdh7	+	13.1454	2.5378	1.06029	2.3935	0.0166884	1	Cdh7
chr1	132945319	132945320	ENSMUSG00000102709	L=1809;T=TEC;R=chr1:132943512-132945320;N=Gm38308	-	8.22259	2.54123	1.30664	1.94486	0.0517915	1	Gm38308
chr1	174151480	174151481	ENSMUSG00000091950	L=1050;T=polymorphic_pseudogene;R=chr1:174151481-174152530;N=Olfr421-ps1	+	3.29976	2.54804	2.34739	1.08548	0.277709	1	Olfr421-ps1
chr1	13334608	13334609	ENSMUSG00000087782	L=112;T=snRNA;R=chr1:13334498-13334609;N=Gm23169	-	3.25654	2.56555	2.0896	1.22777	0.219533	1	Gm23169
chr1	153891741	153891742	ENSMUSG00000047053	L=1317;T=protein_coding;R=chr1:153891742-153893058;N=Teddm1a	+	6.76425	2.57667	1.51598	1.69968	0.0891911	1	Teddm1a
chr1	164115263	164115264	ENSMUSG00000026580	L=4413;T=protein_coding;R=chr1:164115264-164150026;N=Selp	+	12.1357	2.63562	1.08945	2.41921	0.0155542	1	Selp
chr1	193370297	193370298	ENSMUSG00000016179	L=2759;T=protein_coding;R=chr1:193346346-193370298;N=Camk1g	-	9.07383	2.714	1.23881	2.19082	0.0284651	1	Camk1g
chr1	11224173	11224174	ENSMUSG00000101827	L=609;T=processed_pseudogene;R=chr1:11223566-11224174;N=Gm28686	-	3.85074	2.79735	1.9626	1.42533	0.154062	1	Gm28686
chr1	3658903	3658904	ENSMUSG00000102331	L=3259;T=sense_intronic;R=chr1:3647309-3658904;N=Gm19938	-	11.5945	2.82646	1.1336	2.49335	0.0126545	1	Gm19938
chr1	160650301	160650302	ENSMUSG00000102172	L=2280;T=TEC;R=chr1:160648023-160650302;N=Gm37873	-	4.03228	2.87682	1.93544	1.48639	0.137176	1	Gm37873
chr1	125676994	125676995	ENSMUSG00000026343	L=3015;T=protein_coding;R=chr1:125676995-125873862;N=Gpr39	+	4.11464	2.8958	2.00146	1.44685	0.14794	1	Gpr39
chr1	83408199	83408200	ENSMUSG00000026163	L=9602;T=protein_coding;R=chr1:83254139-83408200;N=Sphkap	-	8.15008	2.91261	1.32056	2.20559	0.0274128	1	Sphkap
chr1	21457016	21457017	ENSMUSG00000104138	L=2327;T=TEC;R=chr1:21454691-21457017;N=Gm36949	-	4.32253	3.03831	1.96066	1.54964	0.121228	1	Gm36949
chr1	121300830	121300831	ENSMUSG00000104332	L=695;T=TEC;R=chr1:121300137-121300831;N=Gm38283	-	4.6788	3.12417	1.86342	1.67658	0.0936247	1	Gm38283
chr1	91801460	91801461	ENSMUSG00000007805	L=3174;T=protein_coding;R=chr1:91801461-91848028;N=Twist2	+	5.36216	3.33655	1.75473	1.90145	0.0572425	1	Twist2
chr1	155818493	155818494	ENSMUSG00000102558	L=614;T=antisense;R=chr1:155818494-155859591;N=Gm37571	+	2.68266	3.37102	2.45612	1.3725	0.169909	1	Gm37571
chr1	173982743	173982744	ENSMUSG00000026535	L=1697;T=protein_coding;R=chr1:173962568-173982744;N=Ifi202b	-	5.59647	3.40523	1.73167	1.96644	0.0492475	1	Ifi202b
chr1	52873997	52873998	ENSMUSG00000089802	L=862;T=processed_pseudogene;R=chr1:52873137-52873998;N=Gm16107	-	5.75797	3.48603	1.7249	2.02101	0.0432789	1	Gm16107
chr1	34485932	34485933	ENSMUSG00000101223	L=1298;T=lincRNA;R=chr1:34477167-34485933;N=4930568A12Rik	-	3.26685	3.65669	2.29162	1.59568	0.110561	1	4930568A12Rik
chr1	39419931	39419932	ENSMUSG00000102607	L=885;T=TEC;R=chr1:39419048-39419932;N=Gm37265	-	3.46795	3.75717	2.26598	1.65808	0.0973022	1	Gm37265
chr1	90843970	90843971	ENSMUSG00000048126	L=11963;T=protein_coding;R=chr1:90765923-90843971;N=Col6a3	-	8.08425	3.99962	1.59177	2.51269	0.0119813	1	Col6a3
chr1	52135329	52135330	ENSMUSG00000099569	L=888;T=unprocessed_pseudogene;R=chr1:52134443-52135330;N=Gm18301	-	6.1741	4.64538	1.96426	2.36496	0.0180321	1	Gm18301
chr1	193042404	193042405	ENSMUSG00000103640	L=671;T=lincRNA;R=chr1:193040973-193042405;N=Gm31406	-	2.94685	5.06216	2.44958	2.06654	0.0387778	1	Gm31406
chr1	162217622	162217623	ENSMUSG00000078190	L=7928;T=antisense;R=chr1:162217623-162225550;N=Dnm3os	+	5.50106	5.96552	2.03593	2.93011	0.00338839	1	Dnm3os
chr10	56377329	56377330	ENSMUSG00000050953	L=10257;T=protein_coding;R=chr10:56377330-56402513;N=Gja1	+	9180.14	1.06298	0.063656	16.6988	1.33638e-62	7.30734e-60	Gja1
chr10	120476468	120476469	ENSMUSG00000056758	L=6772;T=protein_coding;R=chr10:120361275-120476469;N=Hmga2	-	2073.56	1.36701	0.0940732	14.5314	7.6646e-48	2.75158e-45	Hmga2
chr10	45486394	45486395	ENSMUSG00000063804	L=9065;T=protein_coding;R=chr10:45376620-45486395;N=Lin28b	-	4683.73	0.992731	0.0728038	13.6357	2.45614e-42	6.3521e-40	Lin28b
chr10	60831580	60831581	ENSMUSG00000020099	L=6258;T=protein_coding;R=chr10:60762593-60831581;N=Unc5b	-	3181.94	1.05865	0.0802537	13.1913	9.84599e-40	2.11722e-37	Unc5b
chr10	77166547	77166548	ENSMUSG00000001435	L=7021;T=protein_coding;R=chr10:77052178-77166548;N=Col18a1	-	34934.8	0.668958	0.0537044	12.4563	1.29243e-35	2.1889e-33	Col18a1
chr10	8886069	8886070	ENSMUSG00000015305	L=8568;T=protein_coding;R=chr10:8722219-8886070;N=Sash1	-	5365.71	0.787452	0.0725778	10.8498	1.99947e-27	2.23777e-25	Sash1
chr10	8518824	8518825	ENSMUSG00000047712	L=4626;T=protein_coding;R=chr10:8204756-8518825;N=Ust	-	331.331	2.42552	0.224881	10.7858	4.01719e-27	4.34356e-25	Ust
chr10	95564145	95564146	ENSMUSG00000020029	L=3210;T=protein_coding;R=chr10:95547007-95564146;N=Nudt4	-	9172.03	-0.634546	0.0634576	-9.99953	1.53128e-23	1.33816e-21	Nudt4
chr10	68278739	68278740	ENSMUSG00000019947	L=10060;T=protein_coding;R=chr10:68092520-68278740;N=Arid5b	-	16256.9	-0.601255	0.0620797	-9.68521	3.48493e-22	2.75598e-20	Arid5b
chr10	26375970	26375971	ENSMUSG00000039089	L=9713;T=protein_coding;R=chr10:26274468-26375971;N=L3mbtl3	-	715.896	1.34283	0.139907	9.59804	8.14767e-22	6.23721e-20	L3mbtl3
chr10	43478830	43478831	ENSMUSG00000038214	L=6819;T=protein_coding;R=chr10:43478831-43515396;N=Bend3	+	5521.5	0.586775	0.0683283	8.58759	8.88163e-18	5.01406e-16	Bend3
chr10	24595441	24595442	ENSMUSG00000019997	L=2861;T=protein_coding;R=chr10:24595442-24598683;N=Ccn2	+	1648.35	0.827946	0.0988667	8.37436	5.55234e-17	2.93538e-15	Ccn2
chr10	20148470	20148471	ENSMUSG00000019996	L=7935;T=protein_coding;R=chr10:20148471-20281590;N=Map7	+	3768.3	-0.635195	0.0762595	-8.32938	8.1264e-17	4.20332e-15	Map7
chr10	66920257	66920258	ENSMUSG00000097134	L=2513;T=lincRNA;R=chr10:66912489-66920258;N=1110002J07Rik	-	231.725	-2.08219	0.252304	-8.25268	1.54876e-16	7.75922e-15	1110002J07Rik
chr10	111298678	111298679	ENSMUSG00000035759	L=3049;T=protein_coding;R=chr10:111298679-111301727;N=Bbs10	+	281.781	-1.82777	0.223816	-8.1664	3.1772e-16	1.54328e-14	Bbs10
chr10	28074819	28074820	ENSMUSG00000019889	L=13328;T=protein_coding;R=chr10:28074820-28597397;N=Ptprk	+	4993.05	0.654718	0.0814212	8.04112	8.90195e-16	4.15526e-14	Ptprk
chr10	82985497	82985498	ENSMUSG00000034612	L=5527;T=protein_coding;R=chr10:82985498-83195900;N=Chst11	+	537.556	1.25521	0.159547	7.86732	3.62323e-15	1.57594e-13	Chst11
chr10	11281329	11281330	ENSMUSG00000047648	L=5197;T=protein_coding;R=chr10:11281330-11298052;N=Fbxo30	+	4669.11	0.565274	0.0723702	7.81087	5.67943e-15	2.40471e-13	Fbxo30
chr10	17796225	17796226	ENSMUSG00000039891	L=5504;T=protein_coding;R=chr10:17796226-17845665;N=Txlnb	+	253.809	-1.79899	0.232017	-7.7537	8.92562e-15	3.68939e-13	Txlnb
chr10	75933129	75933130	ENSMUSG00000049422	L=1575;T=protein_coding;R=chr10:75933130-75937747;N=Chchd10	+	12501.5	-0.454456	0.0590599	-7.69484	1.41669e-14	5.66026e-13	Chchd10
chr10	21882183	21882184	ENSMUSG00000019970	L=4903;T=protein_coding;R=chr10:21882184-21999903;N=Sgk1	+	16664.9	-0.438986	0.0589082	-7.45203	9.19144e-14	3.33155e-12	Sgk1
chr10	102512221	102512222	ENSMUSG00000044921	L=7326;T=protein_coding;R=chr10:102512222-102549736;N=Rassf9	+	73.6773	3.56521	0.487443	7.31412	2.59082e-13	8.9018e-12	Rassf9
chr10	3740363	3740364	ENSMUSG00000040624	L=8997;T=protein_coding;R=chr10:3740364-3967303;N=Plekhg1	+	677.842	-1.03226	0.146003	-7.07016	1.5476e-12	5.00303e-11	Plekhg1
chr10	93311134	93311135	ENSMUSG00000008398	L=4550;T=protein_coding;R=chr10:93247414-93311135;N=Elk3	-	418.175	-1.32395	0.189469	-6.98767	2.79487e-12	8.85566e-11	Elk3
chr10	78043609	78043610	ENSMUSG00000000731	L=3825;T=protein_coding;R=chr10:78030022-78043610;N=Aire	-	377.217	-1.5118	0.217386	-6.95444	3.53958e-12	1.11232e-10	Aire
chr10	120202129	120202130	ENSMUSG00000020227	L=3676;T=protein_coding;R=chr10:120141648-120202130;N=Irak3	-	270.74	1.49197	0.221424	6.73806	1.60518e-11	4.74807e-10	Irak3
chr10	125966167	125966168	ENSMUSG00000020105	L=8347;T=protein_coding;R=chr10:125966168-126015359;N=Lrig3	+	1590.72	0.672731	0.100398	6.70063	2.07516e-11	6.01733e-10	Lrig3
chr10	95417179	95417180	ENSMUSG00000020027	L=9531;T=protein_coding;R=chr10:95385362-95417180;N=Socs2	-	4111.4	-0.502586	0.0754797	-6.65856	2.76517e-11	7.87497e-10	Socs2
chr10	43578283	43578284	ENSMUSG00000047139	L=2580;T=protein_coding;R=chr10:43578284-43584265;N=Cd24a	+	2902.57	0.534709	0.0809743	6.60344	4.0173e-11	1.12402e-09	Cd24a
chr10	86300371	86300372	ENSMUSG00000020044	L=8144;T=protein_coding;R=chr10:86300372-86349506;N=Timp3	+	451.132	1.14156	0.172896	6.60261	4.03975e-11	1.12865e-09	Timp3
chr10	43540993	43540994	ENSMUSG00000019797	L=4141;T=protein_coding;R=chr10:43525133-43540994;N=Mtres1	-	2575.47	0.534834	0.0849052	6.2992	2.99194e-10	7.29424e-09	Mtres1
chr10	7956229	7956230	ENSMUSG00000015755	L=6135;T=protein_coding;R=chr10:7905653-7956230;N=Tab2	-	7247.9	0.442016	0.0712945	6.19986	5.65117e-10	1.33357e-08	Tab2
chr10	31609183	31609184	ENSMUSG00000063760	L=11013;T=protein_coding;R=chr10:31493193-31609184;N=Rnf217	-	205.597	1.69654	0.275172	6.16537	7.03181e-10	1.63517e-08	Rnf217
chr10	62071122	62071123	ENSMUSG00000046687	L=1240;T=processed_pseudogene;R=chr10:62071123-62072362;N=Gm5424	+	223.311	-1.55304	0.253527	-6.12574	9.02652e-10	2.06886e-08	Gm5424
chr10	94688653	94688654	ENSMUSG00000020024	L=7267;T=protein_coding;R=chr10:94688654-94790853;N=Cep83	+	3892.31	0.45383	0.0748696	6.06161	1.34769e-09	2.99559e-08	Cep83
chr10	84553337	84553338	ENSMUSG00000097076	L=1334;T=lincRNA;R=chr10:84547417-84553338;N=Platr7	-	190.689	-1.53757	0.260553	-5.9012	3.60864e-09	7.33143e-08	Platr7
chr10	44528500	44528501	ENSMUSG00000038151	L=5579;T=protein_coding;R=chr10:44437177-44528501;N=Prdm1	-	2292.5	-0.52408	0.0907448	-5.77532	7.68067e-09	1.49231e-07	Prdm1
chr10	86705508	86705509	ENSMUSG00000020048	L=4032;T=protein_coding;R=chr10:86690209-86705509;N=Hsp90b1	-	46326.1	0.326703	0.0567348	5.75842	8.49048e-09	1.63307e-07	Hsp90b1
chr10	7212236	7212237	ENSMUSG00000015202	L=3837;T=protein_coding;R=chr10:7119063-7212237;N=Cnksr3	-	1198.03	0.632608	0.112694	5.61352	1.98256e-08	3.59643e-07	Cnksr3
chr10	88379131	88379132	ENSMUSG00000035311	L=5883;T=protein_coding;R=chr10:88379132-88447329;N=Gnptab	+	4510.53	0.449332	0.0809543	5.55044	2.84947e-08	5.05873e-07	Gnptab
chr10	118870208	118870209	ENSMUSG00000028630	L=6251;T=protein_coding;R=chr10:118855603-118870209;N=Dyrk2	-	1745.3	0.597287	0.107689	5.54642	2.91578e-08	5.16687e-07	Dyrk2
chr10	128744854	128744855	ENSMUSG00000025357	L=4762;T=protein_coding;R=chr10:128720134-128744855;N=Dgka	-	1096.43	-0.6441	0.116432	-5.532	3.16605e-08	5.57423e-07	Dgka
chr10	37138919	37138920	ENSMUSG00000069662	L=4048;T=protein_coding;R=chr10:37133375-37138920;N=Marcks	-	4107.3	0.404187	0.0743473	5.43647	5.43458e-08	9.17979e-07	Marcks
chr10	80433646	80433647	ENSMUSG00000020167	L=4039;T=protein_coding;R=chr10:80409514-80433647;N=Tcf3	-	7813.74	0.374503	0.0703406	5.32414	1.0143e-07	1.6326e-06	Tcf3
chr10	13966074	13966075	ENSMUSG00000015501	L=13720;T=protein_coding;R=chr10:13966075-14151374;N=Hivep2	+	123.21	1.7047	0.320646	5.31645	1.05813e-07	1.69319e-06	Hivep2
chr10	34207714	34207715	ENSMUSG00000039497	L=4980;T=protein_coding;R=chr10:34151393-34207715;N=Dse	-	6087.37	0.382264	0.0722186	5.29315	1.20225e-07	1.91579e-06	Dse
chr10	127289017	127289018	ENSMUSG00000025409	L=4455;T=protein_coding;R=chr10:127281956-127289018;N=Mbd6	-	3283.15	-0.413967	0.0784558	-5.27644	1.31715e-07	2.085e-06	Mbd6
chr10	78041946	78041947	ENSMUSG00000000730	L=2988;T=protein_coding;R=chr10:78041947-78063622;N=Dnmt3l	+	7449.46	-0.379598	0.0722836	-5.25151	1.50855e-07	2.36839e-06	Dnmt3l
chr10	84622291	84622292	ENSMUSG00000034453	L=5262;T=protein_coding;R=chr10:84622292-84727178;N=Polr3b	+	6666.18	-0.358596	0.0691224	-5.18783	2.12754e-07	3.24437e-06	Polr3b
chr10	72654844	72654845	ENSMUSG00000019923	L=4434;T=protein_coding;R=chr10:72654845-72674964;N=Zwint	+	4628.41	-0.389904	0.0751616	-5.18754	2.1309e-07	3.24691e-06	Zwint
chr10	62133089	62133090	ENSMUSG00000044312	L=1674;T=protein_coding;R=chr10:62133090-62134763;N=Neurog3	+	59.2724	2.46893	0.481554	5.127	2.94391e-07	4.36409e-06	Neurog3
chr10	111473222	111473223	ENSMUSG00000058799	L=4994;T=protein_coding;R=chr10:111473223-111498150;N=Nap1l1	+	50305.7	0.273101	0.0532908	5.12473	2.97966e-07	4.41368e-06	Nap1l1
chr10	34282189	34282190	ENSMUSG00000047514	L=3086;T=protein_coding;R=chr10:34282190-34285275;N=Tspyl1	+	2157.72	-0.488874	0.0964261	-5.06993	3.97967e-07	5.77867e-06	Tspyl1
chr10	18743948	18743949	ENSMUSG00000019852	L=14579;T=protein_coding;R=chr10:18581839-18743949;N=Arfgef3	-	806.971	-0.689562	0.136167	-5.0641	4.1034e-07	5.94031e-06	Arfgef3
chr10	27809623	27809624	ENSMUSG00000112206	L=1949;T=lincRNA;R=chr10:27744884-27809624;N=Gm30228	-	24.9818	-8.03295	1.59413	-5.03908	4.67784e-07	6.68592e-06	Gm30228
chr10	127522443	127522444	ENSMUSG00000025403	L=3109;T=protein_coding;R=chr10:127517123-127522444;N=Shmt2	-	10517.5	-0.303648	0.0605053	-5.01854	5.20652e-07	7.39187e-06	Shmt2
chr10	81455634	81455635	ENSMUSG00000055053	L=6630;T=protein_coding;R=chr10:81396186-81455635;N=Nfic	-	1717.5	-0.484979	0.0967158	-5.01447	5.31787e-07	7.52762e-06	Nfic
chr10	112929000	112929001	ENSMUSG00000074748	L=3572;T=protein_coding;R=chr10:112925430-112929001;N=Atxn7l3b	-	4190.59	-0.412304	0.0826988	-4.98561	6.17669e-07	8.67274e-06	Atxn7l3b
chr10	21160983	21160984	ENSMUSG00000019982	L=8933;T=protein_coding;R=chr10:21124935-21160984;N=Myb	-	491.279	0.836646	0.167902	4.98293	6.26273e-07	8.7871e-06	Myb
chr10	34297441	34297442	ENSMUSG00000039485	L=3879;T=protein_coding;R=chr10:34297442-34301320;N=Tspyl4	+	124.115	-1.63453	0.328683	-4.97296	6.59385e-07	9.21117e-06	Tspyl4
chr10	127739537	127739538	ENSMUSG00000044617	L=5960;T=protein_coding;R=chr10:127739538-127747349;N=Zbtb39	+	2139.66	0.46156	0.0937333	4.92419	8.47111e-07	1.15717e-05	Zbtb39
chr10	42478564	42478565	ENSMUSG00000038302	L=2705;T=protein_coding;R=chr10:42312585-42478565;N=Afg1l	-	733.924	-0.677611	0.138227	-4.90216	9.47873e-07	1.28655e-05	Afg1l
chr10	88146991	88146992	ENSMUSG00000035351	L=3328;T=protein_coding;R=chr10:88146992-88178390;N=Nup37	+	2259.89	-0.501258	0.102354	-4.89729	9.71693e-07	1.31515e-05	Nup37
chr10	119453829	119453830	ENSMUSG00000034813	L=8780;T=protein_coding;R=chr10:119453830-120087261;N=Grip1	+	509.13	0.795568	0.163259	4.87305	1.09887e-06	1.46756e-05	Grip1
chr10	3366056	3366057	ENSMUSG00000040653	L=2617;T=protein_coding;R=chr10:3366057-3464975;N=Ppp1r14c	+	68.5281	2.1074	0.438135	4.80995	1.5097e-06	1.96549e-05	Ppp1r14c
chr10	128747888	128747889	ENSMUSG00000064030	L=1326;T=protein_coding;R=chr10:128747889-128766564;N=Pym1	+	2608.73	-0.404542	0.0846805	-4.77727	1.77692e-06	2.2808e-05	Pym1
chr10	98914405	98914406	ENSMUSG00000019943	L=15218;T=protein_coding;R=chr10:98914406-99026143;N=Atp2b1	+	5938.28	0.322588	0.0697849	4.6226	3.78951e-06	4.58721e-05	Atp2b1
chr10	24842822	24842823	ENSMUSG00000019989	L=6017;T=protein_coding;R=chr10:24772406-24842823;N=Enpp3	-	2688.15	0.437132	0.0945798	4.62183	3.8037e-06	4.60146e-05	Enpp3
chr10	99263230	99263231	ENSMUSG00000019960	L=3132;T=protein_coding;R=chr10:99263231-99267489;N=Dusp6	+	2577.09	-0.39022	0.0847674	-4.60342	4.15613e-06	4.96194e-05	Dusp6
chr10	119240054	119240055	ENSMUSG00000020114	L=8357;T=protein_coding;R=chr10:119199255-119240055;N=Cand1	-	19570.2	0.266113	0.0582104	4.57157	4.84072e-06	5.7151e-05	Cand1
chr10	29143838	29143839	ENSMUSG00000038916	L=4175;T=protein_coding;R=chr10:29143839-29199630;N=Soga3	+	300.584	0.937092	0.208171	4.50156	6.74576e-06	7.7631e-05	Soga3
chr10	128459247	128459248	ENSMUSG00000025369	L=5552;T=protein_coding;R=chr10:128459248-128490482;N=Smarcc2	+	3130.87	0.359781	0.0800752	4.49304	7.02146e-06	8.03208e-05	Smarcc2
chr10	82696159	82696160	ENSMUSG00000020246	L=5485;T=protein_coding;R=chr10:82696160-82742428;N=Hcfc2	+	317.224	-0.898571	0.200748	-4.4761	7.60174e-06	8.60841e-05	Hcfc2
chr10	9901078	9901079	ENSMUSG00000019790	L=16513;T=protein_coding;R=chr10:9755547-9901079;N=Stxbp5	-	599.344	0.68584	0.154484	4.43957	9.01409e-06	0.000101121	Stxbp5
chr10	54076608	54076609	ENSMUSG00000003746	L=9647;T=protein_coding;R=chr10:53904785-54076609;N=Man1a	-	239.102	1.02039	0.231824	4.40157	1.0747e-05	0.000117731	Man1a
chr10	81135219	81135220	ENSMUSG00000035011	L=6808;T=protein_coding;R=chr10:81135220-81152995;N=Zbtb7a	+	2396.57	-0.382662	0.0869531	-4.40078	1.07862e-05	0.000118092	Zbtb7a
chr10	23787274	23787275	ENSMUSG00000061983	L=2027;T=protein_coding;R=chr10:23785183-23787275;N=Rps12	-	27329	0.27801	0.063457	4.38108	1.18093e-05	0.000127977	Rps12
chr10	61979107	61979108	ENSMUSG00000058806	L=4683;T=protein_coding;R=chr10:61838236-61979108;N=Col13a1	-	534.579	-0.683638	0.15606	-4.3806	1.18351e-05	0.000128111	Col13a1
chr10	99108158	99108159	ENSMUSG00000090035	L=5089;T=protein_coding;R=chr10:99108159-99113247;N=Galnt4	+	208.943	-1.08937	0.24952	-4.36584	1.26633e-05	0.000136458	Galnt4
chr10	39368854	39368855	ENSMUSG00000019843	L=4363;T=protein_coding;R=chr10:39368855-39565381;N=Fyn	+	1493.69	0.433355	0.101345	4.27603	1.90255e-05	0.000197564	Fyn
chr10	63203951	63203952	ENSMUSG00000020067	L=5821;T=protein_coding;R=chr10:63115795-63203952;N=Mypn	-	170.509	-1.25503	0.293854	-4.27093	1.94662e-05	0.000201484	Mypn
chr10	110919788	110919789	ENSMUSG00000020186	L=2171;T=protein_coding;R=chr10:110919789-110939622;N=Csrp2	+	4355.38	-0.320151	0.0761867	-4.20219	2.64344e-05	0.000264731	Csrp2
chr10	18318984	18318985	ENSMUSG00000039835	L=11348;T=protein_coding;R=chr10:18318985-18533892;N=Nhsl1	+	2309.41	0.35666	0.0870205	4.09857	4.15702e-05	0.000400387	Nhsl1
chr10	80165984	80165985	ENSMUSG00000045193	L=2604;T=protein_coding;R=chr10:80165985-80172786;N=Cirbp	+	1140.52	-0.600423	0.147174	-4.07968	4.50977e-05	0.00042982	Cirbp
chr10	95893442	95893443	ENSMUSG00000112400	L=858;T=lincRNA;R=chr10:95893443-95897257;N=Gm47725	+	136.887	-1.21118	0.300093	-4.03603	5.4363e-05	0.000506031	Gm47725
chr10	80798197	80798198	ENSMUSG00000020211	L=2658;T=protein_coding;R=chr10:80798198-80804924;N=Sf3a2	+	6293.25	-0.278399	0.069087	-4.02968	5.58522e-05	0.000518129	Sf3a2
chr10	81378515	81378516	ENSMUSG00000020235	L=4488;T=protein_coding;R=chr10:81366222-81378516;N=Fzr1	-	4492.86	-0.292862	0.0729111	-4.0167	5.90183e-05	0.000543286	Fzr1
chr10	83722864	83722865	ENSMUSG00000087651	L=3465;T=protein_coding;R=chr10:83722865-83762762;N=1500009L16Rik	+	1077.04	-0.477998	0.119913	-3.98622	6.71336e-05	0.000608622	1500009L16Rik
chr10	7473637	7473638	ENSMUSG00000079685	L=6726;T=protein_coding;R=chr10:7440362-7473638;N=Ulbp1	-	282.312	0.837922	0.210634	3.97809	6.94697e-05	0.000625947	Ulbp1
chr10	60752793	60752794	ENSMUSG00000020100	L=5834;T=protein_coding;R=chr10:60712072-60752794;N=Slc29a3	-	1200.95	0.440918	0.110886	3.97631	6.99934e-05	0.000629776	Slc29a3
chr10	80399549	80399550	ENSMUSG00000035478	L=1987;T=protein_coding;R=chr10:80392539-80399550;N=Mbd3	-	5945.86	0.266871	0.0678685	3.93218	8.41792e-05	0.000739001	Mbd3
chr10	62947025	62947026	ENSMUSG00000036875	L=5878;T=protein_coding;R=chr10:62947026-62974185;N=Dna2	+	5076.68	-0.288064	0.0738185	-3.90234	9.52686e-05	0.000824254	Dna2
chr10	80742263	80742264	ENSMUSG00000020198	L=8914;T=protein_coding;R=chr10:80706956-80742264;N=Ap3d1	-	6170.81	-0.29252	0.0752112	-3.88931	0.000100529	0.000865073	Ap3d1
chr10	4266379	4266380	ENSMUSG00000038587	L=6728;T=protein_coding;R=chr10:4266380-4359470;N=Akap12	+	73965.3	0.22013	0.0572265	3.84664	0.000119748	0.00101136	Akap12
chr10	103030214	103030215	ENSMUSG00000036602	L=5756;T=protein_coding;R=chr10:102998707-103030215;N=Alx1	-	27.6931	2.87015	0.746248	3.8461	0.000120012	0.00101269	Alx1
chr10	111164751	111164752	ENSMUSG00000020189	L=9600;T=protein_coding;R=chr10:111164752-111297249;N=Osbpl8	+	2459.02	0.351391	0.0918095	3.82739	0.000129509	0.00108186	Osbpl8
chr10	52690532	52690533	ENSMUSG00000038602	L=4941;T=protein_coding;R=chr10:52690533-53111622;N=Slc35f1	+	65.1067	1.83519	0.481358	3.81252	0.000137558	0.00114212	Slc35f1
chr10	39732117	39732118	ENSMUSG00000019841	L=13293;T=protein_coding;R=chr10:39732118-39875211;N=Rev3l	+	5862.7	0.30353	0.0797153	3.80768	0.000140277	0.00116217	Rev3l
chr10	21844850	21844851	ENSMUSG00000097107	L=1818;T=lincRNA;R=chr10:21830499-21844851;N=Platr6	-	143.71	-1.2027	0.31709	-3.79295	0.000148868	0.00122487	Platr6
chr10	62920632	62920633	ENSMUSG00000071253	L=4799;T=protein_coding;R=chr10:62920633-62946498;N=Slc25a16	+	854.573	-0.502649	0.133025	-3.77862	0.000157699	0.00128592	Slc25a16
chr10	80295976	80295977	ENSMUSG00000020135	L=11281;T=protein_coding;R=chr10:80295977-80318263;N=Apc2	+	160.193	-1.03922	0.278007	-3.73812	0.000185401	0.00147842	Apc2
chr10	41519413	41519414	ENSMUSG00000019818	L=4449;T=protein_coding;R=chr10:41519414-41531048;N=Cd164	+	11335.7	0.232988	0.0624266	3.73218	0.000189827	0.00150493	Cd164
chr10	87493659	87493660	ENSMUSG00000020052	L=2481;T=protein_coding;R=chr10:87490819-87493660;N=Ascl1	-	15.0671	4.93925	1.33533	3.69889	0.000216546	0.00169569	Ascl1
chr10	81291580	81291581	ENSMUSG00000034917	L=3714;T=protein_coding;R=chr10:81273207-81291581;N=Tjp3	-	796.545	-0.489749	0.132793	-3.68807	0.000225958	0.00175894	Tjp3
chr10	128696263	128696264	ENSMUSG00000000711	L=4201;T=protein_coding;R=chr10:128677175-128696264;N=Rab5b	-	1939.85	-0.352925	0.0962279	-3.66759	0.000244845	0.00188363	Rab5b
chr10	40302187	40302188	ENSMUSG00000075232	L=3544;T=protein_coding;R=chr10:40287458-40302188;N=Amd1	-	3453.88	0.311776	0.0853242	3.65402	0.000258171	0.00197083	Amd1
chr10	81524224	81524225	ENSMUSG00000034792	L=2135;T=protein_coding;R=chr10:81502306-81524225;N=Gna15	-	297.472	-0.743375	0.209732	-3.54441	0.000393493	0.00284543	Gna15
chr10	79669368	79669369	ENSMUSG00000020308	L=1402;T=protein_coding;R=chr10:79669369-79676127;N=Tpgs1	+	772.496	0.471791	0.133108	3.54444	0.000393451	0.00284543	Tpgs1
chr10	60106218	60106219	ENSMUSG00000058297	L=5533;T=protein_coding;R=chr10:60106219-60135198;N=Spock2	+	901.35	-0.472571	0.133596	-3.53731	0.000404219	0.00291923	Spock2
chr10	115384958	115384959	ENSMUSG00000034163	L=7848;T=protein_coding;R=chr10:115384959-115432772;N=Zfc3h1	+	4943.7	0.251823	0.0717467	3.50988	0.000448301	0.00318825	Zfc3h1
chr10	62859993	62859994	ENSMUSG00000112309	L=1871;T=TEC;R=chr10:62858124-62859994;N=Gm48353	-	354.819	-0.69638	0.198483	-3.50851	0.000450618	0.00319879	Gm48353
chr10	18023287	18023288	ENSMUSG00000078453	L=1056;T=protein_coding;R=chr10:18011260-18023288;N=Abracl	-	727.15	0.538612	0.153699	3.50433	0.000457752	0.00323955	Abracl
chr10	123196994	123196995	ENSMUSG00000020124	L=16599;T=protein_coding;R=chr10:123105006-123196995;N=Usp15	-	10330.5	0.227415	0.0651942	3.48827	0.000486159	0.00342315	Usp15
chr10	17948066	17948067	ENSMUSG00000039879	L=6247;T=protein_coding;R=chr10:17868612-17948067;N=Heca	-	1770.8	0.331193	0.0952113	3.47851	0.000504213	0.00353466	Heca
chr10	94148022	94148023	ENSMUSG00000005897	L=4607;T=protein_coding;R=chr10:94148023-94197211;N=Nr2c1	+	554.1	0.557113	0.160773	3.46521	0.000529813	0.00369653	Nr2c1
chr10	80622837	80622838	ENSMUSG00000003345	L=4835;T=protein_coding;R=chr10:80622838-80640749;N=Csnk1g2	+	6981.97	0.238759	0.0691504	3.45274	0.000554915	0.00384781	Csnk1g2
chr10	79793571	79793572	ENSMUSG00000035863	L=5655;T=protein_coding;R=chr10:79793572-79820896;N=Palm	+	2825.64	0.326413	0.0946561	3.44841	0.000563896	0.00390161	Palm
chr10	75781413	75781414	ENSMUSG00000001665	L=3842;T=protein_coding;R=chr10:75774115-75781414;N=Gstt3	-	273.488	0.782759	0.227822	3.43583	0.00059074	0.00405363	Gstt3
chr10	89686284	89686285	ENSMUSG00000069539	L=10099;T=protein_coding;R=chr10:89638721-89686285;N=Scyl2	-	4121.81	0.253711	0.0739392	3.43135	0.000600596	0.00410654	Scyl2
chr10	77032240	77032241	ENSMUSG00000001436	L=4644;T=protein_coding;R=chr10:77032241-77061002;N=Slc19a1	+	1070.73	0.40261	0.11733	3.43142	0.000600428	0.00410654	Slc19a1
chr10	128411491	128411492	ENSMUSG00000025374	L=2507;T=protein_coding;R=chr10:128401395-128411492;N=Nabp2	-	1690.06	0.334809	0.09763	3.42936	0.000605002	0.00413371	Nabp2
chr10	91082769	91082770	ENSMUSG00000019979	L=9028;T=protein_coding;R=chr10:90989311-91082770;N=Apaf1	-	3831.41	0.26339	0.0769088	3.42471	0.000615448	0.00419759	Apaf1
chr10	128704194	128704195	ENSMUSG00000025359	L=2292;T=protein_coding;R=chr10:128704195-128720238;N=Pmel	+	493.648	-0.596765	0.175183	-3.40652	0.000657956	0.00444632	Pmel
chr10	127165224	127165225	ENSMUSG00000006731	L=3454;T=protein_coding;R=chr10:127165225-127172330;N=B4galnt1	+	322.912	0.685505	0.201292	3.40553	0.000660367	0.00445788	B4galnt1
chr10	80918244	80918245	ENSMUSG00000062075	L=4286;T=protein_coding;R=chr10:80901203-80918245;N=Lmnb2	-	4567.22	-0.248336	0.0736608	-3.37135	0.000748017	0.0049724	Lmnb2
chr10	13060503	13060504	ENSMUSG00000019817	L=7819;T=protein_coding;R=chr10:13060504-13131694;N=Plagl1	+	293.569	0.726407	0.217908	3.33355	0.000857453	0.00554952	Plagl1
chr10	70655964	70655965	ENSMUSG00000037747	L=9732;T=protein_coding;R=chr10:70557682-70655965;N=Phyhipl	-	360.455	0.651093	0.196149	3.31938	0.000902173	0.00581927	Phyhipl
chr10	80561559	80561560	ENSMUSG00000047417	L=7155;T=protein_coding;R=chr10:80540922-80561560;N=Rexo1	-	5260.33	0.255009	0.077058	3.30931	0.000935267	0.00599967	Rexo1
chr10	26079051	26079052	ENSMUSG00000049420	L=6677;T=protein_coding;R=chr10:25912331-26079052;N=Tmem200a	-	32.6174	2.09267	0.635759	3.29161	0.00099615	0.00633155	Tmem200a
chr10	95461223	95461224	ENSMUSG00000112261	L=660;T=lincRNA;R=chr10:95445316-95461224;N=Gm47599	-	44.9037	-1.78038	0.541314	-3.28899	0.00100546	0.00638228	Gm47599
chr10	75837423	75837424	ENSMUSG00000033318	L=4156;T=protein_coding;R=chr10:75831114-75837424;N=Gstt2	-	734.999	0.462356	0.140739	3.28522	0.00101904	0.00645349	Gstt2
chr10	52233618	52233619	ENSMUSG00000019891	L=7282;T=protein_coding;R=chr10:52233619-52321378;N=Dcbld1	+	1161.27	-0.367304	0.111863	-3.28351	0.00102523	0.00649055	Dcbld1
chr10	4391586	4391587	ENSMUSG00000095123	L=4838;T=lincRNA;R=chr10:4391587-4396424;N=Gm21781	+	619.047	-0.499478	0.152488	-3.27553	0.00105465	0.00664382	Gm21781
chr10	39133913	39133914	ENSMUSG00000051736	L=3331;T=protein_coding;R=chr10:39118804-39133914;N=Fam229b	-	82.4314	-1.27718	0.391506	-3.26221	0.00110546	0.00690028	Fam229b
chr10	60814322	60814323	ENSMUSG00000112592	L=5664;T=TEC;R=chr10:60808660-60814323;N=Gm19972	-	84.7142	1.28915	0.395266	3.26147	0.00110836	0.0069139	Gm19972
chr10	112002630	112002631	ENSMUSG00000056888	L=1543;T=protein_coding;R=chr10:111985448-112002631;N=Glipr1	-	17.4253	3.01754	0.926384	3.25733	0.00112464	0.00699264	Glipr1
chr10	5551481	5551482	ENSMUSG00000096054	L=40491;T=protein_coding;R=chr10:5020917-5551482;N=Syne1	-	342.185	0.640209	0.196883	3.25172	0.0011471	0.00711921	Syne1
chr10	120227069	120227070	ENSMUSG00000020224	L=2181;T=protein_coding;R=chr10:120227070-120232582;N=Llph	+	966.079	-0.44563	0.137101	-3.25039	0.00115248	0.00714487	Llph
chr10	24223516	24223517	ENSMUSG00000020000	L=3198;T=protein_coding;R=chr10:24223517-24302790;N=Moxd1	+	196.376	0.824763	0.253792	3.24976	0.00115503	0.00715365	Moxd1
chr10	50592668	50592669	ENSMUSG00000038774	L=16685;T=protein_coding;R=chr10:50592669-50851485;N=Ascc3	+	6620.59	0.23174	0.0714884	3.24164	0.00118844	0.00732039	Ascc3
chr10	78718293	78718294	ENSMUSG00000005355	L=2394;T=protein_coding;R=chr10:78711991-78718294;N=Casp14	-	20.929	-2.80028	0.866157	-3.233	0.00122499	0.0075131	Casp14
chr10	7792890	7792891	ENSMUSG00000015757	L=6450;T=protein_coding;R=chr10:7792891-7823135;N=Ppil4	+	4702.62	-0.238414	0.0738814	-3.22698	0.00125106	0.00764325	Ppil4
chr10	75644007	75644008	ENSMUSG00000006342	L=3435;T=protein_coding;R=chr10:75636706-75644008;N=Susd2	-	410.872	-0.609548	0.189008	-3.22499	0.00125978	0.00768803	Susd2
chr10	17723217	17723218	ENSMUSG00000039910	L=2457;T=protein_coding;R=chr10:17723218-17725674;N=Cited2	+	1202.45	-0.397358	0.125075	-3.17696	0.00148828	0.00890364	Cited2
chr10	80657070	80657071	ENSMUSG00000003344	L=3586;T=protein_coding;R=chr10:80642617-80657071;N=Btbd2	-	3756.85	0.259029	0.0815332	3.17697	0.00148821	0.00890364	Btbd2
chr10	77581719	77581720	ENSMUSG00000009291	L=3877;T=protein_coding;R=chr10:77581720-77598732;N=Pttg1ip	+	1568.22	-0.359387	0.113218	-3.1743	0.00150201	0.00896893	Pttg1ip
chr10	40883474	40883475	ENSMUSG00000019831	L=2854;T=protein_coding;R=chr10:40883475-40938570;N=Wasf1	+	3434.41	0.244537	0.0773561	3.16118	0.00157129	0.00933604	Wasf1
chr10	43174529	43174530	ENSMUSG00000038248	L=5529;T=protein_coding;R=chr10:43002500-43174530;N=Sobp	-	110.719	1.03594	0.330117	3.1381	0.00170047	0.0100196	Sobp
chr10	7725999	7726000	ENSMUSG00000019794	L=2195;T=protein_coding;R=chr10:7726000-7763150;N=Katna1	+	2253.1	-0.281174	0.0896304	-3.13703	0.00170667	0.0100406	Katna1
chr10	42502029	42502030	ENSMUSG00000019804	L=1413;T=protein_coding;R=chr10:42502030-42535381;N=Snx3	+	5586.02	-0.210401	0.0679222	-3.09768	0.00195041	0.01126	Snx3
chr10	52417546	52417547	ENSMUSG00000023068	L=4867;T=protein_coding;R=chr10:52417547-52440183;N=Nus1	+	6429.6	0.221562	0.0718031	3.08569	0.00203081	0.0116679	Nus1
chr10	61147702	61147703	ENSMUSG00000020097	L=6143;T=protein_coding;R=chr10:61098642-61147703;N=Sgpl1	-	5625.7	0.20983	0.0681223	3.08019	0.00206867	0.0118321	Sgpl1
chr10	77259217	77259218	ENSMUSG00000020260	L=7878;T=protein_coding;R=chr10:77259218-77269575;N=Pofut2	+	1598.12	0.31339	0.102023	3.07177	0.00212794	0.0121204	Pofut2
chr10	80356458	80356459	ENSMUSG00000035486	L=2678;T=protein_coding;R=chr10:80356459-80365489;N=Plk5	+	437.796	-0.523092	0.170845	-3.0618	0.00220012	0.0124684	Plk5
chr10	116949756	116949757	ENSMUSG00000112627	L=2434;T=bidirectional_promoter_lncRNA;R=chr10:116949757-116963279;N=4933412E12Rik	+	152.206	0.89895	0.294147	3.05612	0.00224219	0.0126656	4933412E12Rik
chr10	91181314	91181315	ENSMUSG00000019961	L=10998;T=protein_coding;R=chr10:91147571-91181315;N=Tmpo	-	23372.8	0.178771	0.058966	3.03176	0.00243136	0.0135581	Tmpo
chr10	121365089	121365090	ENSMUSG00000034707	L=9442;T=protein_coding;R=chr10:121365090-121397249;N=Gns	+	2868.01	0.250682	0.0827031	3.0311	0.00243661	0.0135834	Gns
chr10	29362441	29362442	ENSMUSG00000038876	L=4456;T=protein_coding;R=chr10:29344176-29362442;N=Rnf146	-	536.05	0.467011	0.15527	3.00773	0.00263211	0.0144876	Rnf146
chr10	30629631	30629632	ENSMUSG00000019791	L=5519;T=protein_coding;R=chr10:30608141-30629632;N=Hint3	-	310.382	-0.661143	0.221587	-2.98367	0.00284814	0.015547	Hint3
chr10	75921616	75921617	ENSMUSG00000000902	L=7930;T=protein_coding;R=chr10:75896769-75921617;N=Smarcb1	-	4940.71	-0.214597	0.0722654	-2.96957	0.00298218	0.0161405	Smarcb1
chr10	63382442	63382443	ENSMUSG00000036764	L=4476;T=protein_coding;R=chr10:63382443-63410576;N=Dnajc12	+	163.848	-0.846005	0.285202	-2.96633	0.00301375	0.0162609	Dnajc12
chr10	59221846	59221847	ENSMUSG00000019917	L=3110;T=protein_coding;R=chr10:59141627-59221847;N=Septin10	-	1954.72	-0.280218	0.0945741	-2.96295	0.00304705	0.0164127	Septin10
chr10	127514966	127514967	ENSMUSG00000040280	L=1095;T=protein_coding;R=chr10:127514967-127517154;N=Ndufa4l2	+	221.61	-0.773134	0.262692	-2.94312	0.00324919	0.0173405	Ndufa4l2
chr10	75060591	75060592	ENSMUSG00000009681	L=8191;T=protein_coding;R=chr10:75060592-75184921;N=Bcr	+	2722.47	0.309952	0.105441	2.93959	0.00328647	0.0175053	Bcr
chr10	81176630	81176631	ENSMUSG00000034994	L=3324;T=protein_coding;R=chr10:81176631-81182498;N=Eef2	+	191574	0.165751	0.0565894	2.92901	0.00340047	0.0180172	Eef2
chr10	76468926	76468927	ENSMUSG00000001150	L=7197;T=protein_coding;R=chr10:76468927-76515857;N=Mcm3ap	+	10835	-0.178616	0.0611093	-2.9229	0.00346792	0.0183289	Mcm3ap
chr10	85917141	85917142	ENSMUSG00000035529	L=4914;T=protein_coding;R=chr10:85891966-85917142;N=Prdm4	-	4371.68	0.211872	0.0727997	2.91034	0.0036104	0.0189795	Prdm4
chr10	76345290	76345291	ENSMUSG00000020231	L=8215;T=protein_coding;R=chr10:76259429-76345291;N=Dip2a	-	739.301	-0.400392	0.137698	-2.90776	0.00364032	0.0191263	Dip2a
chr10	127311785	127311786	ENSMUSG00000040354	L=3423;T=protein_coding;R=chr10:127296221-127311786;N=Mars1	-	12681	-0.171381	0.0589401	-2.90772	0.00364078	0.0191263	Mars1
chr10	34096518	34096519	ENSMUSG00000049872	L=5323;T=protein_coding;R=chr10:34087815-34096519;N=Calhm5	-	47.7244	-1.49644	0.515964	-2.90029	0.0037282	0.019516	Calhm5
chr10	121739936	121739937	ENSMUSG00000053684	L=3136;T=protein_coding;R=chr10:121739937-121752878;N=BC048403	+	1753.4	0.290334	0.100168	2.89846	0.00374997	0.0195977	BC048403
chr10	95722499	95722500	ENSMUSG00000112289	L=1000;T=lincRNA;R=chr10:95719133-95722500;N=1110019B22Rik	-	15.2719	-2.95951	1.02328	-2.89218	0.00382575	0.0199339	1110019B22Rik
chr10	7681213	7681214	ENSMUSG00000040021	L=7297;T=protein_coding;R=chr10:7681214-7716460;N=Lats1	+	2045.24	0.262866	0.091259	2.88043	0.00397127	0.02053	Lats1
chr10	41809934	41809935	ENSMUSG00000038332	L=3982;T=protein_coding;R=chr10:41809935-41908424;N=Sesn1	+	810.697	0.407647	0.1419	2.87278	0.00406882	0.0209607	Sesn1
chr10	25359797	25359798	ENSMUSG00000019978	L=11843;T=protein_coding;R=chr10:25359798-25523519;N=Epb41l2	+	10430.4	-0.182683	0.0636175	-2.87158	0.00408425	0.0210289	Epb41l2
chr10	62908995	62908996	ENSMUSG00000047146	L=15457;T=protein_coding;R=chr10:62804570-62908996;N=Tet1	-	68299.2	-0.189098	0.0660885	-2.86129	0.0042192	0.0216345	Tet1
chr10	44148852	44148853	ENSMUSG00000019866	L=7799;T=protein_coding;R=chr10:43950636-44148853;N=Crybg1	-	346.309	0.559482	0.195826	2.85703	0.00427622	0.0218644	Crybg1
chr10	79637855	79637856	ENSMUSG00000111977	L=1665;T=bidirectional_promoter_lncRNA;R=chr10:79637856-79639520;N=Gm47163	+	42.7812	-1.55076	0.547194	-2.83402	0.00459663	0.0232526	Gm47163
chr10	81183004	81183005	ENSMUSG00000034974	L=2532;T=protein_coding;R=chr10:81183005-81193197;N=Dapk3	+	1316.15	0.307858	0.108684	2.83261	0.00461693	0.023326	Dapk3
chr10	119471317	119471318	ENSMUSG00000112287	L=2571;T=TEC;R=chr10:119471318-119473888;N=Gm47024	+	49.7914	1.44042	0.512422	2.81101	0.0049387	0.0246484	Gm47024
chr10	62651217	62651218	ENSMUSG00000020076	L=10129;T=protein_coding;R=chr10:62615895-62651218;N=Ddx50	-	5825.21	-0.204318	0.0727495	-2.80852	0.00497705	0.0247855	Ddx50
chr10	85386813	85386814	ENSMUSG00000020042	L=10033;T=protein_coding;R=chr10:85386814-85660292;N=Btbd11	+	1530.93	-0.285014	0.102012	-2.79392	0.00520739	0.025765	Btbd11
chr10	79988583	79988584	ENSMUSG00000004665	L=2460;T=protein_coding;R=chr10:79988584-79996062;N=Cnn2	+	3174.8	-0.230947	0.0826713	-2.79356	0.00521317	0.0257869	Cnn2
chr10	33905110	33905111	ENSMUSG00000039552	L=3650;T=protein_coding;R=chr10:33905111-33916021;N=Rsph4a	+	61.7383	1.53517	0.5518	2.78212	0.00540052	0.0265528	Rsph4a
chr10	77418269	77418270	ENSMUSG00000020262	L=11272;T=protein_coding;R=chr10:77290726-77418270;N=Adarb1	-	929.77	0.372839	0.134734	2.76723	0.00565346	0.0275939	Adarb1
chr10	61417971	61417972	ENSMUSG00000037171	L=2095;T=protein_coding;R=chr10:61417972-61425338;N=Nodal	+	2559.27	0.272388	0.098943	2.75298	0.00590553	0.028591	Nodal
chr10	127380326	127380327	ENSMUSG00000025404	L=5987;T=protein_coding;R=chr10:127380327-127499384;N=R3hdm2	+	5238.85	0.218427	0.0795146	2.747	0.00601428	0.0290367	R3hdm2
chr10	53751122	53751123	ENSMUSG00000019856	L=5368;T=protein_coding;R=chr10:53633145-53751123;N=Fam184a	-	378.938	0.538609	0.196251	2.74449	0.00606056	0.0292158	Fam184a
chr10	89443966	89443967	ENSMUSG00000074802	L=7032;T=protein_coding;R=chr10:89408823-89443967;N=Gas2l3	-	3400.86	0.219121	0.0802449	2.73065	0.006321	0.0302707	Gas2l3
chr10	67535474	67535475	ENSMUSG00000037868	L=3398;T=protein_coding;R=chr10:67535475-67542188;N=Egr2	+	38.2239	1.59484	0.585085	2.72582	0.00641418	0.0306121	Egr2
chr10	52382123	52382124	ENSMUSG00000019861	L=10958;T=protein_coding;R=chr10:52335850-52382124;N=Gopc	-	1818.47	0.281927	0.103702	2.71864	0.00655515	0.0311761	Gopc
chr10	7667502	7667503	ENSMUSG00000040034	L=2560;T=protein_coding;R=chr10:7667503-7678881;N=Nup43	+	3915.93	-0.21148	0.0781254	-2.70693	0.00679085	0.0321612	Nup43
chr10	59879555	59879556	ENSMUSG00000020109	L=3369;T=protein_coding;R=chr10:59879556-59899302;N=Dnajb12	+	2217.68	0.246409	0.0912891	2.69922	0.00695028	0.0327563	Dnajb12
chr10	31445957	31445958	ENSMUSG00000000296	L=1323;T=protein_coding;R=chr10:31332376-31445958;N=Tpd52l1	-	751.13	0.396665	0.147119	2.69621	0.0070133	0.0330186	Tpd52l1
chr10	92723687	92723688	ENSMUSG00000111740	L=6181;T=TEC;R=chr10:92717508-92723688;N=Gm49783	-	57.3174	-1.29084	0.481746	-2.67951	0.0073731	0.0343659	Gm49783
chr10	93488767	93488768	ENSMUSG00000020017	L=5549;T=protein_coding;R=chr10:93488768-93519304;N=Hal	+	41.3884	-1.45162	0.544578	-2.6656	0.00768519	0.0355349	Hal
chr10	60002804	60002805	ENSMUSG00000044475	L=2193;T=protein_coding;R=chr10:60002805-60099988;N=Ascc1	+	2216.49	-0.253491	0.0953549	-2.6584	0.00785134	0.0361547	Ascc1
chr10	80844038	80844039	ENSMUSG00000051067	L=3559;T=protein_coding;R=chr10:80832801-80844039;N=Lingo3	-	444.227	0.466123	0.175353	2.65819	0.00785607	0.0361678	Lingo3
chr10	42761495	42761496	ENSMUSG00000019802	L=8787;T=protein_coding;R=chr10:42761496-42832514;N=Sec63	+	4064	0.207803	0.0787807	2.63774	0.00834593	0.0380568	Sec63
chr10	88459568	88459569	ENSMUSG00000020059	L=1264;T=protein_coding;R=chr10:88459569-88473236;N=Sycp3	+	223.634	-0.613434	0.233745	-2.62438	0.00868072	0.0393677	Sycp3
chr10	61475800	61475801	ENSMUSG00000037151	L=3216;T=protein_coding;R=chr10:61475801-61582791;N=Lrrc20	+	458.045	0.467734	0.178974	2.61341	0.00896425	0.0403666	Lrrc20
chr10	56228688	56228689	ENSMUSG00000038122	L=10556;T=protein_coding;R=chr10:56014293-56228689;N=Tbc1d32	-	1045.58	-0.341612	0.130735	-2.61301	0.0089748	0.040395	Tbc1d32
chr10	43221485	43221486	ENSMUSG00000038240	L=5963;T=protein_coding;R=chr10:43221486-43464882;N=Pdss2	+	701.662	0.361213	0.138684	2.60457	0.00919898	0.0411813	Pdss2
chr10	58255496	58255497	ENSMUSG00000038039	L=9630;T=protein_coding;R=chr10:58255497-58305599;N=Gcc2	+	1098.43	0.306197	0.117651	2.60258	0.00925253	0.0413695	Gcc2
chr10	66920301	66920302	ENSMUSG00000097921	L=1977;T=lincRNA;R=chr10:66920302-66923599;N=Gm26576	+	16.4527	-2.39274	0.92411	-2.58924	0.0096189	0.0427413	Gm26576
chr10	60003134	60003135	ENSMUSG00000020107	L=4890;T=protein_coding;R=chr10:59987409-60003135;N=Anapc16	-	848.639	-0.366175	0.141733	-2.58356	0.00977871	0.0432305	Anapc16
chr10	76442785	76442786	ENSMUSG00000001151	L=12154;T=protein_coding;R=chr10:76351263-76442786;N=Pcnt	-	11653.2	-0.185867	0.0722534	-2.57243	0.0100986	0.044308	Pcnt
chr10	22158585	22158586	ENSMUSG00000075297	L=1213;T=protein_coding;R=chr10:22158586-22288849;N=H60b	+	185.263	0.707384	0.276785	2.55572	0.010597	0.0461969	H60b
chr10	75517550	75517551	ENSMUSG00000020180	L=3442;T=protein_coding;R=chr10:75517551-75537381;N=Snrpd3	+	7537.57	-0.225873	0.0885164	-2.55176	0.0107179	0.0466606	Snrpd3
chr10	79533795	79533796	ENSMUSG00000052151	L=1654;T=protein_coding;R=chr10:79526430-79533796;N=Plpp2	-	342.82	0.490825	0.192959	2.54367	0.0109694	0.0475284	Plpp2
chr10	92722419	92722420	ENSMUSG00000019988	L=4091;T=protein_coding;R=chr10:92684746-92722420;N=Nedd1	-	1780.83	-0.24156	0.0952617	-2.53575	0.0112206	0.0483321	Nedd1
chr10	128411656	128411657	ENSMUSG00000025373	L=4457;T=protein_coding;R=chr10:128411657-128441441;N=Rnf41	+	1717.12	0.252423	0.100108	2.52152	0.011685	0.0499281	Rnf41
chr10	40339563	40339564	ENSMUSG00000038481	L=5846;T=protein_coding;R=chr10:40339564-40483818;N=Cdk19	+	1136.17	0.295921	0.118113	2.5054	0.0122313	0.0518224	Cdk19
chr10	117846034	117846035	ENSMUSG00000052681	L=2884;T=protein_coding;R=chr10:117813871-117846035;N=Rap1b	-	5557.37	-0.172704	0.0692975	-2.49222	0.0126948	0.0533484	Rap1b
chr10	26107788	26107789	ENSMUSG00000112808	L=633;T=processed_pseudogene;R=chr10:26107789-26108421;N=Gm4739	+	1533.09	-0.349629	0.140659	-2.48565	0.0129314	0.0541295	Gm4739
chr10	127180644	127180645	ENSMUSG00000040441	L=4519;T=protein_coding;R=chr10:127171393-127180645;N=Slc26a10	-	291.109	-0.520883	0.210373	-2.476	0.0132863	0.0553006	Slc26a10
chr10	80320536	80320537	ENSMUSG00000020133	L=1649;T=protein_coding;R=chr10:80318254-80320537;N=2310011J03Rik	-	737.613	-0.374526	0.152477	-2.45627	0.0140388	0.0577545	2310011J03Rik
chr10	33624768	33624769	ENSMUSG00000019785	L=7259;T=protein_coding;R=chr10:33512286-33624769;N=Clvs2	-	120.976	0.775497	0.317307	2.444	0.0145256	0.0593615	Clvs2
chr10	81167922	81167923	ENSMUSG00000004934	L=3695;T=protein_coding;R=chr10:81153266-81167923;N=Pias4	-	2738.06	-0.207626	0.0849804	-2.44322	0.0145569	0.059464	Pias4
chr10	111506285	111506286	ENSMUSG00000020205	L=2205;T=protein_coding;R=chr10:111506286-111508645;N=Phlda1	+	105.517	-0.877486	0.360283	-2.43555	0.0148693	0.0604693	Phlda1
chr10	33951268	33951269	ENSMUSG00000039531	L=9072;T=protein_coding;R=chr10:33919142-33951269;N=Zup1	-	982.437	0.319776	0.131701	2.42805	0.0151804	0.0614836	Zup1
chr10	49788765	49788766	ENSMUSG00000056073	L=13246;T=protein_coding;R=chr10:49094833-49788766;N=Grik2	-	15.9098	2.35721	0.97142	2.42656	0.0152428	0.0616475	Grik2
chr10	79704490	79704491	ENSMUSG00000023175	L=1814;T=protein_coding;R=chr10:79704491-79711969;N=Bsg	+	11920.6	0.152019	0.0629638	2.41439	0.0157616	0.063288	Bsg
chr10	99460229	99460230	ENSMUSG00000112082	L=628;T=lincRNA;R=chr10:99452654-99460230;N=Gm35035	-	23.6613	-1.87137	0.785697	-2.38179	0.0172285	0.0681519	Gm35035
chr10	116950768	116950769	ENSMUSG00000064181	L=3175;T=protein_coding;R=chr10:116905784-116950769;N=Rab3ip	-	3196.35	0.219945	0.0940336	2.339	0.0193354	0.0745776	Rab3ip
chr10	63243809	63243810	ENSMUSG00000020064	L=8729;T=protein_coding;R=chr10:63243810-63317878;N=Herc4	+	9090.04	-0.143979	0.0619516	-2.32406	0.0201223	0.0770927	Herc4
chr10	82812122	82812123	ENSMUSG00000056821	L=1056;T=lincRNA;R=chr10:82812123-82824242;N=1700028I16Rik	+	21.9124	-1.86374	0.802506	-2.3224	0.0202113	0.0773143	1700028I16Rik
chr10	127195727	127195728	ENSMUSG00000040415	L=2572;T=protein_coding;R=chr10:127190378-127195728;N=Dtx3	-	2031.97	0.232206	0.100694	2.30606	0.0211071	0.0802121	Dtx3
chr10	99107035	99107036	ENSMUSG00000019952	L=4190;T=protein_coding;R=chr10:99107036-99198074;N=Poc1b	+	843.806	0.29632	0.128729	2.3019	0.0213408	0.0808433	Poc1b
chr10	116896918	116896919	ENSMUSG00000034057	L=3164;T=protein_coding;R=chr10:116776535-116896919;N=Myrfl	-	23.2863	1.69332	0.735982	2.30076	0.0214052	0.0810552	Myrfl
chr10	128900988	128900989	ENSMUSG00000025351	L=3682;T=protein_coding;R=chr10:128900989-128912822;N=Cd63	+	1917.83	-0.266043	0.116415	-2.28529	0.0222956	0.0837639	Cd63
chr10	71344953	71344954	ENSMUSG00000037710	L=1084;T=protein_coding;R=chr10:71330480-71344954;N=Cisd1	-	2186.07	-0.249025	0.109076	-2.28303	0.0224284	0.0841141	Cisd1
chr10	62602280	62602281	ENSMUSG00000020075	L=5177;T=protein_coding;R=chr10:62580251-62602281;N=Ddx21	-	51067.1	0.136151	0.0599913	2.26951	0.0232371	0.0865364	Ddx21
chr10	38965514	38965515	ENSMUSG00000019846	L=12068;T=protein_coding;R=chr10:38965515-39110188;N=Lama4	+	39.7905	1.25894	0.559701	2.24932	0.0244924	0.0903151	Lama4
chr10	88135918	88135919	ENSMUSG00000112406	L=1537;T=antisense;R=chr10:88135919-88137531;N=4921515L22Rik	+	75.298	-0.900466	0.401104	-2.24497	0.0247702	0.091164	4921515L22Rik
chr10	70440480	70440481	ENSMUSG00000043259	L=8263;T=protein_coding;R=chr10:70440481-70558736;N=Fam13c	+	530.8	-0.362978	0.161961	-2.24114	0.0250172	0.0919137	Fam13c
chr10	4432466	4432467	ENSMUSG00000061759	L=8243;T=protein_coding;R=chr10:4432467-4455141;N=Armt1	+	3233.56	0.200816	0.0903822	2.22185	0.0262936	0.0956847	Armt1
chr10	128035574	128035575	ENSMUSG00000061315	L=6805;T=protein_coding;R=chr10:128035575-128048637;N=Naca	+	26407.8	-0.144132	0.0651963	-2.21073	0.0270545	0.097951	Naca
chr10	81574560	81574561	ENSMUSG00000034771	L=6221;T=protein_coding;R=chr10:81574561-81590845;N=Tle2	+	117.009	0.803201	0.364587	2.20304	0.0275918	0.0994259	Tle2
chr10	36974543	36974544	ENSMUSG00000019777	L=4474;T=protein_coding;R=chr10:36974544-37001889;N=Hdac2	+	8134.15	0.155849	0.0710254	2.19427	0.0282159	0.101142	Hdac2
chr10	24869985	24869986	ENSMUSG00000019984	L=6692;T=protein_coding;R=chr10:24869986-24913681;N=Med23	+	3458.85	-0.174394	0.0797771	-2.18601	0.0288145	0.102825	Med23
chr10	75316876	75316877	ENSMUSG00000020178	L=3062;T=protein_coding;R=chr10:75316877-75334784;N=Adora2a	+	27.4174	1.62865	0.746364	2.18211	0.0291011	0.10352	Adora2a
chr10	88201092	88201093	ENSMUSG00000020056	L=4536;T=protein_coding;R=chr10:88201093-88246158;N=Washc3	+	848.705	-0.352926	0.1618	-2.18125	0.029165	0.103676	Washc3
chr10	78010082	78010083	ENSMUSG00000020277	L=6675;T=protein_coding;R=chr10:77986947-78010083;N=Pfkl	-	12241.8	0.129194	0.0593285	2.17759	0.0294362	0.104324	Pfkl
chr10	83360220	83360221	ENSMUSG00000020255	L=123179;T=protein_coding;R=chr10:83360221-83488505;N=D10Wsu102e	+	10428.2	0.15847	0.0728386	2.17563	0.0295828	0.104747	D10Wsu102e
chr10	81292962	81292963	ENSMUSG00000034902	L=5730;T=protein_coding;R=chr10:81292963-81319973;N=Pip5k1c	+	3004.63	-0.176974	0.0814682	-2.1723	0.0298329	0.105418	Pip5k1c
chr10	62980222	62980223	ENSMUSG00000020070	L=8108;T=protein_coding;R=chr10:62980223-63017210;N=Rufy2	+	1897.4	-0.212197	0.0977133	-2.17163	0.0298834	0.105557	Rufy2
chr10	79689019	79689020	ENSMUSG00000054206	L=1472;T=protein_coding;R=chr10:79689020-79695261;N=Gzmm	+	51.1046	-1.09779	0.508835	-2.15746	0.0309698	0.108513	Gzmm
chr10	63024216	63024217	ENSMUSG00000020069	L=3151;T=protein_coding;R=chr10:63014664-63024217;N=Hnrnph3	-	3360.3	-0.18205	0.0844082	-2.15678	0.0310227	0.108639	Hnrnph3
chr10	120899100	120899101	ENSMUSG00000051236	L=4048;T=protein_coding;R=chr10:120781096-120899101;N=Msrb3	-	179.426	-0.568989	0.263868	-2.15634	0.031057	0.108719	Msrb3
chr10	110745438	110745439	ENSMUSG00000020185	L=9009;T=protein_coding;R=chr10:110745439-110787384;N=E2f7	+	3309.23	0.177906	0.0825589	2.15489	0.0311703	0.109056	E2f7
chr10	127075283	127075284	ENSMUSG00000025422	L=5941;T=protein_coding;R=chr10:127075284-127093169;N=Agap2	+	174.903	0.571581	0.267951	2.13315	0.0329124	0.113827	Agap2
chr10	100487349	100487350	ENSMUSG00000036676	L=8939;T=protein_coding;R=chr10:100443902-100487350;N=Tmtc3	-	4329.28	0.158965	0.0746574	2.12927	0.0332322	0.114615	Tmtc3
chr10	80329952	80329953	ENSMUSG00000035504	L=2506;T=protein_coding;R=chr10:80329953-80336441;N=Reep6	+	1297.35	-0.246544	0.11581	-2.12886	0.033266	0.114695	Reep6
chr10	21593144	21593145	ENSMUSG00000050844	L=1136;T=protein_coding;R=chr10:21593145-21622376;N=1700020N01Rik	+	53.9062	-1.00735	0.474949	-2.12096	0.0339252	0.11648	1700020N01Rik
chr10	79097599	79097600	ENSMUSG00000060301	L=5940;T=protein_coding;R=chr10:79064374-79097600;N=2610008E11Rik	-	569.156	-0.324886	0.154016	-2.10944	0.0349069	0.11906	2610008E11Rik
chr10	84534061	84534062	ENSMUSG00000046841	L=3089;T=protein_coding;R=chr10:84526305-84534062;N=Ckap4	-	4329.07	0.173915	0.0827179	2.10251	0.0355087	0.120726	Ckap4
chr10	94944834	94944835	ENSMUSG00000074785	L=8349;T=protein_coding;R=chr10:94790866-94944835;N=Plxnc1	-	83.5155	0.811068	0.386251	2.09985	0.0357422	0.121433	Plxnc1
chr10	127534558	127534559	ENSMUSG00000040258	L=1675;T=protein_coding;R=chr10:127525473-127534559;N=Nxph4	-	89.8063	-0.887044	0.422533	-2.09935	0.0357861	0.121561	Nxph4
chr10	61051899	61051900	ENSMUSG00000093573	L=587;T=lincRNA;R=chr10:61046422-61051900;N=Gm20610	-	39.2209	-1.22101	0.587495	-2.07833	0.0376794	0.126621	Gm20610
chr10	80406829	80406830	ENSMUSG00000020163	L=641;T=protein_coding;R=chr10:80402997-80406830;N=Uqcr11	-	3054.43	-0.223369	0.108398	-2.06065	0.0393367	0.130931	Uqcr11
chr10	53379946	53379947	ENSMUSG00000038594	L=7986;T=protein_coding;R=chr10:53273443-53379947;N=Cep85l	-	563.018	0.364957	0.177619	2.05472	0.0399057	0.132451	Cep85l
chr10	30803325	30803326	ENSMUSG00000039697	L=10565;T=protein_coding;R=chr10:30628999-30803326;N=Ncoa7	-	949.403	0.249435	0.122019	2.04422	0.0409315	0.135013	Ncoa7
chr10	80813497	80813498	ENSMUSG00000020216	L=1333;T=protein_coding;R=chr10:80808496-80813498;N=Jsrp1	-	76.35	0.847087	0.414353	2.04436	0.0409179	0.135013	Jsrp1
chr10	120112986	120112987	ENSMUSG00000020228	L=5011;T=protein_coding;R=chr10:120083608-120112987;N=Helb	-	6484.32	0.145819	0.0715921	2.0368	0.0416701	0.136836	Helb
chr10	62449737	62449738	ENSMUSG00000020079	L=2969;T=protein_coding;R=chr10:62429209-62449738;N=Supv3l1	-	3498.98	-0.171772	0.0843737	-2.03585	0.0417657	0.136986	Supv3l1
chr10	71238279	71238280	ENSMUSG00000003923	L=4438;T=protein_coding;R=chr10:71225464-71238280;N=Tfam	-	5484.8	-0.154498	0.0760266	-2.03215	0.0421381	0.137908	Tfam
chr10	81545189	81545190	ENSMUSG00000034781	L=4097;T=protein_coding;R=chr10:81528724-81545190;N=Gna11	-	3571.24	-0.15481	0.0762085	-2.0314	0.0422147	0.13808	Gna11
chr10	127668567	127668568	ENSMUSG00000025402	L=2941;T=protein_coding;R=chr10:127660918-127668568;N=Nab2	-	392.768	-0.396874	0.195655	-2.02844	0.0425154	0.138779	Nab2
chr10	78464974	78464975	ENSMUSG00000032788	L=5397;T=protein_coding;R=chr10:78436744-78464975;N=Pdxk	-	1303.64	-0.231543	0.114219	-2.02718	0.0426438	0.139032	Pdxk
chr10	94036000	94036001	ENSMUSG00000020021	L=8241;T=protein_coding;R=chr10:94036001-94145339;N=Fgd6	+	995.003	0.255796	0.126728	2.01847	0.0435418	0.141286	Fgd6
[truncated: 23,588 more rows]

## Sheet: RNA-seq.deltaRRM1.DESeq2.res
#chr	start	end	id	info	strand	baseMean	log2FoldChange	lfcSE	stat	pvalue	padj	GeneName
chr1	186967415	186967416	ENSMUSG00000039224	L=3212;T=protein_coding;R=chr1:186967416-186970627;N=D1Pas1	+	2235.11	-1.76141	0.0942026	-18.6981	5.12753e-78	1.56533e-74	D1Pas1
chr1	119422247	119422248	ENSMUSG00000037035	L=4255;T=protein_coding;R=chr1:119415465-119422248;N=Inhbb	-	5229.16	-0.735536	0.0784718	-9.37326	7.03292e-21	2.90137e-18	Inhbb
chr1	133801040	133801041	ENSMUSG00000026463	L=12248;T=protein_coding;R=chr1:133699457-133801041;N=Atp2b4	-	2379.48	-0.831447	0.0916021	-9.07672	1.11896e-19	4.06661e-17	Atp2b4
chr1	93101950	93101951	ENSMUSG00000014602	L=9330;T=protein_coding;R=chr1:93015464-93101951;N=Kif1a	-	2288.84	0.759752	0.0907234	8.37438	5.55165e-17	1.48667e-14	Kif1a
chr1	62703284	62703285	ENSMUSG00000025969	L=11842;T=protein_coding;R=chr1:62703285-62818695;N=Nrp2	+	5150.31	-0.650974	0.0779441	-8.35181	6.72255e-17	1.76919e-14	Nrp2
chr1	66175272	66175273	ENSMUSG00000015222	L=16456;T=protein_coding;R=chr1:66175273-66442583;N=Map2	+	1289.25	0.918042	0.111103	8.26301	1.4205e-16	3.675e-14	Map2
chr1	75219864	75219865	ENSMUSG00000026202	L=3701;T=protein_coding;R=chr1:75214228-75219865;N=Tuba4a	-	14456.3	0.564096	0.0727687	7.7519	9.05299e-15	1.94626e-12	Tuba4a
chr1	163313709	163313710	ENSMUSG00000026586	L=11066;T=protein_coding;R=chr1:163245119-163313710;N=Prrx1	-	67.0888	4.16081	0.557475	7.46368	8.41394e-14	1.58556e-11	Prrx1
chr1	190979295	190979296	ENSMUSG00000037568	L=4314;T=protein_coding;R=chr1:190947646-190979296;N=Vash2	-	1466.84	0.823154	0.111531	7.38047	1.57732e-13	2.90074e-11	Vash2
chr1	45503281	45503282	ENSMUSG00000026042	L=9591;T=protein_coding;R=chr1:45374321-45503282;N=Col5a2	-	283.311	1.79662	0.249463	7.20194	5.93616e-13	1.04149e-10	Col5a2
chr1	177258202	177258203	ENSMUSG00000019699	L=5124;T=protein_coding;R=chr1:177020073-177258203;N=Akt3	-	3907.13	0.50812	0.0784796	6.47455	9.50941e-11	1.134e-08	Akt3
chr1	153186446	153186447	ENSMUSG00000026479	L=8039;T=protein_coding;R=chr1:153122756-153186447;N=Lamc2	-	1410.91	-0.678212	0.112325	-6.03796	1.56078e-09	1.38518e-07	Lamc2
chr1	167598383	167598384	ENSMUSG00000015843	L=2297;T=protein_coding;R=chr1:167598384-167639623;N=Rxrg	+	128.031	2.19078	0.362733	6.03965	1.54448e-09	1.38518e-07	Rxrg
chr1	77515087	77515088	ENSMUSG00000026235	L=8054;T=protein_coding;R=chr1:77367185-77515088;N=Epha4	-	8245.08	-0.415198	0.0695107	-5.97315	2.32709e-09	2.01822e-07	Epha4
chr1	12692276	12692277	ENSMUSG00000016918	L=11294;T=protein_coding;R=chr1:12692277-12861192;N=Sulf1	+	8030.11	0.457114	0.0772953	5.91387	3.34168e-09	2.84958e-07	Sulf1
chr1	82291415	82291416	ENSMUSG00000055980	L=9144;T=protein_coding;R=chr1:82233101-82291416;N=Irs1	-	436.813	1.02919	0.17592	5.85032	4.9063e-09	4.13755e-07	Irs1
chr1	17097888	17097889	ENSMUSG00000042686	L=4998;T=protein_coding;R=chr1:16964560-17097889;N=Jph1	-	972.147	0.722421	0.127399	5.67052	1.42369e-08	1.098e-06	Jph1
chr1	39650175	39650176	ENSMUSG00000097083	L=3663;T=antisense;R=chr1:39650176-39657390;N=D930019O06Rik	+	103.517	-2.35472	0.423178	-5.56439	2.63077e-08	1.90313e-06	D930019O06Rik
chr1	45311537	45311538	ENSMUSG00000026043	L=9816;T=protein_coding;R=chr1:45311538-45349706;N=Col3a1	+	113.318	1.98286	0.357827	5.54141	3.00044e-08	2.14012e-06	Col3a1
chr1	71653199	71653200	ENSMUSG00000026193	L=11685;T=protein_coding;R=chr1:71585520-71653200;N=Fn1	-	116948	0.357347	0.0652374	5.47764	4.31026e-08	3.00419e-06	Fn1
chr1	38664954	38664955	ENSMUSG00000037138	L=6654;T=protein_coding;R=chr1:38177326-38664955;N=Aff3	-	1581.02	0.574024	0.106992	5.36512	8.08963e-08	5.21013e-06	Aff3
chr1	74661744	74661745	ENSMUSG00000033257	L=11527;T=protein_coding;R=chr1:74661745-74703730;N=Ttll4	+	13670.1	0.33276	0.0622146	5.34859	8.86419e-08	5.5738e-06	Ttll4
chr1	161142690	161142691	ENSMUSG00000044835	L=3735;T=protein_coding;R=chr1:161142691-161170498;N=Ankrd45	+	1702.57	-0.587902	0.110698	-5.31087	1.09104e-07	6.63492e-06	Ankrd45
chr1	182282803	182282804	ENSMUSG00000038633	L=2591;T=protein_coding;R=chr1:182275772-182282804;N=Degs1	-	5523.64	0.376078	0.0746697	5.03656	4.73974e-07	2.34134e-05	Degs1
chr1	58795373	58795374	ENSMUSG00000026029	L=2893;T=protein_coding;R=chr1:58795374-58847503;N=Casp8	+	182.508	1.50373	0.301535	4.98692	6.1351e-07	2.95414e-05	Casp8
chr1	59482423	59482424	ENSMUSG00000041075	L=4532;T=protein_coding;R=chr1:59482424-59486955;N=Fzd7	+	14951.9	0.344316	0.0696274	4.94512	7.60954e-07	3.61844e-05	Fzd7
chr1	72824502	72824503	ENSMUSG00000039323	L=1847;T=protein_coding;R=chr1:72824503-72852474;N=Igfbp2	+	14408.1	-0.30709	0.0627356	-4.89499	9.8313e-07	4.49296e-05	Igfbp2
chr1	64737750	64737751	ENSMUSG00000045005	L=6915;T=protein_coding;R=chr1:64730558-64737751;N=Fzd5	-	13642.1	-0.357238	0.0731659	-4.88258	1.04706e-06	4.75666e-05	Fzd5
chr1	74284929	74284930	ENSMUSG00000026179	L=7832;T=protein_coding;R=chr1:74284930-74353694;N=Pnkd	+	2873.65	-0.416902	0.0859426	-4.85094	1.2288e-06	5.40528e-05	Pnkd
chr1	136131388	136131389	ENSMUSG00000041642	L=12184;T=protein_coding;R=chr1:136131389-136177998;N=Kif21b	+	4381.77	0.35993	0.0757374	4.75234	2.01071e-06	8.20629e-05	Kif21b
chr1	74375194	74375195	ENSMUSG00000026177	L=3705;T=protein_coding;R=chr1:74375195-74386062;N=Slc11a1	+	215.269	-1.19625	0.252524	-4.73716	2.16737e-06	8.70598e-05	Slc11a1
chr1	132506229	132506230	ENSMUSG00000048174	L=2018;T=protein_coding;R=chr1:132506230-132508639;N=Tmem81	+	428.295	-0.892702	0.189884	-4.7013	2.58505e-06	0.000101696	Tmem81
chr1	72212306	72212307	ENSMUSG00000039395	L=2284;T=protein_coding;R=chr1:72159442-72212307;N=Mreg	-	10539.7	-0.315702	0.0677116	-4.66245	3.12465e-06	0.000119237	Mreg
chr1	90998736	90998737	ENSMUSG00000026305	L=6469;T=protein_coding;R=chr1:90998737-91128944;N=Lrrfip1	+	3610.41	0.376263	0.0811721	4.63537	3.56294e-06	0.000132646	Lrrfip1
chr1	14755991	14755992	ENSMUSG00000025930	L=2546;T=protein_coding;R=chr1:14753346-14755992;N=Msc	-	343.843	-0.91003	0.197048	-4.61832	3.86863e-06	0.000142635	Msc
chr1	21271592	21271593	ENSMUSG00000099343	L=633;T=antisense;R=chr1:21250359-21271593;N=Gm28836	-	55.6264	-2.23035	0.490825	-4.54408	5.51758e-06	0.000195407	Gm28836
chr1	58711507	58711508	ENSMUSG00000026031	L=12669;T=protein_coding;R=chr1:58711508-58758884;N=Cflar	+	1362.63	0.491421	0.109647	4.48183	7.40042e-06	0.000252707	Cflar
chr1	172500046	172500047	ENSMUSG00000026547	L=2082;T=protein_coding;R=chr1:172500047-172507380;N=Tagln2	+	8764.84	-0.31079	0.0694789	-4.47315	7.70742e-06	0.000261436	Tagln2
chr1	128417367	128417368	ENSMUSG00000026356	L=4358;T=protein_coding;R=chr1:128363707-128417368;N=Dars	-	18644.1	-0.280426	0.0633107	-4.42935	9.45157e-06	0.000313628	Dars
chr1	167001416	167001417	ENSMUSG00000060568	L=6325;T=protein_coding;R=chr1:167001417-167091302;N=Fam78b	+	154.367	1.27573	0.290637	4.38942	1.13655e-05	0.000369901	Fam78b
chr1	189007840	189007841	ENSMUSG00000026608	L=8129;T=protein_coding;R=chr1:188971095-189007841;N=Kctd3	-	10182.3	0.329565	0.0751791	4.38374	1.16659e-05	0.000376467	Kctd3
chr1	167349990	167349991	ENSMUSG00000026687	L=3383;T=protein_coding;R=chr1:167349991-167368532;N=Aldh9a1	+	9361.15	0.303627	0.0699578	4.34014	1.42391e-05	0.000445047	Aldh9a1
chr1	119526159	119526160	ENSMUSG00000098923	L=2824;T=protein_coding;R=chr1:119526160-119528983;N=Tmem185b	+	1119.85	-0.508451	0.117386	-4.33145	1.48128e-05	0.000461433	Tmem185b
chr1	79776142	79776143	ENSMUSG00000073643	L=6488;T=protein_coding;R=chr1:79702262-79776143;N=Wdfy1	-	5126.84	0.335981	0.0781488	4.29925	1.71374e-05	0.000524675	Wdfy1
chr1	181990203	181990204	ENSMUSG00000102950	L=3869;T=TEC;R=chr1:181986336-181990204;N=Gm37018	-	616.215	0.707573	0.165351	4.27923	1.87544e-05	0.000569119	Gm37018
chr1	4857813	4857814	ENSMUSG00000033813	L=3017;T=protein_coding;R=chr1:4857814-4897909;N=Tcea1	+	9658.79	-0.299991	0.0704781	-4.25652	2.07636e-05	0.000619219	Tcea1
chr1	151344476	151344477	ENSMUSG00000023150	L=5435;T=protein_coding;R=chr1:151344477-151364422;N=Ivns1abp	+	22265.3	0.257646	0.0614013	4.19609	2.71561e-05	0.000782097	Ivns1abp
chr1	193207698	193207699	ENSMUSG00000026639	L=6612;T=protein_coding;R=chr1:193207699-193343878;N=Lamb3	+	140.08	-1.28432	0.306739	-4.18702	2.8264e-05	0.000810944	Lamb3
chr1	63445890	63445891	ENSMUSG00000025964	L=17907;T=protein_coding;R=chr1:63445891-63596276;N=Adam23	+	19829.4	0.281372	0.0677915	4.15054	3.31688e-05	0.000927268	Adam23
chr1	4807787	4807788	ENSMUSG00000025903	L=7145;T=protein_coding;R=chr1:4807788-4848410;N=Lypla1	+	8873.56	-0.282346	0.0689824	-4.09301	4.25803e-05	0.00114904	Lypla1
chr1	88277632	88277633	ENSMUSG00000044783	L=8331;T=protein_coding;R=chr1:88262471-88277633;N=Hjurp	-	14804.3	-0.254986	0.0624829	-4.0809	4.48625e-05	0.00119092	Hjurp
chr1	166127921	166127922	ENSMUSG00000026564	L=4049;T=protein_coding;R=chr1:166098148-166127922;N=Dusp27	-	1297.3	-0.46815	0.116429	-4.02091	5.7975e-05	0.00146755	Dusp27
chr1	21240588	21240589	ENSMUSG00000025934	L=4344;T=protein_coding;R=chr1:21240589-21265661;N=Gsta3	+	454.723	-0.822349	0.20627	-3.98675	6.69839e-05	0.00165176	Gsta3
chr1	119053618	119053619	ENSMUSG00000048402	L=6869;T=protein_coding;R=chr1:118834132-119053619;N=Gli2	-	10148	0.314389	0.0793325	3.96293	7.40364e-05	0.00179951	Gli2
chr1	51289125	51289126	ENSMUSG00000045954	L=3055;T=protein_coding;R=chr1:51289126-51302960;N=Cavin2	+	56.6521	2.12404	0.543814	3.90583	9.39035e-05	0.00219838	Cavin2
chr1	160906417	160906418	ENSMUSG00000040423	L=11423;T=protein_coding;R=chr1:160906418-160974978;N=Rc3h1	+	6343.99	0.276611	0.0711599	3.88717	0.00010142	0.0023527	Rc3h1
chr1	75506451	75506452	ENSMUSG00000026211	L=8467;T=protein_coding;R=chr1:75479310-75506452;N=Obsl1	-	2847.07	-0.347747	0.0907471	-3.83205	0.000127079	0.00283173	Obsl1
chr1	182517607	182517608	ENSMUSG00000026509	L=6345;T=protein_coding;R=chr1:182467260-182517608;N=Capn2	-	1819.89	0.408132	0.107859	3.78395	0.000154361	0.00333456	Capn2
chr1	36683182	36683183	ENSMUSG00000046337	L=3190;T=protein_coding;R=chr1:36562692-36683183;N=Fam178b	-	1285.7	-0.42082	0.111237	-3.78311	0.000154879	0.00333909	Fam178b
chr1	132741796	132741797	ENSMUSG00000026442	L=14145;T=protein_coding;R=chr1:132564690-132741797;N=Nfasc	-	993.809	0.47646	0.126616	3.76304	0.000167863	0.00356365	Nfasc
chr1	91145088	91145089	ENSMUSG00000070732	L=6518;T=protein_coding;R=chr1:91145089-91170795;N=Rbm44	+	442.901	-0.658941	0.175857	-3.74703	0.000178939	0.00377255	Rbm44
chr1	59237230	59237231	ENSMUSG00000026024	L=9496;T=protein_coding;R=chr1:59162926-59237231;N=Als2	-	8856.98	0.282501	0.0757863	3.7276	0.000193309	0.00403097	Als2
chr1	172028443	172028444	ENSMUSG00000026556	L=6990;T=protein_coding;R=chr1:172000960-172028444;N=Vangl2	-	4691.61	0.277679	0.0761127	3.64827	0.000264017	0.00522015	Vangl2
chr1	33757794	33757795	ENSMUSG00000042215	L=3059;T=protein_coding;R=chr1:33745484-33757795;N=Bag2	-	691.125	0.511764	0.141107	3.62678	0.00028698	0.00558732	Bag2
chr1	153550044	153550045	ENSMUSG00000042684	L=2961;T=protein_coding;R=chr1:153503015-153550045;N=Npl	-	1269.8	-0.407426	0.112859	-3.61005	0.000306143	0.00592264	Npl
chr1	135720060	135720061	ENSMUSG00000026421	L=1956;T=protein_coding;R=chr1:135720061-135752232;N=Csrp1	+	3074.02	-0.32804	0.0910055	-3.60461	0.000312616	0.00602497	Csrp1
chr1	34439671	34439672	ENSMUSG00000042111	L=2543;T=protein_coding;R=chr1:34436670-34439672;N=Ccdc115	-	2302.3	-0.334283	0.0929045	-3.59814	0.000320507	0.00616148	Ccdc115
chr1	74124448	74124449	ENSMUSG00000055322	L=16465;T=protein_coding;R=chr1:73910231-74124449;N=Tns1	-	2038.89	-0.350336	0.100426	-3.48851	0.000485718	0.00874293	Tns1
chr1	172376545	172376546	ENSMUSG00000050229	L=7554;T=protein_coding;R=chr1:172376546-172384099;N=Pigm	+	4924.84	-0.291416	0.083581	-3.48663	0.000489141	0.00878383	Pigm
chr1	184999569	184999570	ENSMUSG00000026620	L=4356;T=protein_coding;R=chr1:184896789-184999570;N=Mark1	-	1288	0.395208	0.113648	3.47747	0.000506179	0.00905781	Mark1
chr1	72284313	72284314	ENSMUSG00000026189	L=1516;T=protein_coding;R=chr1:72259167-72284314;N=Pecr	-	2739.03	-0.319855	0.0928935	-3.44324	0.000574787	0.010073	Pecr
chr1	44147743	44147744	ENSMUSG00000026048	L=5864;T=protein_coding;R=chr1:44147744-44181260;N=Ercc5	+	3966.4	0.271169	0.0797736	3.39923	0.000675758	0.0113788	Ercc5
chr1	13660545	13660546	ENSMUSG00000025937	L=4566;T=protein_coding;R=chr1:13623330-13660546;N=Lactb2	-	6633.08	-0.233355	0.0689263	-3.38558	0.00071029	0.0117975	Lactb2
chr1	74284737	74284738	ENSMUSG00000006299	L=3458;T=protein_coding;R=chr1:74279840-74284738;N=Aamp	-	9356.58	-0.237271	0.0701583	-3.38194	0.000719771	0.0119031	Aamp
chr1	98095645	98095646	ENSMUSG00000026335	L=11892;T=protein_coding;R=chr1:97795114-98095646;N=Pam	-	639.524	0.519074	0.153615	3.37907	0.000727323	0.012002	Pam
chr1	54557683	54557684	ENSMUSG00000073678	L=16611;T=protein_coding;R=chr1:54472994-54557684;N=Pgap1	-	2343.3	-0.308135	0.0924233	-3.33396	0.000856195	0.0138004	Pgap1
chr1	7088919	7088920	ENSMUSG00000051285	L=6654;T=protein_coding;R=chr1:7088920-7173628;N=Pcmtd1	+	3703.92	0.292721	0.0878444	3.33226	0.000861422	0.01387	Pcmtd1
chr1	189728267	189728268	ENSMUSG00000026604	L=13413;T=protein_coding;R=chr1:189728268-189876695;N=Ptpn14	+	6804.22	0.244108	0.0743683	3.28242	0.0010292	0.0158684	Ptpn14
chr1	75521528	75521529	ENSMUSG00000026213	L=5743;T=protein_coding;R=chr1:75521529-75537335;N=Stk11ip	+	2891.8	-0.281471	0.0862579	-3.26313	0.00110187	0.0165704	Stk11ip
chr1	88226985	88226986	ENSMUSG00000079429	L=8492;T=protein_coding;R=chr1:88226986-88262289;N=Mroh2a	+	580.957	-0.512425	0.157096	-3.26186	0.00110684	0.0165798	Mroh2a
chr1	131153180	131153181	ENSMUSG00000026427	L=7374;T=protein_coding;R=chr1:131153181-131187658;N=Eif2d	+	7241.05	-0.244992	0.0753964	-3.24938	0.00115656	0.0171895	Eif2d
chr1	193035774	193035775	ENSMUSG00000016200	L=11932;T=protein_coding;R=chr1:192891233-193035775;N=Syt14	-	2623.74	0.294842	0.0913953	3.22601	0.00125529	0.0183532	Syt14
chr1	72226239	72226240	ENSMUSG00000094655	L=191;T=snRNA;R=chr1:72226240-72226430;N=Gm25360	+	156.436	-0.973075	0.305498	-3.18521	0.00144651	0.020635	Gm25360
chr1	136960447	136960448	ENSMUSG00000026398	L=5899;T=protein_coding;R=chr1:136842571-136960448;N=Nr5a2	-	8373.53	-0.212002	0.0666529	-3.18069	0.00146925	0.0208232	Nr5a2
chr1	186967602	186967603	ENSMUSG00000104312	L=3076;T=antisense;R=chr1:186964528-186967603;N=Gm37912	-	64.8687	-1.39239	0.44003	-3.1643	0.00155456	0.0217895	Gm37912
chr1	171411312	171411313	ENSMUSG00000026641	L=2806;T=protein_coding;R=chr1:171411313-171419142;N=Usf1	+	5789.75	0.226467	0.0717242	3.15747	0.00159147	0.0222049	Usf1
chr1	91366429	91366430	ENSMUSG00000047443	L=2815;T=protein_coding;R=chr1:91366430-91374217;N=Erfe	+	157.537	0.901699	0.289586	3.11375	0.00184724	0.0248645	Erfe
chr1	78657824	78657825	ENSMUSG00000032883	L=4357;T=protein_coding;R=chr1:78657825-78707743;N=Acsl3	+	7672.5	0.227637	0.0731351	3.11255	0.00185479	0.0249441	Acsl3
chr1	174172775	174172776	ENSMUSG00000026532	L=9691;T=protein_coding;R=chr1:174172776-174248450;N=Spta1	+	1831.65	0.323611	0.104219	3.1051	0.00190213	0.0253795	Spta1
chr1	193168045	193168046	ENSMUSG00000079144	L=4403;T=protein_coding;R=chr1:193168046-193177832;N=A130010J15Rik	+	889.136	-0.39412	0.127259	-3.09699	0.00195495	0.0258358	A130010J15Rik
chr1	150100030	150100031	ENSMUSG00000032487	L=4580;T=protein_coding;R=chr1:150100031-150108227;N=Ptgs2	+	158.141	0.892129	0.288747	3.08965	0.00200391	0.0263007	Ptgs2
chr1	128143613	128143614	ENSMUSG00000102179	L=2735;T=TEC;R=chr1:128143614-128146348;N=Gm37868	+	81.3387	1.26869	0.412499	3.07562	0.00210066	0.0271964	Gm37868
chr1	155099635	155099636	ENSMUSG00000056708	L=3276;T=protein_coding;R=chr1:155096361-155099636;N=Ier5	-	405.233	0.55937	0.183052	3.0558	0.00224458	0.0285273	Ier5
chr1	36761797	36761798	ENSMUSG00000026117	L=2992;T=protein_coding;R=chr1:36761798-36782818;N=Zap70	+	173.776	-0.834424	0.273728	-3.04837	0.00230087	0.0291124	Zap70
chr1	134079119	134079120	ENSMUSG00000020423	L=2743;T=protein_coding;R=chr1:134075170-134079120;N=Btg2	-	4298.68	-0.266672	0.087779	-3.03799	0.00238161	0.0298955	Btg2
chr1	88205781	88205782	ENSMUSG00000081984	L=1051;T=protein_coding;R=chr1:88204732-88205782;N=Dnajb3	-	52.5532	-1.50898	0.499189	-3.02287	0.00250387	0.0310219	Dnajb3
chr1	53187635	53187636	ENSMUSG00000060715	L=777;T=protein_coding;R=chr1:53158577-53187636;N=1700019A02Rik	-	194.378	-0.776713	0.257638	-3.01475	0.00257195	0.0317624	1700019A02Rik
chr1	186705988	186705989	ENSMUSG00000039239	L=5791;T=protein_coding;R=chr1:186622792-186705989;N=Tgfb2	-	80.9639	-1.16968	0.390361	-2.99641	0.0027318	0.0331201	Tgfb2
chr1	30949308	30949309	ENSMUSG00000026064	L=5541;T=protein_coding;R=chr1:30940302-30949309;N=Ptp4a1	-	246.054	0.679007	0.22707	2.99029	0.00278709	0.0336302	Ptp4a1
chr1	177796510	177796511	ENSMUSG00000015961	L=4531;T=protein_coding;R=chr1:177762962-177796511;N=Adss	-	13490.2	-0.195086	0.0655072	-2.97809	0.00290052	0.0348062	Adss
chr1	172261640	172261641	ENSMUSG00000038034	L=5217;T=protein_coding;R=chr1:172261641-172319841;N=Igsf8	+	3131.81	0.261153	0.0878067	2.97418	0.00293775	0.0350436	Igsf8
chr1	22805993	22805994	ENSMUSG00000041670	L=7821;T=protein_coding;R=chr1:22286251-22805994;N=Rims1	-	710.993	-0.425215	0.143912	-2.95469	0.00312987	0.0368914	Rims1
chr1	172206803	172206804	ENSMUSG00000013698	L=3861;T=protein_coding;R=chr1:172196728-172206804;N=Pea15a	-	2496.86	0.26431	0.0896583	2.94797	0.00319866	0.0374707	Pea15a
chr1	127283107	127283108	ENSMUSG00000099471	L=447;T=processed_pseudogene;R=chr1:127282662-127283108;N=Gm8451	-	592.887	-0.560559	0.190728	-2.93906	0.00329211	0.0381099	Gm8451
chr1	36558348	36558349	ENSMUSG00000026121	L=4593;T=protein_coding;R=chr1:36548639-36558349;N=Sema4c	-	366.671	0.549793	0.187643	2.93	0.00338962	0.0388724	Sema4c
chr1	67038871	67038872	ENSMUSG00000026000	L=6863;T=protein_coding;R=chr1:67000517-67038872;N=Lancl1	-	2076.32	-0.281066	0.0963699	-2.91653	0.00353946	0.0402281	Lancl1
chr1	93685659	93685660	ENSMUSG00000026278	L=1840;T=protein_coding;R=chr1:93685660-93695764;N=Bok	+	1194.1	0.389127	0.133671	2.91107	0.00360191	0.0407349	Bok
chr1	24613118	24613119	ENSMUSG00000101939	L=345;T=unprocessed_pseudogene;R=chr1:24612775-24613119;N=Gm28438	-	970.255	-0.491294	0.169498	-2.89853	0.00374915	0.0420169	Gm28438
chr1	118627944	118627945	ENSMUSG00000026380	L=9438;T=protein_coding;R=chr1:118627945-118685168;N=Tfcp2l1	+	43869	-0.172376	0.0595851	-2.89294	0.00381651	0.0426153	Tfcp2l1
chr1	191906766	191906767	ENSMUSG00000037434	L=5244;T=protein_coding;R=chr1:191906767-191913247;N=Slc30a1	+	2959.89	-0.288879	0.099966	-2.88978	0.00385515	0.0428608	Slc30a1
chr1	166238746	166238747	ENSMUSG00000040629	L=1733;T=protein_coding;R=chr1:166201201-166238747;N=Mael	-	252.001	-0.67663	0.235919	-2.86806	0.00412995	0.0451896	Mael
chr1	168432269	168432270	ENSMUSG00000052534	L=13844;T=protein_coding;R=chr1:168119364-168432270;N=Pbx1	-	2218.8	0.273929	0.0956615	2.86353	0.00418953	0.0456779	Pbx1
chr1	132139683	132139684	ENSMUSG00000026437	L=4764;T=protein_coding;R=chr1:132112237-132139684;N=Cdk18	-	1944.48	0.280274	0.0982507	2.85265	0.00433568	0.0468696	Cdk18
chr1	36943665	36943666	ENSMUSG00000026116	L=9413;T=protein_coding;R=chr1:36792191-36943666;N=Tmem131	-	21383.5	-0.192022	0.0674414	-2.84725	0.00440993	0.0473369	Tmem131
chr1	84364179	84364180	ENSMUSG00000045658	L=8172;T=protein_coding;R=chr1:84036296-84364180;N=Pid1	-	712.542	-0.423868	0.150029	-2.82523	0.00472462	0.049758	Pid1
chr1	97662073	97662074	ENSMUSG00000044768	L=41324;T=protein_coding;R=chr1:97606318-97662074;N=D1Ertd622e	-	800.919	0.378221	0.135096	2.79964	0.00511594	0.052799	D1Ertd622e
chr1	183369552	183369553	ENSMUSG00000056050	L=7196;T=protein_coding;R=chr1:183326725-183369553;N=Mia3	-	8994.03	-0.182929	0.065808	-2.77974	0.00544032	0.0552014	Mia3
chr1	38898160	38898161	ENSMUSG00000026080	L=11964;T=protein_coding;R=chr1:38863867-38898161;N=Chst10	-	1526.02	0.300947	0.108257	2.77994	0.00543695	0.0552014	Chst10
chr1	161131510	161131511	ENSMUSG00000026705	L=12847;T=protein_coding;R=chr1:161088375-161131511;N=Klhl20	-	2681.38	-0.243035	0.0878408	-2.76677	0.00566145	0.0565552	Klhl20
chr1	135146823	135146824	ENSMUSG00000026426	L=2299;T=protein_coding;R=chr1:135146824-135156269;N=Arl8a	+	3716.31	0.222969	0.0810165	2.75214	0.00592064	0.0585315	Arl8a
chr1	63273264	63273265	ENSMUSG00000027520	L=12659;T=protein_coding;R=chr1:63273265-63314576;N=Zdbf2	+	23403.4	-0.167682	0.0610544	-2.74643	0.00602479	0.0594072	Zdbf2
chr1	93801933	93801934	ENSMUSG00000026281	L=2631;T=protein_coding;R=chr1:93792576-93801934;N=Dtymk	-	8295.9	-0.224952	0.0819323	-2.74558	0.00604035	0.0594838	Dtymk
chr1	74362107	74362108	ENSMUSG00000073650	L=2211;T=protein_coding;R=chr1:74362108-74369321;N=Catip	+	117.915	-0.952402	0.347099	-2.74389	0.00607157	0.0597527	Catip
chr1	121431048	121431049	ENSMUSG00000026339	L=11445;T=protein_coding;R=chr1:121431049-121506460;N=Ccdc93	+	3205.85	0.230507	0.0841718	2.73853	0.00617147	0.0603777	Ccdc93
chr1	162548550	162548551	ENSMUSG00000026694	L=9740;T=protein_coding;R=chr1:162532127-162548551;N=Eef1aknmt	-	2883.81	-0.237817	0.0870397	-2.73228	0.00628985	0.0612297	Eef1aknmt
chr1	86703807	86703808	ENSMUSG00000053333	L=8901;T=protein_coding;R=chr1:86703808-87050095;N=Dis3l2	+	2950.19	0.230168	0.0843214	2.72965	0.00634021	0.061563	Dis3l2
chr1	75435929	75435930	ENSMUSG00000033021	L=2395;T=protein_coding;R=chr1:75435930-75443179;N=Gmppa	+	2048.37	-0.259376	0.0961223	-2.69839	0.00696757	0.0657311	Gmppa
chr1	135688104	135688105	ENSMUSG00000009418	L=18814;T=protein_coding;R=chr1:135434580-135688105;N=Nav1	-	7440.04	0.212284	0.0792688	2.67803	0.00740557	0.068633	Nav1
chr1	46892851	46892852	ENSMUSG00000025986	L=6095;T=protein_coding;R=chr1:46807544-46892852;N=Slc39a10	-	11577.2	0.19363	0.072685	2.66395	0.00772281	0.0708155	Slc39a10
chr1	59492604	59492605	ENSMUSG00000097819	L=3587;T=lincRNA;R=chr1:59488480-59492605;N=Gm26813	-	360.746	0.559225	0.209929	2.66388	0.00772457	0.0708155	Gm26813
chr1	92831644	92831645	ENSMUSG00000034220	L=5159;T=protein_coding;R=chr1:92831645-92860779;N=Gpc1	+	2771.22	0.297456	0.111698	2.66303	0.007744	0.0708615	Gpc1
chr1	125560594	125560595	ENSMUSG00000026342	L=2956;T=protein_coding;R=chr1:125560595-125595820;N=Slc35f5	+	620.06	0.409013	0.153853	2.65846	0.00784988	0.0715347	Slc35f5
chr1	131744021	131744022	ENSMUSG00000042268	L=5226;T=protein_coding;R=chr1:131744022-131771504;N=Slc26a9	+	85.6728	-1.16674	0.438983	-2.65782	0.00786479	0.0716278	Slc26a9
chr1	13127162	13127163	ENSMUSG00000042414	L=2564;T=protein_coding;R=chr1:13113457-13127163;N=Prdm14	-	992.582	-0.354472	0.133984	-2.64564	0.00815371	0.0736004	Prdm14
chr1	132191430	132191431	ENSMUSG00000079330	L=5526;T=protein_coding;R=chr1:132191431-132259227;N=Lemd1	+	89.7474	0.987139	0.375863	2.62632	0.00863124	0.0766418	Lemd1
chr1	10038167	10038168	ENSMUSG00000025917	L=3766;T=protein_coding;R=chr1:10024601-10038168;N=Cops5	-	6816.12	-0.199787	0.0761749	-2.62274	0.00872266	0.0770948	Cops5
chr1	173350878	173350879	ENSMUSG00000037860	L=3501;T=protein_coding;R=chr1:173350879-173466040;N=Aim2	+	3276.03	0.22559	0.0864799	2.60858	0.00909191	0.0797122	Aim2
chr1	186117309	186117310	ENSMUSG00000039246	L=1578;T=protein_coding;R=chr1:186087731-186117310;N=Lyplal1	-	956.459	-0.322976	0.124003	-2.60459	0.00919844	0.0803692	Lyplal1
chr1	131910533	131910534	ENSMUSG00000026434	L=6779;T=protein_coding;R=chr1:131910534-131936321;N=Nucks1	+	52072.8	-0.167122	0.0644845	-2.59165	0.00955159	0.0825102	Nucks1
chr1	55131230	55131231	ENSMUSG00000025979	L=4855;T=protein_coding;R=chr1:55131231-55154899;N=Mob4	+	3406.72	-0.237713	0.0918167	-2.589	0.00962563	0.0830558	Mob4
chr1	66863276	66863277	ENSMUSG00000026003	L=2005;T=protein_coding;R=chr1:66830839-66863277;N=Acadl	-	1660.8	0.265819	0.103101	2.57823	0.00993076	0.0850157	Acadl
chr1	140266486	140266487	ENSMUSG00000102698	L=3366;T=TEC;R=chr1:140266487-140269852;N=Gm37777	+	74.5542	1.09263	0.424481	2.57403	0.0100523	0.0855286	Gm37777
chr1	161034848	161034849	ENSMUSG00000043467	L=18814;T=protein_coding;R=chr1:161002922-161034849;N=Zbtb37	-	2599.1	-0.229012	0.0891147	-2.56986	0.0101741	0.0861327	Zbtb37
chr1	164304120	164304121	ENSMUSG00000026575	L=5876;T=protein_coding;R=chr1:164304121-164437725;N=Nme7	+	2317.07	-0.236343	0.0925639	-2.5533	0.0106707	0.0890342	Nme7
chr1	59763399	59763400	ENSMUSG00000067336	L=17983;T=protein_coding;R=chr1:59763400-59879014;N=Bmpr2	+	5160.94	0.220698	0.0868812	2.54022	0.0110782	0.091503	Bmpr2
chr1	87897539	87897540	ENSMUSG00000103591	L=2993;T=TEC;R=chr1:87897540-87900532;N=Gm38365	+	102.145	0.897919	0.354498	2.53293	0.0113112	0.092875	Gm38365
chr1	135132699	135132700	ENSMUSG00000031506	L=6102;T=protein_coding;R=chr1:135132700-135145317;N=Ptpn7	+	304.09	-0.52992	0.209585	-2.52842	0.0114576	0.0936238	Ptpn7
chr1	132477364	132477365	ENSMUSG00000026439	L=3930;T=protein_coding;R=chr1:132477365-132505659;N=Rbbp5	+	7819.01	-0.172129	0.0680739	-2.52856	0.0114531	0.0936238	Rbbp5
chr1	175880580	175880581	ENSMUSG00000039748	L=8422;T=protein_coding;R=chr1:175880581-175913489;N=Exo1	+	8564.54	0.17016	0.0673233	2.52751	0.0114874	0.0937162	Exo1
chr1	65123213	65123214	ENSMUSG00000044816	L=2667;T=protein_coding;R=chr1:65105285-65123214;N=D630023F18Rik	-	849.833	-0.348559	0.138339	-2.51959	0.0117492	0.0954241	D630023F18Rik
chr1	165460636	165460637	ENSMUSG00000026568	L=7344;T=protein_coding;R=chr1:165460637-165481214;N=Mpc2	+	657.5	-0.411554	0.163932	-2.51052	0.0120553	0.0974288	Mpc2
chr1	14918861	14918862	ENSMUSG00000032769	L=4263;T=protein_coding;R=chr1:14872648-14918862;N=Trpa1	-	406.836	-0.468242	0.187341	-2.49941	0.0124401	0.0993643	Trpa1
chr1	191026157	191026158	ENSMUSG00000066595	L=5177;T=protein_coding;R=chr1:191005847-191026158;N=Flvcr1	-	1022.6	0.334893	0.134331	2.49304	0.0126656	0.100535	Flvcr1
chr1	89070414	89070415	ENSMUSG00000036206	L=5112;T=protein_coding;R=chr1:89070415-89155068;N=Sh3bp4	+	3089.4	0.2129	0.0858866	2.47885	0.0131806	0.103248	Sh3bp4
chr1	180935021	180935022	ENSMUSG00000038793	L=1758;T=protein_coding;R=chr1:180935022-180938400;N=Lefty1	+	4160.98	0.238412	0.0971986	2.45283	0.0141738	0.1085	Lefty1
chr1	44551510	44551511	ENSMUSG00000056870	L=3758;T=protein_coding;R=chr1:44551511-44796838;N=Gulp1	+	207.507	0.638459	0.260341	2.45239	0.0141909	0.108557	Gulp1
chr1	87264362	87264363	ENSMUSG00000026255	L=2125;T=protein_coding;R=chr1:87264363-87310839;N=Efhd1	+	139.906	0.735587	0.30053	2.44763	0.0143797	0.109601	Efhd1
chr1	57774161	57774162	ENSMUSG00000038305	L=8041;T=protein_coding;R=chr1:57774162-57948394;N=Spats2l	+	176.903	0.647478	0.264825	2.44493	0.0144882	0.10986	Spats2l
chr1	136234263	136234264	ENSMUSG00000041605	L=4977;T=protein_coding;R=chr1:136213531-136234264;N=Inava	-	1814.33	0.248076	0.101605	2.44158	0.014623	0.110601	Inava
chr1	87573869	87573870	ENSMUSG00000026259	L=3905;T=protein_coding;R=chr1:87476834-87573870;N=Ngef	-	90.7614	0.975662	0.401427	2.43048	0.0150788	0.113144	Ngef
chr1	166002677	166002678	ENSMUSG00000026565	L=16597;T=protein_coding;R=chr1:165865154-166002678;N=Pou2f1	-	7910.06	0.164164	0.0676651	2.42613	0.0152608	0.114043	Pou2f1
chr1	64690658	64690659	ENSMUSG00000087213	L=2341;T=processed_transcript;R=chr1:64679871-64690659;N=2810408I11Rik	-	541.832	0.381292	0.157489	2.42106	0.0154751	0.114945	2810408I11Rik
chr1	16657041	16657042	ENSMUSG00000079658	L=3026;T=protein_coding;R=chr1:16641725-16657042;N=Eloc	-	5828.78	-0.21239	0.0879055	-2.41612	0.0156869	0.115822	Eloc
chr1	179925410	179925411	ENSMUSG00000104418	L=460;T=processed_pseudogene;R=chr1:179924952-179925411;N=Gm37070	-	164.066	0.690373	0.287169	2.40406	0.016214	0.118096	Gm37070
chr1	134435627	134435628	ENSMUSG00000101061	L=3316;T=lincRNA;R=chr1:134435628-134439597;N=Platr1	+	90.9697	-0.913991	0.384794	-2.37528	0.0175358	0.12543	Platr1
chr1	63730613	63730614	ENSMUSG00000025962	L=5873;T=protein_coding;R=chr1:63730614-63754655;N=Fastkd2	+	4522.23	0.176669	0.0748985	2.35878	0.0183351	0.129929	Fastkd2
chr1	38129800	38129801	ENSMUSG00000026082	L=6168;T=protein_coding;R=chr1:38052786-38129801;N=Rev1	-	8061.1	0.187576	0.079629	2.35562	0.0184916	0.130747	Rev1
chr1	128103300	128103301	ENSMUSG00000056211	L=31486;T=protein_coding;R=chr1:128103301-128237736;N=R3hdm1	+	12740.8	0.187654	0.0797333	2.35352	0.0185965	0.131193	R3hdm1
chr1	72711289	72711290	ENSMUSG00000046330	L=1410;T=protein_coding;R=chr1:72711290-72713813;N=Rpl37a	+	15168.2	-0.177368	0.075999	-2.33382	0.019605	0.136457	Rpl37a
chr1	135132593	135132594	ENSMUSG00000097993	L=6987;T=polymorphic_pseudogene;R=chr1:135108497-135132594;N=Ptprv	-	857.465	-0.308986	0.134273	-2.30118	0.0213814	0.144937	Ptprv
chr1	134405558	134405559	ENSMUSG00000026456	L=4437;T=protein_coding;R=chr1:134405559-134411740;N=Cyb5r1	+	13750.4	0.151792	0.0661142	2.29591	0.021681	0.146303	Cyb5r1
chr1	50900646	50900647	ENSMUSG00000026109	L=6707;T=protein_coding;R=chr1:50900647-51187270;N=Tmeff2	+	60.2794	1.04053	0.456278	2.28047	0.0225797	0.150207	Tmeff2
chr1	52727461	52727462	ENSMUSG00000041439	L=8231;T=protein_coding;R=chr1:52656286-52727462;N=Mfsd6	-	209.058	0.560669	0.246317	2.27621	0.0228335	0.150879	Mfsd6
chr1	44079745	44079746	ENSMUSG00000091844	L=20036;T=protein_coding;R=chr1:44055872-44079746;N=Gm8251	-	91.6427	0.894056	0.392776	2.27625	0.0228312	0.150879	Gm8251
chr1	170174956	170174957	ENSMUSG00000026670	L=4011;T=protein_coding;R=chr1:170141938-170174957;N=Uap1	-	3580.85	0.189957	0.0835184	2.27443	0.0229402	0.151322	Uap1
chr1	183206556	183206557	ENSMUSG00000102478	L=1487;T=transcribed_processed_pseudogene;R=chr1:183205071-183206557;N=BC085271	-	224.757	0.553874	0.244008	2.2699	0.0232134	0.152465	BC085271
chr1	133690107	133690108	ENSMUSG00000051998	L=2309;T=protein_coding;R=chr1:133679091-133690108;N=Lax1	-	62.8534	-1.12082	0.495429	-2.26232	0.0236779	0.154453	Lax1
chr1	40324609	40324610	ENSMUSG00000070942	L=6812;T=protein_coding;R=chr1:40324610-40367562;N=Il1rl2	+	114.157	0.792206	0.35016	2.26241	0.0236718	0.154453	Il1rl2
chr1	62809301	62809302	ENSMUSG00000103032	L=2556;T=TEC;R=chr1:62809302-62811857;N=Gm37121	+	81.0119	-0.902498	0.4	-2.25625	0.0240552	0.155981	Gm37121
chr1	72874883	72874884	ENSMUSG00000026185	L=6006;T=protein_coding;R=chr1:72857932-72874884;N=Igfbp5	-	46.136	-1.17866	0.522678	-2.25504	0.0241311	0.156162	Igfbp5
chr1	185329450	185329451	ENSMUSG00000102526	L=2408;T=TEC;R=chr1:185329451-185331858;N=Gm37785	+	130.934	-0.707177	0.313751	-2.25395	0.0241996	0.156319	Gm37785
chr1	78488896	78488897	ENSMUSG00000026245	L=2620;T=protein_coding;R=chr1:78417975-78488897;N=Farsb	-	11600.3	-0.15166	0.0672975	-2.25358	0.0242225	0.156401	Farsb
chr1	131797380	131797381	ENSMUSG00000042251	L=7028;T=protein_coding;R=chr1:131797381-131821473;N=Pm20d1	+	596.422	-0.348618	0.154908	-2.25048	0.0244186	0.157534	Pm20d1
chr1	181969922	181969923	ENSMUSG00000103317	L=2225;T=TEC;R=chr1:181967699-181969923;N=Gm38359	-	168.148	0.606455	0.269681	2.24879	0.024526	0.158093	Gm38359
chr1	84696220	84696221	ENSMUSG00000036766	L=4784;T=protein_coding;R=chr1:84369839-84696221;N=Dner	-	81.3528	-0.862716	0.384679	-2.24269	0.0249169	0.15987	Dner
chr1	34439850	34439851	ENSMUSG00000026127	L=8553;T=protein_coding;R=chr1:34439851-34449356;N=Imp4	+	7439.49	-0.151783	0.0677006	-2.24198	0.0249629	0.159951	Imp4
chr1	34433263	34433264	ENSMUSG00000102336	L=6263;T=lincRNA;R=chr1:34427002-34433264;N=Gm37233	-	57.9905	-1.04279	0.465959	-2.23794	0.0252253	0.160844	Gm37233
chr1	182409171	182409172	ENSMUSG00000026510	L=4418;T=protein_coding;R=chr1:182409172-182462432;N=Trp53bp2	+	4998.08	0.191767	0.0857929	2.23523	0.0254024	0.161829	Trp53bp2
chr1	34032099	34032100	ENSMUSG00000103364	L=1698;T=TEC;R=chr1:34032100-34033797;N=Gm38157	+	114.082	0.771778	0.346159	2.22955	0.0257775	0.163264	Gm38157
chr1	179546266	179546267	ENSMUSG00000026492	L=2804;T=protein_coding;R=chr1:179528055-179546267;N=Tfb2m	-	638.74	-0.35966	0.161979	-2.22042	0.0263905	0.165704	Tfb2m
chr1	6215292	6215293	ENSMUSG00000090031	L=5428;T=antisense;R=chr1:6209866-6215293;N=4732440D04Rik	-	98.4583	-0.79791	0.360103	-2.21578	0.0267066	0.16707	4732440D04Rik
chr1	179518040	179518041	ENSMUSG00000055067	L=9184;T=protein_coding;R=chr1:178951960-179518041;N=Smyd3	-	2269.02	0.199463	0.0901941	2.21149	0.0270022	0.168573	Smyd3
chr1	132477063	132477064	ENSMUSG00000097760	L=2222;T=processed_transcript;R=chr1:132466433-132477064;N=6030442K20Rik	-	161.999	-0.642881	0.291942	-2.20209	0.0276592	0.171683	6030442K20Rik
chr1	135766118	135766119	ENSMUSG00000041801	L=1559;T=protein_coding;R=chr1:135766119-135769136;N=Phlda3	+	3666.3	-0.225578	0.10244	-2.20205	0.0276619	0.171683	Phlda3
chr1	86909682	86909683	ENSMUSG00000084106	L=891;T=processed_pseudogene;R=chr1:86908793-86909683;N=Gm6136	-	1067.51	-0.303438	0.138005	-2.19874	0.0278963	0.172532	Gm6136
chr1	6916558	6916559	ENSMUSG00000102135	L=626;T=processed_pseudogene;R=chr1:6916559-6923588;N=Gm37108	+	407.306	-0.441915	0.201365	-2.1946	0.0281925	0.173801	Gm37108
chr1	164307488	164307489	ENSMUSG00000026577	L=5336;T=protein_coding;R=chr1:164289800-164307489;N=Blzf1	-	2548.06	-0.202022	0.0921549	-2.1922	0.028365	0.174582	Blzf1
chr1	58392897	58392898	ENSMUSG00000051223	L=4033;T=protein_coding;R=chr1:58392898-58407353;N=Bzw1	+	35978.5	-0.131849	0.0602443	-2.18857	0.0286281	0.175423	Bzw1
chr1	75360328	75360329	ENSMUSG00000026208	L=3754;T=protein_coding;R=chr1:75360329-75368579;N=Des	+	1418.94	-0.237772	0.108655	-2.18832	0.028646	0.175462	Des
chr1	172082528	172082529	ENSMUSG00000026553	L=9427;T=protein_coding;R=chr1:172082529-172122330;N=Copa	+	17264.1	-0.135646	0.0621147	-2.18379	0.0289774	0.176669	Copa
chr1	74236083	74236084	ENSMUSG00000006304	L=2033;T=protein_coding;R=chr1:74236084-74268209;N=Arpc2	+	11493.8	-0.14482	0.0668267	-2.16709	0.030228	0.181155	Arpc2
chr1	156939625	156939626	ENSMUSG00000026594	L=12085;T=protein_coding;R=chr1:156804166-156939626;N=Ralgps2	-	4294.31	0.164735	0.0762479	2.16053	0.030732	0.182854	Ralgps2
chr1	163779582	163779583	ENSMUSG00000026585	L=4012;T=protein_coding;R=chr1:163779583-163917109;N=Kifap3	+	6076.79	-0.158994	0.0736224	-2.15959	0.0308047	0.183101	Kifap3
chr1	54926386	54926387	ENSMUSG00000052331	L=14175;T=protein_coding;R=chr1:54645340-54926387;N=Ankrd44	-	247.127	-0.527376	0.244278	-2.15892	0.0308564	0.183265	Ankrd44
chr1	75142777	75142778	ENSMUSG00000049339	L=2999;T=protein_coding;R=chr1:75142778-75147913;N=Retreg2	+	1757.02	0.214865	0.0999237	2.15029	0.0315324	0.185334	Retreg2
chr1	156583107	156583108	ENSMUSG00000104293	L=5141;T=TEC;R=chr1:156583108-156588248;N=Gm38043	+	250.782	0.495235	0.23049	2.14862	0.0316647	0.185746	Gm38043
chr1	182007685	182007686	ENSMUSG00000102760	L=1627;T=TEC;R=chr1:182006060-182007686;N=Gm37258	-	409.137	0.473585	0.221464	2.13842	0.0324823	0.188664	Gm37258
chr1	130717326	130717327	ENSMUSG00000046404	L=6128;T=protein_coding;R=chr1:130717327-130724358;N=Yod1	+	962.672	-0.266133	0.124611	-2.13571	0.0327028	0.189512	Yod1
chr1	36511866	36511867	ENSMUSG00000001138	L=6420;T=protein_coding;R=chr1:36511867-36528237;N=Cnnm3	+	2594.71	0.194251	0.0910133	2.13431	0.0328176	0.189961	Cnnm3
chr1	156303663	156303664	ENSMUSG00000060985	L=6937;T=protein_coding;R=chr1:156255296-156303664;N=Tdrd5	-	601.057	-0.321297	0.150617	-2.13321	0.0329076	0.190338	Tdrd5
chr1	90203979	90203980	ENSMUSG00000044337	L=3348;T=protein_coding;R=chr1:90203980-90216751;N=Ackr3	+	143.865	-0.622479	0.293024	-2.12433	0.0336424	0.192907	Ackr3
chr1	172219867	172219868	ENSMUSG00000007122	L=1951;T=protein_coding;R=chr1:172209894-172219868;N=Casq1	-	556.487	0.368543	0.174442	2.1127	0.0346268	0.196997	Casq1
chr1	37430138	37430139	ENSMUSG00000026111	L=1579;T=protein_coding;R=chr1:37430139-37439124;N=Unc50	+	1669.97	-0.258389	0.122562	-2.10822	0.0350116	0.198569	Unc50
chr1	160195214	160195215	ENSMUSG00000058267	L=3258;T=protein_coding;R=chr1:160195215-160202170;N=Mrps14	+	3016.4	-0.203067	0.0965605	-2.10301	0.0354653	0.200497	Mrps14
chr1	44118807	44118808	ENSMUSG00000026047	L=3199;T=protein_coding;R=chr1:44106546-44118808;N=Poglut2	-	1685.32	0.210735	0.100237	2.10237	0.035521	0.200737	Poglut2
chr1	60703931	60703932	ENSMUSG00000101188	L=1218;T=processed_pseudogene;R=chr1:60703932-60705149;N=Eif4a-ps4	+	1012.26	-0.329394	0.156981	-2.0983	0.0358789	0.201789	Eif4a-ps4
chr1	60117254	60117255	ENSMUSG00000082609	L=431;T=processed_pseudogene;R=chr1:60117255-60117685;N=Gm15464	+	111.241	-0.86475	0.413091	-2.09336	0.0363168	0.203055	Gm15464
chr1	170589860	170589861	ENSMUSG00000038473	L=7249;T=protein_coding;R=chr1:170302668-170589861;N=Nos1ap	-	77.7471	0.840435	0.401979	2.09074	0.0365511	0.203849	Nos1ap
chr1	75192150	75192151	ENSMUSG00000026199	L=5142;T=protein_coding;R=chr1:75192151-75199387;N=Ankzf1	+	2074.09	-0.200455	0.0961562	-2.08468	0.0370983	0.205853	Ankzf1
chr1	155558119	155558120	ENSMUSG00000033701	L=6453;T=protein_coding;R=chr1:155558120-155691330;N=Acbd6	+	2848.34	0.175299	0.0841406	2.08341	0.0372138	0.206332	Acbd6
chr1	75236405	75236406	ENSMUSG00000026203	L=4249;T=protein_coding;R=chr1:75236406-75245692;N=Dnajb2	+	710.406	-0.299719	0.143945	-2.08217	0.0373267	0.206808	Dnajb2
chr1	89931178	89931179	ENSMUSG00000034486	L=2177;T=protein_coding;R=chr1:89927956-89931179;N=Gbx2	-	1697.67	-0.206772	0.0994534	-2.07908	0.0376098	0.208149	Gbx2
chr1	187236456	187236457	ENSMUSG00000104394	L=3901;T=TEC;R=chr1:187236457-187240357;N=Gm37254	+	460.15	-0.363907	0.176045	-2.06712	0.0387225	0.21223	Gm37254
chr1	79861179	79861180	ENSMUSG00000026249	L=8287;T=protein_coding;R=chr1:79794197-79861180;N=Serpine2	-	1774.47	0.220802	0.107072	2.06218	0.0391905	0.21367	Serpine2
chr1	93343481	93343482	ENSMUSG00000026274	L=9060;T=protein_coding;R=chr1:93308770-93343482;N=Pask	-	4910.05	0.15277	0.0744298	2.05254	0.0401169	0.21673	Pask
chr1	10232669	10232670	ENSMUSG00000067851	L=11318;T=protein_coding;R=chr1:10137571-10232670;N=Arfgef1	-	7616.97	0.145475	0.0713554	2.03875	0.0414755	0.22159	Arfgef1
chr1	63214542	63214543	ENSMUSG00000046856	L=2496;T=protein_coding;R=chr1:63182691-63214543;N=Gpr1	-	299.845	0.561976	0.276028	2.03594	0.0417563	0.222537	Gpr1
chr1	172481787	172481788	ENSMUSG00000037995	L=6612;T=protein_coding;R=chr1:172481788-172498878;N=Igsf9	+	2688.11	0.196194	0.0966011	2.03097	0.0422578	0.224311	Igsf9
chr1	173367694	173367695	ENSMUSG00000005338	L=7248;T=protein_coding;R=chr1:173333258-173367695;N=Cadm3	-	137.312	0.602617	0.297687	2.02433	0.0429363	0.226462	Cadm3
chr1	43444578	43444579	ENSMUSG00000066877	L=4455;T=protein_coding;R=chr1:43444579-43570515;N=Nck2	+	1130.46	0.231537	0.115926	1.99728	0.0457948	0.236392	Nck2
chr1	87853286	87853287	ENSMUSG00000070738	L=6850;T=protein_coding;R=chr1:87853287-87945180;N=Dgkd	+	8630.94	0.134809	0.0675176	1.99665	0.0458635	0.236447	Dgkd
chr1	74713573	74713574	ENSMUSG00000026170	L=2173;T=protein_coding;R=chr1:74713574-74737892;N=Cyp27a1	+	171.528	0.537941	0.269488	1.99616	0.0459163	0.236447	Cyp27a1
chr1	105663860	105663861	ENSMUSG00000026319	L=9500;T=protein_coding;R=chr1:105663861-105755191;N=Relch	+	3361.57	-0.168286	0.0846952	-1.98696	0.0469264	0.23964	Relch
chr1	37214433	37214434	ENSMUSG00000026114	L=3957;T=protein_coding;R=chr1:37214434-37263384;N=Cnga3	+	343.167	-0.384304	0.193792	-1.98308	0.0473587	0.240911	Cnga3
chr1	39900912	39900913	ENSMUSG00000026074	L=9579;T=protein_coding;R=chr1:39900913-40026310;N=Map4k4	+	44826.7	-0.12045	0.060997	-1.97469	0.048303	0.243579	Map4k4
chr1	134415377	134415378	ENSMUSG00000026457	L=5025;T=protein_coding;R=chr1:134415378-134433351;N=Adipor1	+	10417.2	0.129099	0.0654299	1.97309	0.0484856	0.244252	Adipor1
chr1	63176824	63176825	ENSMUSG00000025967	L=2532;T=protein_coding;R=chr1:63176825-63180486;N=Eef1b2	+	63197.2	-0.121348	0.0615358	-1.97199	0.0486111	0.24443	Eef1b2
chr1	82839482	82839483	ENSMUSG00000026159	L=8384;T=protein_coding;R=chr1:82839483-82901182;N=Agfg1	+	11822.3	-0.141807	0.0721553	-1.96531	0.0493789	0.246474	Agfg1
chr1	52844928	52844929	ENSMUSG00000041426	L=6059;T=protein_coding;R=chr1:52844929-52920986;N=Hibch	+	1902.29	-0.213596	0.108941	-1.96065	0.0499193	0.24836	Hibch
chr1	86359573	86359574	ENSMUSG00000073627	L=6437;T=processed_transcript;R=chr1:86359574-86373791;N=C130036L24Rik	+	374.931	0.388567	0.198644	1.95609	0.0504542	0.250253	C130036L24Rik
chr1	135313777	135313778	ENSMUSG00000062580	L=7893;T=protein_coding;R=chr1:135295213-135313778;N=Timm17a	-	7408.19	-0.151866	0.0776696	-1.95528	0.0505505	0.250358	Timm17a
chr1	15805645	15805646	ENSMUSG00000025925	L=4608;T=protein_coding;R=chr1:15805646-15844052;N=Terf1	+	9797.73	-0.129079	0.0660273	-1.95494	0.0505907	0.250406	Terf1
chr1	57377619	57377620	ENSMUSG00000038323	L=3235;T=protein_coding;R=chr1:57377620-57385423;N=1700066M21Rik	+	744.326	0.267522	0.137143	1.95069	0.0510945	0.251908	1700066M21Rik
chr1	150392837	150392838	ENSMUSG00000006005	L=10496;T=protein_coding;R=chr1:150392838-150449935;N=Tpr	+	57775.6	-0.140516	0.0721209	-1.94834	0.0513745	0.252717	Tpr
chr1	105990405	105990406	ENSMUSG00000038866	L=6774;T=protein_coding;R=chr1:105990406-106034074;N=Zcchc2	+	4330.37	0.148529	0.0766068	1.93885	0.0525197	0.255459	Zcchc2
chr1	21513055	21513056	ENSMUSG00000082935	L=1124;T=processed_pseudogene;R=chr1:21511933-21513056;N=Gm7658	-	197.231	-0.498682	0.257491	-1.9367	0.0527821	0.256155	Gm7658
chr1	139454771	139454772	ENSMUSG00000033952	L=11590;T=protein_coding;R=chr1:139454772-139494091;N=Aspm	+	14386.3	-0.146623	0.075787	-1.93467	0.0530304	0.256777	Aspm
chr1	74771891	74771892	ENSMUSG00000033227	L=2192;T=protein_coding;R=chr1:74771892-74785322;N=Wnt6	+	58.3251	-0.923599	0.478472	-1.93031	0.0535684	0.258265	Wnt6
chr1	161070657	161070658	ENSMUSG00000026709	L=5195;T=protein_coding;R=chr1:161040601-161070658;N=Dars2	-	5231.82	0.151932	0.078784	1.92846	0.0537976	0.258696	Dars2
chr1	106219313	106219314	ENSMUSG00000103291	L=4952;T=TEC;R=chr1:106219314-106224265;N=Gm38235	+	55.7923	0.96942	0.503705	1.92458	0.0542821	0.260145	Gm38235
chr1	143702892	143702893	ENSMUSG00000026361	L=17613;T=protein_coding;R=chr1:143598800-143702893;N=Cdc73	-	11786.8	-0.124793	0.064906	-1.92267	0.0545212	0.260669	Cdc73
chr1	106171751	106171752	ENSMUSG00000044340	L=6752;T=protein_coding;R=chr1:106171752-106394250;N=Phlpp1	+	1509.78	0.244246	0.127267	1.91917	0.0549632	0.26184	Phlpp1
chr1	85894280	85894281	ENSMUSG00000026223	L=2491;T=protein_coding;R=chr1:85894281-85908675;N=Itm2c	+	1796.61	0.223253	0.116493	1.91644	0.0553087	0.262372	Itm2c
chr1	174501824	174501825	ENSMUSG00000028354	L=7960;T=protein_coding;R=chr1:174501825-174822729;N=Fmn2	+	857.78	0.252272	0.131593	1.91706	0.0552297	0.262372	Fmn2
chr1	143094615	143094616	ENSMUSG00000101795	L=1270;T=processed_pseudogene;R=chr1:143093347-143094616;N=Gm5835	-	1483.19	0.21001	0.109752	1.91349	0.0556855	0.263561	Gm5835
chr1	156474330	156474331	ENSMUSG00000026600	L=9791;T=protein_coding;R=chr1:156424525-156474331;N=Soat1	-	6506.55	0.132231	0.0694348	1.9044	0.0568588	0.267208	Soat1
chr1	171222513	171222514	ENSMUSG00000005674	L=5135;T=protein_coding;R=chr1:171216011-171222514;N=Tomm40l	-	630.192	-0.305823	0.161107	-1.89826	0.0576614	0.269446	Tomm40l
chr1	132191456	132191457	ENSMUSG00000118219	L=5271;T=protein_coding;R=chr1:132191457-132209546;N=Gm29695	+	375.02	0.363263	0.191859	1.89338	0.058307	0.271258	Gm29695
chr1	96871125	96871126	ENSMUSG00000097814	L=4120;T=antisense;R=chr1:96871126-96907796;N=Panct2	+	1129.62	-0.245856	0.130145	-1.88908	0.0588807	0.272753	Panct2
chr1	161969185	161969186	ENSMUSG00000026698	L=4250;T=protein_coding;R=chr1:161969186-161973435;N=Pigc	+	363.685	-0.370049	0.197185	-1.87666	0.060565	0.277951	Pigc
chr1	150393079	150393080	ENSMUSG00000006010	L=4100;T=protein_coding;R=chr1:150361305-150393080;N=Odr4	-	1680.66	-0.187611	0.100232	-1.87177	0.0612385	0.279195	Odr4
chr1	53297017	53297018	ENSMUSG00000026098	L=7542;T=protein_coding;R=chr1:53189187-53297018;N=Pms1	-	3689.61	0.14789	0.0792794	1.86543	0.0621207	0.281368	Pms1
chr1	63200312	63200313	ENSMUSG00000086730	L=911;T=processed_transcript;R=chr1:63200313-63207967;N=Platr12	+	523.467	-0.328326	0.176613	-1.85902	0.0630249	0.282861	Platr12
chr1	167393840	167393841	ENSMUSG00000026688	L=1097;T=protein_coding;R=chr1:167371966-167393841;N=Mgst3	-	847.916	-0.245468	0.132085	-1.85841	0.0631113	0.283083	Mgst3
chr1	66812314	66812315	ENSMUSG00000103382	L=2179;T=TEC;R=chr1:66812315-66814493;N=Gm37755	+	69.9824	0.769612	0.414488	1.85678	0.0633428	0.283871	Gm37755
chr1	36926347	36926348	ENSMUSG00000103159	L=3552;T=TEC;R=chr1:36922797-36926348;N=F830112A20Rik	-	315.037	0.397625	0.218391	1.8207	0.0686524	0.298649	F830112A20Rik
chr1	99791024	99791025	ENSMUSG00000082431	L=597;T=processed_pseudogene;R=chr1:99790429-99791025;N=Prdx2-ps1	-	101.732	0.62469	0.34466	1.81248	0.0699119	0.302734	Prdx2-ps1
chr1	21079228	21079229	ENSMUSG00000041779	L=6661;T=protein_coding;R=chr1:20996299-21079229;N=Tram2	-	1355.69	-0.195738	0.108238	-1.80841	0.0705425	0.304433	Tram2
chr1	178187416	178187417	ENSMUSG00000026502	L=9156;T=protein_coding;R=chr1:178187417-178257301;N=Desi2	+	5021.3	0.138965	0.0769622	1.80563	0.0709767	0.305008	Desi2
chr1	97770410	97770411	ENSMUSG00000040648	L=14381;T=protein_coding;R=chr1:97706048-97770411;N=Ppip5k2	-	11208	0.117332	0.0651471	1.80103	0.0716975	0.306724	Ppip5k2
chr1	155417414	155417415	ENSMUSG00000026469	L=17880;T=protein_coding;R=chr1:155275701-155417415;N=Xpr1	-	2735.57	-0.153355	0.0852063	-1.79981	0.0718912	0.307176	Xpr1
chr1	166130237	166130238	ENSMUSG00000000544	L=2742;T=protein_coding;R=chr1:166130238-166166510;N=Gpa33	+	481.34	-0.299253	0.166503	-1.79729	0.0722901	0.307878	Gpa33
chr1	177170861	177170862	ENSMUSG00000103646	L=2765;T=TEC;R=chr1:177168098-177170862;N=Gm37706	-	56.0599	0.962949	0.537143	1.79273	0.0730169	0.310195	Gm37706
chr1	79923425	79923426	ENSMUSG00000067106	L=891;T=processed_pseudogene;R=chr1:79922536-79923426;N=Gm5529	-	55.496	-0.91574	0.512175	-1.78794	0.0737851	0.311896	Gm5529
chr1	184846450	184846451	ENSMUSG00000073481	L=6629;T=protein_coding;R=chr1:184813068-184846451;N=Mtarc2	-	1541.44	-0.211903	0.119527	-1.77285	0.0762543	0.318854	Mtarc2
chr1	13374082	13374083	ENSMUSG00000005886	L=15642;T=protein_coding;R=chr1:13139105-13374083;N=Ncoa2	-	3892.9	0.139822	0.0790677	1.76838	0.0769972	0.320954	Ncoa2
chr1	170306331	170306332	ENSMUSG00000102752	L=3827;T=protein_coding;R=chr1:170298199-170306332;N=Gm7694	-	54.4617	0.836869	0.473607	1.76701	0.0772264	0.321545	Gm7694
chr1	161876681	161876682	ENSMUSG00000040297	L=8928;T=protein_coding;R=chr1:161816114-161876682;N=Suco	-	6135.71	-0.125968	0.0714949	-1.76191	0.0780837	0.324054	Suco
chr1	52233231	52233232	ENSMUSG00000026103	L=15057;T=protein_coding;R=chr1:52163448-52233232;N=Gls	-	8576.76	-0.116556	0.0662276	-1.75993	0.0784198	0.324525	Gls
chr1	60409618	60409619	ENSMUSG00000026782	L=8543;T=protein_coding;R=chr1:60409619-60481158;N=Abi2	+	8745.01	0.130293	0.0740233	1.76016	0.0783809	0.324525	Abi2
chr1	9908637	9908638	ENSMUSG00000046101	L=5916;T=protein_coding;R=chr1:9908638-9942085;N=Mcmdc2	+	274.184	0.456141	0.259729	1.75622	0.0790508	0.326205	Mcmdc2
chr1	164458354	164458355	ENSMUSG00000026576	L=3081;T=protein_coding;R=chr1:164437109-164458355;N=Atp1b1	-	4877.53	-0.142116	0.0809936	-1.75466	0.0793173	0.326686	Atp1b1
chr1	131279605	131279606	ENSMUSG00000042349	L=9018;T=protein_coding;R=chr1:131254343-131279606;N=Ikbke	-	64.5777	-0.762325	0.434917	-1.75281	0.0796352	0.327465	Ikbke
chr1	171196267	171196268	ENSMUSG00000038370	L=1577;T=protein_coding;R=chr1:171173262-171196268;N=Pcp4l1	-	182.026	-0.481722	0.276035	-1.74515	0.0809589	0.331125	Pcp4l1
chr1	139422287	139422288	ENSMUSG00000033964	L=8400;T=protein_coding;R=chr1:139422288-139453005;N=Zbtb41	+	2400.6	0.157951	0.090627	1.74286	0.0813573	0.331776	Zbtb41
chr1	192138061	192138062	ENSMUSG00000037395	L=13622;T=protein_coding;R=chr1:192098546-192138062;N=Rcor3	-	668.279	0.265095	0.15249	1.73844	0.0821334	0.334187	Rcor3
chr1	57406327	57406328	ENSMUSG00000025971	L=7878;T=protein_coding;R=chr1:57406328-57417953;N=Maip1	+	1170.81	-0.217149	0.125226	-1.73405	0.0829091	0.335627	Maip1
chr1	87036722	87036723	ENSMUSG00000103984	L=2928;T=TEC;R=chr1:87036723-87039650;N=Gm37447	+	69.2477	-0.801897	0.462721	-1.733	0.0830949	0.33567	Gm37447
chr1	125435726	125435727	ENSMUSG00000026341	L=4631;T=protein_coding;R=chr1:125392905-125435727;N=Actr3	-	16327.9	-0.109622	0.0632485	-1.73319	0.0830613	0.33567	Actr3
chr1	128359663	128359664	ENSMUSG00000026355	L=4666;T=protein_coding;R=chr1:128331590-128359664;N=Mcm6	-	34298.1	0.114463	0.0661913	1.72928	0.0837586	0.337333	Mcm6
chr1	191403271	191403272	ENSMUSG00000026626	L=9607;T=protein_coding;R=chr1:191351975-191403272;N=Ppp2r5a	-	7061.46	0.117205	0.0682729	1.71672	0.0860311	0.342241	Ppp2r5a
chr1	74409375	74409376	ENSMUSG00000026175	L=3551;T=protein_coding;R=chr1:74409376-74435559;N=Vil1	+	130.627	-0.529857	0.308936	-1.71511	0.086326	0.342789	Vil1
chr1	128243963	128243964	ENSMUSG00000026353	L=4659;T=protein_coding;R=chr1:128243964-128279378;N=Ubxn4	+	6825.16	-0.118794	0.0698638	-1.70037	0.0890619	0.348843	Ubxn4
chr1	193153110	193153111	ENSMUSG00000026638	L=7069;T=protein_coding;R=chr1:193153111-193172023;N=Irf6	+	1069.45	-0.199767	0.118216	-1.68984	0.0910582	0.353847	Irf6
chr1	130462743	130462744	ENSMUSG00000026399	L=4853;T=protein_coding;R=chr1:130439027-130462744;N=Cd55	-	408.833	-0.322121	0.190926	-1.68715	0.0915746	0.3549	Cd55
chr1	36471619	36471620	ENSMUSG00000037408	L=4829;T=protein_coding;R=chr1:36471620-36508764;N=Cnnm4	+	1211.43	-0.192443	0.114577	-1.6796	0.0930356	0.358067	Cnnm4
chr1	37026595	37026596	ENSMUSG00000050122	L=5964;T=protein_coding;R=chr1:37026596-37187613;N=Vwa3b	+	613.096	-0.26323	0.157096	-1.6756	0.0938171	0.359534	Vwa3b
chr1	92641984	92641985	ENSMUSG00000073616	L=1499;T=protein_coding;R=chr1:92637145-92641985;N=Cops9	-	1495.39	-0.219983	0.131435	-1.6737	0.0941892	0.360218	Cops9
chr1	182019989	182019990	ENSMUSG00000022995	L=21452;T=protein_coding;R=chr1:181896384-182019990;N=Enah	-	81606.7	0.0993539	0.0595518	1.66836	0.0952439	0.362402	Enah
chr1	74588245	74588246	ENSMUSG00000026135	L=11355;T=protein_coding;R=chr1:74565127-74588246;N=Zfp142	-	4896.23	0.129097	0.07757	1.66427	0.0960591	0.364565	Zfp142
chr1	194938818	194938819	ENSMUSG00000016494	L=7290;T=protein_coding;R=chr1:194938819-194961279;N=Cd34	+	146.154	-0.48627	0.29302	-1.65951	0.0970131	0.366446	Cd34
chr1	171295023	171295024	ENSMUSG00000062963	L=2070;T=protein_coding;R=chr1:171288563-171295024;N=Ufc1	-	3499.97	-0.143769	0.0866708	-1.65879	0.0971583	0.366904	Ufc1
chr1	34678187	34678188	ENSMUSG00000037509	L=9861;T=protein_coding;R=chr1:34678188-34813309;N=Arhgef4	+	443.217	0.293264	0.177422	1.65292	0.0983474	0.368512	Arhgef4
chr1	153899943	153899944	ENSMUSG00000026473	L=3782;T=protein_coding;R=chr1:153899944-153909723;N=Glul	+	24906.9	0.102732	0.0623645	1.64728	0.0995009	0.370074	Glul
chr1	167308377	167308378	ENSMUSG00000052428	L=4764;T=protein_coding;R=chr1:167308378-167333978;N=Tmco1	+	2569.6	-0.148501	0.0902669	-1.64513	0.099942	0.37082	Tmco1
chr1	59120407	59120408	ENSMUSG00000038079	L=2389;T=protein_coding;R=chr1:59100590-59120408;N=Tmem237	-	1538.64	-0.186357	0.113553	-1.64114	0.100768	0.372009	Tmem237
chr1	63117117	63117118	ENSMUSG00000101599	L=9720;T=lincRNA;R=chr1:63117118-63126837;N=Gm20342	+	907.741	-0.223696	0.136447	-1.63943	0.101123	0.373021	Gm20342
chr1	178318548	178318549	ENSMUSG00000086350	L=2560;T=antisense;R=chr1:178313328-178318549;N=B230369F24Rik	-	52.3247	0.780235	0.477434	1.63422	0.102212	0.374588	B230369F24Rik
chr1	182341628	182341629	ENSMUSG00000047539	L=5318;T=protein_coding;R=chr1:182313102-182341629;N=Fbxo28	-	3923.43	0.140919	0.0865796	1.62763	0.103604	0.377247	Fbxo28
chr1	98457767	98457768	ENSMUSG00000089791	L=1395;T=processed_pseudogene;R=chr1:98457768-98459162;N=Gm3555	+	85.8526	0.614969	0.377957	1.62709	0.103719	0.377332	Gm3555
chr1	33719886	33719887	ENSMUSG00000004768	L=8285;T=protein_coding;R=chr1:33719887-33742564;N=Rab23	+	5425.85	-0.116278	0.0718477	-1.6184	0.105577	0.380957	Rab23
chr1	54195167	54195168	ENSMUSG00000042807	L=12947;T=protein_coding;R=chr1:53806876-54195168;N=Hecw2	-	359.661	0.309504	0.191296	1.61794	0.105676	0.381069	Hecw2
chr1	75125199	75125200	ENSMUSG00000026162	L=1118;T=protein_coding;R=chr1:74967139-75125200;N=Nhej1	-	237.561	-0.371354	0.230041	-1.6143	0.106463	0.382636	Nhej1
chr1	180893107	180893108	ENSMUSG00000066652	L=2611;T=protein_coding;R=chr1:180893108-180899103;N=Lefty2	+	4426.48	-0.140493	0.0871382	-1.6123	0.106896	0.383919	Lefty2
chr1	59704257	59704258	ENSMUSG00000089512	L=81;T=snoRNA;R=chr1:59704258-59704338;N=Gm26287	+	47.3751	0.803285	0.50265	1.5981	0.110021	0.38971	Gm26287
chr1	134455530	134455531	ENSMUSG00000026455	L=11395;T=protein_coding;R=chr1:134455531-134491018;N=Klhl12	+	5951.26	-0.112656	0.0706106	-1.59546	0.110609	0.390368	Klhl12
chr1	9967931	9967932	ENSMUSG00000099032	L=4193;T=protein_coding;R=chr1:9960163-9967932;N=Tcf24	-	286.581	0.361768	0.227332	1.59136	0.111528	0.391567	Tcf24
chr1	43560272	43560273	ENSMUSG00000103945	L=1293;T=TEC;R=chr1:43560273-43561565;N=Gm38228	+	84.8868	0.60607	0.381295	1.58951	0.111946	0.392274	Gm38228
chr1	29485914	29485915	ENSMUSG00000099492	L=1312;T=processed_pseudogene;R=chr1:29484604-29485915;N=Gm5525	-	778.567	-0.256222	0.161282	-1.58866	0.112136	0.39285	Gm5525
chr1	131138339	131138340	ENSMUSG00000016526	L=3178;T=protein_coding;R=chr1:131127455-131138340;N=Dyrk3	-	4687.37	-0.120278	0.076217	-1.5781	0.114542	0.397628	Dyrk3
chr1	160915323	160915324	ENSMUSG00000103739	L=3578;T=TEC;R=chr1:160915324-160918901;N=Gm37653	+	154.658	0.454547	0.289975	1.56754	0.116989	0.402099	Gm37653
chr1	58029930	58029931	ENSMUSG00000063558	L=8690;T=protein_coding;R=chr1:58029931-58106413;N=Aox1	+	91.1564	0.606535	0.387438	1.5655	0.117465	0.403191	Aox1
chr1	157458576	157458577	ENSMUSG00000033488	L=2534;T=protein_coding;R=chr1:157458577-157492638;N=Cryzl2	+	233.541	-0.361936	0.23132	-1.56465	0.117665	0.403512	Cryzl2
chr1	51916070	51916071	ENSMUSG00000018417	L=10792;T=protein_coding;R=chr1:51749765-51916071;N=Myo1b	-	6805.2	0.107073	0.0685911	1.56103	0.118517	0.405426	Myo1b
chr1	175692775	175692776	ENSMUSG00000026525	L=1913;T=protein_coding;R=chr1:175662421-175692776;N=Opn3	-	69.7352	0.684509	0.439849	1.55624	0.119652	0.407943	Opn3
chr1	166254138	166254139	ENSMUSG00000040612	L=8251;T=protein_coding;R=chr1:166254139-166316823;N=Ildr2	+	62.9428	0.698069	0.449554	1.5528	0.12047	0.409088	Ildr2
chr1	63113077	63113078	ENSMUSG00000084799	L=2880;T=lincRNA;R=chr1:63113078-63158290;N=Ino80dos	+	285.942	-0.342201	0.221012	-1.54833	0.121542	0.411233	Ino80dos
chr1	131867223	131867224	ENSMUSG00000026433	L=1468;T=protein_coding;R=chr1:131867224-131872887;N=Rab29	+	285.03	-0.339324	0.220633	-1.53796	0.124059	0.416091	Rab29
chr1	63575589	63575590	ENSMUSG00000087823	L=103;T=snRNA;R=chr1:63575488-63575590;N=Gm22281	-	180.26	0.449234	0.292706	1.53476	0.124843	0.417078	Gm22281
chr1	150993434	150993435	ENSMUSG00000066842	L=21191;T=protein_coding;R=chr1:150562524-150993435;N=Hmcn1	-	120.369	0.506106	0.330223	1.53262	0.12537	0.418283	Hmcn1
chr1	106759726	106759727	ENSMUSG00000009905	L=8147;T=protein_coding;R=chr1:106720459-106759727;N=Kdsr	-	2872.83	0.138779	0.0908232	1.52802	0.126508	0.420526	Kdsr
chr1	37866428	37866429	ENSMUSG00000060771	L=10662;T=protein_coding;R=chr1:37754776-37866429;N=Tsga10	-	357.669	-0.294146	0.192753	-1.52603	0.127004	0.420973	Tsga10
chr1	120121077	120121078	ENSMUSG00000026385	L=1422;T=protein_coding;R=chr1:120113280-120121078;N=Dbi	-	7850.9	-0.139793	0.0916891	-1.52464	0.127348	0.421566	Dbi
chr1	30868537	30868538	ENSMUSG00000104315	L=3035;T=TEC;R=chr1:30865504-30868538;N=Gm37906	-	367.427	0.368372	0.24171	1.52403	0.127502	0.421619	Gm37906
chr1	172520800	172520801	ENSMUSG00000026546	L=5717;T=protein_coding;R=chr1:172520801-172545870;N=Cfap45	+	181.118	-0.402446	0.264107	-1.5238	0.127559	0.421715	Cfap45
chr1	74544283	74544284	ENSMUSG00000033364	L=11081;T=protein_coding;R=chr1:74435511-74544284;N=Usp37	-	11074.3	-0.10147	0.0666762	-1.52183	0.128053	0.422053	Usp37
chr1	75479531	75479532	ENSMUSG00000051703	L=2504;T=protein_coding;R=chr1:75479532-75485705;N=Tmem198	+	134.445	-0.48172	0.317912	-1.51526	0.129707	0.425316	Tmem198
chr1	171250420	171250421	ENSMUSG00000006403	L=4810;T=protein_coding;R=chr1:171250421-171260637;N=Adamts4	+	496.391	0.262075	0.173115	1.51388	0.130057	0.425913	Adamts4
chr1	39478754	39478755	ENSMUSG00000003134	L=5239;T=protein_coding;R=chr1:39371492-39478755;N=Tbc1d8	-	1254.74	-0.16925	0.111845	-1.51325	0.130215	0.426068	Tbc1d8
chr1	191717833	191717834	ENSMUSG00000026623	L=7610;T=protein_coding;R=chr1:191717834-191784255;N=Lpgat1	+	3307.51	-0.122383	0.0810798	-1.50942	0.131192	0.427887	Lpgat1
chr1	151571185	151571186	ENSMUSG00000026483	L=7380;T=protein_coding;R=chr1:151571186-151721939;N=Fam129a	+	2250.28	-0.143152	0.0949148	-1.50822	0.131499	0.427915	Fam129a
chr1	132417554	132417555	ENSMUSG00000042046	L=9345;T=protein_coding;R=chr1:132417555-132466958;N=Dstyk	+	1609.17	-0.158884	0.105412	-1.50726	0.131744	0.428224	Dstyk
chr1	36068399	36068400	ENSMUSG00000045216	L=5542;T=protein_coding;R=chr1:36068400-36106446;N=Hs6st1	+	5882.8	-0.110833	0.0736635	-1.50459	0.132431	0.429632	Hs6st1
chr1	13356729	13356730	ENSMUSG00000102664	L=2248;T=TEC;R=chr1:13354483-13356730;N=Gm38380	-	54.1878	0.732393	0.487746	1.50159	0.133203	0.430681	Gm38380
chr1	171270327	171270328	ENSMUSG00000052423	L=5467;T=protein_coding;R=chr1:171270328-171276896;N=B4galt3	+	1227.97	0.178613	0.119199	1.49844	0.134019	0.43188	B4galt3
chr1	39534991	39534992	ENSMUSG00000003135	L=3508;T=protein_coding;R=chr1:39534992-39546889;N=Cnot11	+	5707.87	-0.119504	0.0798136	-1.49729	0.134317	0.432354	Cnot11
chr1	170215396	170215397	ENSMUSG00000026667	L=8101;T=protein_coding;R=chr1:170193420-170215397;N=Uhmk1	-	4677.01	-0.114745	0.0768486	-1.49313	0.135403	0.433916	Uhmk1
chr1	181953374	181953375	ENSMUSG00000103722	L=3244;T=TEC;R=chr1:181950132-181953375;N=2700078F05Rik	-	826.386	0.512648	0.343709	1.49152	0.135826	0.43446	2700078F05Rik
chr1	38836710	38836711	ENSMUSG00000048814	L=7506;T=protein_coding;R=chr1:38793645-38836711;N=Lonrf2	-	153.093	-0.426616	0.287384	-1.48448	0.137681	0.437826	Lonrf2
chr1	119326832	119326833	ENSMUSG00000099860	L=768;T=lincRNA;R=chr1:119305346-119326833;N=Gm29456	-	49.0543	-0.787755	0.532296	-1.47992	0.138895	0.440413	Gm29456
chr1	134549681	134549682	ENSMUSG00000046367	L=1832;T=protein_coding;R=chr1:134540941-134549682;N=Mgat4e	-	111.112	-0.493349	0.333686	-1.47848	0.139278	0.440884	Mgat4e
chr1	89454805	89454806	ENSMUSG00000055013	L=17543;T=protein_coding;R=chr1:89454806-89897617;N=Agap1	+	6081.94	0.108762	0.073559	1.47857	0.139256	0.440884	Agap1
chr1	74854933	74854934	ENSMUSG00000090071	L=2799;T=protein_coding;R=chr1:74854934-74857732;N=Cdk5r2	+	123.918	0.496574	0.336992	1.47355	0.140603	0.44286	Cdk5r2
chr1	177036935	177036936	ENSMUSG00000104391	L=1897;T=TEC;R=chr1:177035040-177036936;N=Gm37960	-	59.7264	0.717912	0.48832	1.47017	0.141516	0.44416	Gm37960
chr1	43888050	43888051	ENSMUSG00000100701	L=545;T=processed_pseudogene;R=chr1:43888051-43888595;N=Gm19587	+	47.4332	0.795326	0.541472	1.46882	0.141881	0.444787	Gm19587
chr1	91414037	91414038	ENSMUSG00000067071	L=1808;T=protein_coding;R=chr1:91411483-91414038;N=Hes6	-	620.676	0.2362	0.161096	1.46621	0.142591	0.445875	Hes6
chr1	36691448	36691449	ENSMUSG00000061518	L=1587;T=protein_coding;R=chr1:36691449-36693681;N=Cox5b	+	9303.77	-0.110343	0.0753447	-1.46451	0.143056	0.44638	Cox5b
chr1	170867770	170867771	ENSMUSG00000026663	L=9231;T=protein_coding;R=chr1:170704674-170867771;N=Atf6	-	4036.61	-0.117448	0.0802754	-1.46307	0.143448	0.447312	Atf6
chr1	170644531	170644532	ENSMUSG00000038463	L=3095;T=protein_coding;R=chr1:170644532-170682789;N=Olfml2b	+	116.051	0.484691	0.333244	1.45446	0.145818	0.450319	Olfml2b
chr1	13348203	13348204	ENSMUSG00000103085	L=4642;T=TEC;R=chr1:13343563-13348204;N=Gm38120	-	65.3692	0.655027	0.450347	1.45449	0.14581	0.450319	Gm38120
chr1	191218038	191218039	ENSMUSG00000026628	L=2154;T=protein_coding;R=chr1:191170296-191218039;N=Atf3	-	145.508	-0.439982	0.302675	-1.45365	0.146044	0.450621	Atf3
chr1	118321838	118321839	ENSMUSG00000026377	L=1965;T=protein_coding;R=chr1:118321839-118333822;N=Nifk	+	9999.86	-0.0985677	0.0679282	-1.45106	0.146764	0.451928	Nifk
chr1	155812888	155812889	ENSMUSG00000033684	L=8291;T=protein_coding;R=chr1:155776029-155812889;N=Qsox1	-	460.319	0.264698	0.183132	1.44539	0.148348	0.454786	Qsox1
chr1	157406720	157406721	ENSMUSG00000103808	L=2397;T=TEC;R=chr1:157404325-157406721;N=Gm37060	-	75.7532	0.594162	0.411447	1.44408	0.148716	0.455459	Gm37060
chr1	9798106	9798107	ENSMUSG00000025915	L=14311;T=protein_coding;R=chr1:9798107-9900845;N=Sgk3	+	874.407	0.18416	0.127692	1.44221	0.149242	0.456153	Sgk3
chr1	5070017	5070018	ENSMUSG00000033793	L=9746;T=protein_coding;R=chr1:5070018-5162529;N=Atp6v1h	+	5096.69	-0.10433	0.0726349	-1.43636	0.150901	0.458742	Atp6v1h
chr1	152386687	152386688	ENSMUSG00000014980	L=4195;T=protein_coding;R=chr1:152370735-152386688;N=Tsen15	-	1069.51	-0.174184	0.12133	-1.43562	0.15111	0.458896	Tsen15
chr1	172341209	172341210	ENSMUSG00000044708	L=5407;T=protein_coding;R=chr1:172341210-172374085;N=Kcnj10	+	809.186	0.192362	0.134251	1.43285	0.151901	0.459497	Kcnj10
chr1	52119439	52119440	ENSMUSG00000026104	L=7105;T=protein_coding;R=chr1:52119440-52161865;N=Stat1	+	423.944	-0.261546	0.183045	-1.42887	0.153042	0.460944	Stat1
chr1	55027480	55027481	ENSMUSG00000025982	L=11370;T=protein_coding;R=chr1:54985169-55027481;N=Sf3b1	-	63141.3	-0.0841502	0.0589859	-1.42661	0.153691	0.461844	Sf3b1
chr1	151445304	151445305	ENSMUSG00000103928	L=2437;T=TEC;R=chr1:151445305-151447741;N=Gm37893	+	238.205	0.330019	0.231626	1.42479	0.154217	0.462354	Gm37893
chr1	119913207	119913208	ENSMUSG00000036975	L=3341;T=protein_coding;R=chr1:119907890-119913208;N=Tmem177	-	848.925	-0.189723	0.133565	-1.42045	0.155476	0.464876	Tmem177
chr1	57377543	57377544	ENSMUSG00000097519	L=2052;T=lincRNA;R=chr1:57359222-57377544;N=4930558J18Rik	-	478.463	-0.268215	0.188898	-1.41989	0.15564	0.464909	4930558J18Rik
chr1	36445270	36445271	ENSMUSG00000001143	L=7359;T=protein_coding;R=chr1:36419871-36445271;N=Lman2l	-	1344.56	-0.157631	0.111261	-1.41676	0.156553	0.466292	Lman2l
chr1	164151837	164151838	ENSMUSG00000026579	L=7430;T=protein_coding;R=chr1:164151838-164220277;N=F5	+	133.118	-0.458916	0.325425	-1.4102	0.15848	0.469214	F5
chr1	36714421	36714422	ENSMUSG00000037351	L=4274;T=protein_coding;R=chr1:36698114-36714422;N=Actr1b	-	8516.32	-0.0989983	0.0702776	-1.40868	0.158931	0.470049	Actr1b
chr1	24678629	24678630	ENSMUSG00000073725	L=5960;T=protein_coding;R=chr1:24678630-24766301;N=Lmbrd1	+	806.375	-0.197788	0.140894	-1.40381	0.160377	0.472403	Lmbrd1
chr1	156524011	156524012	ENSMUSG00000101523	L=2633;T=processed_pseudogene;R=chr1:156524012-156526644;N=Csnk2a3	+	949.035	-0.211092	0.150628	-1.40142	0.16109	0.47356	Csnk2a3
chr1	170630920	170630921	ENSMUSG00000102193	L=581;T=processed_pseudogene;R=chr1:170630921-170631501;N=Gm7299	+	132.811	-0.424024	0.302714	-1.40074	0.161292	0.473808	Gm7299
chr1	58018955	58018956	ENSMUSG00000054770	L=12973;T=protein_coding;R=chr1:57955101-58018956;N=Kctd18	-	1180.2	-0.162786	0.116491	-1.39742	0.162287	0.475427	Kctd18
chr1	138968509	138968510	ENSMUSG00000104436	L=3342;T=processed_transcript;R=chr1:138968510-138971851;N=Gm37423	+	102.271	0.510725	0.367999	1.38785	0.165184	0.480401	Gm37423
chr1	181843045	181843046	ENSMUSG00000004880	L=4761;T=protein_coding;R=chr1:181815335-181843046;N=Lbr	-	15604.2	0.0983768	0.0709035	1.38747	0.165297	0.480589	Lbr
chr1	33814594	33814595	ENSMUSG00000042197	L=15839;T=protein_coding;R=chr1:33761545-33814595;N=Zfp451	-	10298.7	0.0969206	0.0700218	1.38415	0.166313	0.481296	Zfp451
chr1	39651473	39651474	ENSMUSG00000050967	L=6091;T=protein_coding;R=chr1:39618406-39651474;N=Creg2	-	46.1579	-0.796019	0.575976	-1.38204	0.166961	0.481772	Creg2
chr1	134182175	134182176	ENSMUSG00000064246	L=2804;T=protein_coding;R=chr1:134182176-134190181;N=Chil1	+	81.7928	-0.531927	0.385113	-1.38122	0.16721	0.482111	Chil1
chr1	33616831	33616832	ENSMUSG00000102714	L=3075;T=TEC;R=chr1:33613758-33616832;N=Gm37618	-	103.187	0.582351	0.423124	1.37631	0.168725	0.484374	Gm37618
chr1	80327993	80327994	ENSMUSG00000103525	L=1818;T=TEC;R=chr1:80326177-80327994;N=Gm37262	-	129.328	0.494265	0.360515	1.371	0.170376	0.487262	Gm37262
chr1	89097072	89097073	ENSMUSG00000102700	L=1746;T=TEC;R=chr1:89097073-89098818;N=Gm38312	+	298.402	-0.281489	0.205429	-1.37025	0.170609	0.487581	Gm38312
chr1	84840515	84840516	ENSMUSG00000026219	L=16601;T=protein_coding;R=chr1:84721189-84840516;N=Trip12	-	99465.9	-0.0881983	0.0644258	-1.36899	0.171002	0.488363	Trip12
chr1	118311738	118311739	ENSMUSG00000026374	L=9046;T=protein_coding;R=chr1:118294778-118311739;N=Tsn	-	11320.9	-0.0955791	0.0699719	-1.36596	0.17195	0.489765	Tsn
chr1	75168645	75168646	ENSMUSG00000026197	L=1772;T=protein_coding;R=chr1:75168646-75171629;N=Zfand2b	+	536.201	-0.238105	0.174662	-1.36323	0.17281	0.490685	Zfand2b
chr1	55088131	55088132	ENSMUSG00000073676	L=1474;T=protein_coding;R=chr1:55088132-55091307;N=Hspe1	+	27455.6	-0.240161	0.176493	-1.36074	0.173596	0.492157	Hspe1
chr1	71557149	71557150	ENSMUSG00000026192	L=7985;T=protein_coding;R=chr1:71557150-71579631;N=Atic	+	20274.5	0.0854203	0.0628315	1.35951	0.173983	0.492889	Atic
chr1	89483437	89483438	ENSMUSG00000104114	L=2384;T=TEC;R=chr1:89483438-89485821;N=Gm37297	+	124.054	0.494162	0.365937	1.3504	0.176887	0.497879	Gm37297
chr1	153487659	153487660	ENSMUSG00000042699	L=9603;T=protein_coding;R=chr1:153455758-153487660;N=Dhx9	-	45497	-0.0795011	0.0590065	-1.34733	0.177875	0.499279	Dhx9
chr1	171504110	171504111	ENSMUSG00000091993	L=3544;T=antisense;R=chr1:171500568-171504111;N=B930036N10Rik	-	75.9383	0.547822	0.407042	1.34586	0.178348	0.500423	B930036N10Rik
chr1	192190773	192190774	ENSMUSG00000058248	L=7331;T=protein_coding;R=chr1:192190774-192510159;N=Kcnh1	+	159.579	-0.382977	0.284735	-1.34503	0.178615	0.500569	Kcnh1
chr1	36244719	36244720	ENSMUSG00000037470	L=12853;T=protein_coding;R=chr1:36140027-36244720;N=Uggt1	-	11259.9	-0.0943165	0.0701647	-1.34422	0.178878	0.500715	Uggt1
chr1	132543255	132543256	ENSMUSG00000053024	L=9304;T=protein_coding;R=chr1:132509427-132543256;N=Cntn2	-	430.529	-0.233609	0.173809	-1.34406	0.178929	0.500765	Cntn2
chr1	97949388	97949389	ENSMUSG00000089782	L=489;T=processed_pseudogene;R=chr1:97948901-97949389;N=Gm3531	-	182.163	-0.356063	0.265002	-1.34362	0.17907	0.500976	Gm3531
chr1	143777067	143777068	ENSMUSG00000018199	L=9541;T=protein_coding;R=chr1:143750790-143777068;N=Ro60	-	4825.92	0.10056	0.0748645	1.34322	0.179201	0.501249	Ro60
chr1	84839840	84839841	ENSMUSG00000073633	L=2148;T=protein_coding;R=chr1:84839841-84900487;N=Fbxo36	+	251.584	-0.314122	0.234128	-1.34166	0.179705	0.501833	Fbxo36
chr1	59648070	59648071	ENSMUSG00000103821	L=1872;T=TEC;R=chr1:59646200-59648071;N=D430013B06Rik	-	230.669	-0.363567	0.273499	-1.32932	0.183743	0.507066	D430013B06Rik
chr1	171326176	171326177	ENSMUSG00000103983	L=5577;T=lincRNA;R=chr1:171320601-171326177;N=Gm20045	-	196.826	-0.343482	0.259429	-1.32399	0.185506	0.50976	Gm20045
chr1	63114666	63114667	ENSMUSG00000040865	L=17713;T=protein_coding;R=chr1:62958418-63114667;N=Ino80d	-	7710.7	-0.0924619	0.0698374	-1.32396	0.185516	0.50976	Ino80d
chr1	11414104	11414105	ENSMUSG00000057715	L=9183;T=protein_coding;R=chr1:11414105-11975901;N=A830018L16Rik	+	370.712	0.246576	0.186786	1.3201	0.186801	0.511541	A830018L16Rik
chr1	72087856	72087857	ENSMUSG00000101496	L=598;T=processed_pseudogene;R=chr1:72087857-72088454;N=Gm8885	+	79.0915	0.518897	0.393929	1.31724	0.187759	0.512419	Gm8885
chr1	86356329	86356330	ENSMUSG00000064823	L=70;T=snoRNA;R=chr1:86356261-86356330;N=Snord82	-	156.224	0.367659	0.280172	1.31226	0.189433	0.515231	Snord82
chr1	151755017	151755018	ENSMUSG00000100594	L=1381;T=lincRNA;R=chr1:151748949-151755018;N=2810414N06Rik	-	55.3739	-0.685603	0.522775	-1.31147	0.1897	0.515502	2810414N06Rik
chr1	60343322	60343323	ENSMUSG00000049439	L=2286;T=protein_coding;R=chr1:60343323-60388060;N=Cyp20a1	+	1461.87	0.137415	0.104842	1.31069	0.189962	0.51594	Cyp20a1
chr1	86154779	86154780	ENSMUSG00000062590	L=13006;T=protein_coding;R=chr1:86154780-86278284;N=Armc9	+	1486.41	0.137685	0.105281	1.30779	0.190945	0.517688	Armc9
chr1	183297268	183297269	ENSMUSG00000046836	L=5010;T=protein_coding;R=chr1:183276352-183297269;N=Brox	-	2246.19	-0.120395	0.0926968	-1.2988	0.194011	0.522789	Brox
chr1	179668209	179668210	ENSMUSG00000038936	L=7562;T=protein_coding;R=chr1:179668210-179687189;N=Sccpdh	+	1082.84	-0.154736	0.119575	-1.29405	0.195647	0.524354	Sccpdh
chr1	134361978	134361979	ENSMUSG00000042305	L=3564;T=protein_coding;R=chr1:134346097-134361979;N=Tmem183a	-	6472.82	-0.0913115	0.0707869	-1.28995	0.197068	0.526235	Tmem183a
chr1	183388980	183388981	ENSMUSG00000072258	L=2409;T=protein_coding;R=chr1:183388981-183410198;N=Taf1a	+	1259.9	-0.143389	0.111262	-1.28875	0.197484	0.526532	Taf1a
chr1	87326997	87326998	ENSMUSG00000048000	L=14216;T=protein_coding;R=chr1:87326998-87450796;N=Gigyf2	+	17120.6	-0.0819621	0.0636621	-1.28746	0.197936	0.527261	Gigyf2
chr1	59684970	59684971	ENSMUSG00000026020	L=10758;T=protein_coding;R=chr1:59684971-59719044;N=Nop58	+	48317.7	-0.0773697	0.0603293	-1.28246	0.199683	0.528857	Nop58
chr1	20820311	20820312	ENSMUSG00000041859	L=3752;T=protein_coding;R=chr1:20802968-20820312;N=Mcm3	-	35135.6	0.0771519	0.0607594	1.26979	0.204158	0.53535	Mcm3
chr1	189922362	189922363	ENSMUSG00000026603	L=2717;T=protein_coding;R=chr1:189880492-189922363;N=Smyd2	-	1019.6	0.162519	0.128273	1.26698	0.205162	0.536617	Smyd2
chr1	30873920	30873921	ENSMUSG00000048874	L=14190;T=protein_coding;R=chr1:30802339-30873921;N=Phf3	-	28509.6	0.0871689	0.0689721	1.26383	0.206292	0.537888	Phf3
chr1	119798924	119798925	ENSMUSG00000103146	L=8163;T=TEC;R=chr1:119790763-119798925;N=Gm37745	-	191.071	0.343394	0.272461	1.26034	0.207547	0.53972	Gm37745
chr1	191907526	191907527	ENSMUSG00000055833	L=6099;T=antisense;R=chr1:191886130-191907527;N=1700034H15Rik	-	119.724	-0.409282	0.325087	-1.25899	0.208033	0.54026	1700034H15Rik
chr1	39548853	39548854	ENSMUSG00000077704	L=110;T=snoRNA;R=chr1:39548745-39548854;N=Snord89	-	53.2491	-0.624616	0.4962	-1.2588	0.208103	0.540311	Snord89
chr1	38077304	38077305	ENSMUSG00000103804	L=701;T=sense_intronic;R=chr1:38076295-38077305;N=Gm37062	-	120.356	0.41574	0.330498	1.25792	0.208421	0.540768	Gm37062
chr1	181144692	181144693	ENSMUSG00000062169	L=3783;T=protein_coding;R=chr1:181144693-181168994;N=Cnih4	+	2717.32	0.13583	0.108047	1.25714	0.208702	0.541129	Cnih4
chr1	136579476	136579477	ENSMUSG00000104509	L=2414;T=lincRNA;R=chr1:136576938-136579477;N=Gm33994	-	226.362	0.339528	0.273241	1.24259	0.214017	0.548912	Gm33994
[truncated: 25,321 more rows]

## Sheet: m6A-seq.KO.DESeq2.res
#chr	start	end	id	info	strand	baseMean	log2FoldChange	lfcSE	stat	pvalue	padj	Genes	Genes2
[truncated: 24,265 more rows]

[truncated: 1 more sheets: m6A-seq.deltaRRM1.DESeq2.res]
