# Supplementary material for: CRISPR screen decodes SWI/SNF chromatin remodeling complex assembly
Source: Nat Commun. 2025 May 30;16:5011. doi: 10.1038/s41467-025-60424-x (PMC12125367; doi:10.1038/s41467-025-60424-x)
Supplement: Supplementary file 7 — Supplementary Dataset 5 [file 41467_2025_60424_MOESM7_ESM.xlsx]

## Sheet: Con vs NT V5 IP
Checked	Accession	Description	# Unique Peptides	# PSMs	Abundance Ratio (log2): (NT) / (DT)	Abundance Ratio P-Value: (NT) / (DT)	Abundance Ratio Adj. P-Value: (NT) / (DT)	Abundances (Grouped): DT	Abundances (Grouped): NT	Found in Sample: [S1] F1: Sample, DT	Found in Sample: [S2] F2: Sample, DT	Found in Sample: [S3] F3: Sample, DT	Found in Sample: [S4] F4: Sample, NT	Found in Sample: [S5] F5: Sample, NT	Found in Sample: [S6] F6: Sample, NT	Exp. q-value: Combined	Coverage [%]	# Peptides	# AAs	MW [kDa]	Abundances (Normalized): F1: Sample, DT	Abundances (Normalized): F2: Sample, DT	Abundances (Normalized): F3: Sample, DT	Abundances (Normalized): F4: Sample, NT	Abundances (Normalized): F5: Sample, NT	Abundances (Normalized): F6: Sample, NT	Abundances (Scaled): F1: Sample, DT	Abundances (Scaled): F2: Sample, DT	Abundances (Scaled): F3: Sample, DT	Abundances (Scaled): F4: Sample, NT	Abundances (Scaled): F5: Sample, NT	Abundances (Scaled): F6: Sample, NT
TRUE	Q91ZU6	Dystonin OS=Mus musculus OX=10090 GN=Dst PE=1 SV=2	169	610	-4.22	0.410309	0.508961	189.8	10.2	High	High	High	High	High	Peak Found	0	33	173	7393	833.7	456282	842430	1.75442e+06	45202.1	3.73019e+06	36954.1	39.9	73.6	153.3	4	326	3.2
	Checked	Ions Score (by Search Engine): Mascot	Modifications	# Protein Groups	Positions in Master Proteins	Modifications in Master Proteins	Confidence	Annotated Sequence	Quan Info	Abundance Ratio: (NT) / (DT)	Abundance Ratio Adj. P-Value: (NT) / (DT)	Abundances (Grouped): DT	Abundances (Grouped): NT	Abundances (Grouped) CV [%]: DT	Abundances (Grouped) CV [%]: NT	Found in Sample: [S1] F1: Sample, DT	Found in Sample: [S2] F2: Sample, DT	Found in Sample: [S3] F3: Sample, DT	Found in Sample: [S4] F4: Sample, NT	Found in Sample: [S5] F5: Sample, NT	Found in Sample: [S6] F6: Sample, NT	Quan Usage
	TRUE	6		3	Q69ZZ9 [2963-2968]; Q9QXZ0 [7006-7011]; Q91ZU6 [7024-7029]		High	[R].VMDFFR.[R]	Shared	0.054	0.0806761	189.7	10.3	14.45	80.2	High	High	Peak Found	Not Found	Not Found	Not Found	Used
		Ions Score	# Protein Groups	Expectation Value	Identity Relaxed	Identity Strict	Apex RT [min]	Precursor Abundance	Quan Info	Checked	Confidence	Annotated Sequence	Modifications	Master Protein Accessions	Charge	Rank	m/z [Da]	DeltaM [ppm]
		6	3	0.913017	18	25	91.59	210866		TRUE	High	[R].VMDFFR.[R]		Q69ZZ9; Q9QXZ0; Q91ZU6	2	1	407.699	-0.64
		5	3	1.15473	18	25	91.76	159966		TRUE	High	[R].VMDFFR.[R]		Q69ZZ9; Q9QXZ0; Q91ZU6	2	1	407.699	-0.27
		9	3	0.453397	18	25	91.59	210866		TRUE	High	[R].VMDFFR.[R]		Q69ZZ9; Q9QXZ0; Q91ZU6	2	1	407.699	-0.12
	TRUE	38		3	Q69ZZ9 [3088-3101]; Q9QXZ0 [7137-7150]; Q91ZU6 [7155-7168]		High	[R].VGGGWMALDEFLVK.[N]	Shared	0.459	0.638635	137.1	62.9	154.01	39.56	High	Not Found	Not Found	Not Found	Not Found	Not Found	Used
		Ions Score	# Protein Groups	Expectation Value	Identity Relaxed	Identity Strict	Apex RT [min]	Precursor Abundance	Quan Info	Checked	Confidence	Annotated Sequence	Modifications	Master Protein Accessions	Charge	Rank	m/z [Da]	DeltaM [ppm]
		38	3	0.00100735	21	28	140.52	373239		TRUE	High	[R].VGGGWMALDEFLVK.[N]		Q69ZZ9; Q9QXZ0; Q91ZU6	2	1	761.391	-1.44
	TRUE	69		1	Q91ZU6 [5055-5067]		High	[R].LAQDLVVEAADSK.[G]	No Quan Values							High	High	Not Found	Not Found	Not Found	Not Found	Not Used
		Ions Score	# Protein Groups	Expectation Value	Identity Relaxed	Identity Strict	Apex RT [min]	Precursor Abundance	Quan Info	Checked	Confidence	Annotated Sequence	Modifications	Master Protein Accessions	Charge	Rank	m/z [Da]	DeltaM [ppm]
		69	1	8.89862e-07	21	28	77.28	480487		TRUE	High	[R].LAQDLVVEAADSK.[G]		Q91ZU6	2	1	679.862	1.11
		80	1	8.27841e-08	21	28	77.13	299651		TRUE	High	[R].LAQDLVVEAADSK.[G]		Q91ZU6	2	1	679.862	0.13
	TRUE	13	1xOxidation [M7]	1	Q91ZU6 [4985-4994]		High	[K].TVSLENMAQK.[F]	No Quan Values							Not Found	High	High	Not Found	Not Found	Not Found	Not Used
		Ions Score	# Protein Groups	Expectation Value	Identity Relaxed	Identity Strict	Apex RT [min]	Precursor Abundance	Quan Info	Checked	Confidence	Annotated Sequence	Modifications	Master Protein Accessions	Charge	Rank	m/z [Da]	DeltaM [ppm]
		13	1	0.367478	21	28	28.32	237507		TRUE	High	[K].TVSLENmAQK.[F]	M7(Oxidation)	Q91ZU6	2	1	568.785	0.3
		17	1	0.125914	21	28	28.31	166911		TRUE	High	[K].TVSLENmAQK.[F]	M7(Oxidation)	Q91ZU6	2	1	568.784	-0.56
	TRUE	92		1	Q91ZU6 [3744-3769]		High	[K].LGAGEEDEVNGNLLETDAEGHSEATK.[G]	No Quan Values							High	High	High	Not Found	Not Found	Not Found	Not Used
		Ions Score	# Protein Groups	Expectation Value	Identity Relaxed	Identity Strict	Apex RT [min]	Precursor Abundance	Quan Info	Checked	Confidence	Annotated Sequence	Modifications	Master Protein Accessions	Charge	Rank	m/z [Da]	DeltaM [ppm]
		92	1	1.51853e-09	16	23	77.51	503715		TRUE	High	[K].LGAGEEDEVNGNLLETDAEGHSEATK.[G]		Q91ZU6	3	1	895.741	-1.64
		82	1	1.42959e-08	16	23	77.79	194954		TRUE	High	[K].LGAGEEDEVNGNLLETDAEGHSEATK.[G]		Q91ZU6	3	1	895.742	0
		67	1	4.30946e-07	16	23	78.07	133238		TRUE	High	[K].LGAGEEDEVNGNLLETDAEGHSEATK.[G]		Q91ZU6	3	1	895.74	-1.98
		92	1	1.51261e-09	16	23	77.38	359189		TRUE	High	[K].LGAGEEDEVNGNLLETDAEGHSEATK.[G]		Q91ZU6	3	1	895.742	-0.75
	TRUE	65	1xOxidation [M9]	1	Q91ZU6 [4229-4243]		High	[K].DVPELSQHMQESTAK.[F]	No Quan Values							Not Found	High	Not Found	Not Found	Not Found	Not Found	Not Used
		Ions Score	# Protein Groups	Expectation Value	Identity Relaxed	Identity Strict	Apex RT [min]	Precursor Abundance	Quan Info	Checked	Confidence	Annotated Sequence	Modifications	Master Protein Accessions	Charge	Rank	m/z [Da]	DeltaM [ppm]
		65	1	1.17171e-06	18	25	33.22	75837.7		TRUE	High	[K].DVPELSQHmQESTAK.[F]	M9(Oxidation)	Q91ZU6	2	1	858.399	0.05
	TRUE	24		1	Q91ZU6 [6655-6680]		High	[R].VEPQLAEDQPVHGDIDLVMNLIDNHK.[V]	No Quan Values							Not Found	High	Not Found	Not Found	Not Found	Not Found	Not Used
		Ions Score	# Protein Groups	Expectation Value	Identity Relaxed	Identity Strict	Apex RT [min]	Precursor Abundance	Quan Info	Checked	Confidence	Annotated Sequence	Modifications	Master Protein Accessions	Charge	Rank	m/z [Da]	DeltaM [ppm]
		24	1	0.0140376	18	25	134.01	78044.7		TRUE	High	[R].VEPQLAEDQPVHGDIDLVMNLIDNHK.[V]		Q91ZU6	3	1	980.487	-3.01
	TRUE	11		1	Q91ZU6 [3495-3521]		High	[K].MQLETTAFDVQSFISDYAQDLSPSQSR.[Q]	No Quan Values							High	Not Found	Not Found	Not Found	Not Found	Not Found	Not Used
		Ions Score	# Protein Groups	Expectation Value	Identity Relaxed	Identity Strict	Apex RT [min]	Precursor Abundance	Quan Info	Checked	Confidence	Annotated Sequence	Modifications	Master Protein Accessions	Charge	Rank	m/z [Da]	DeltaM [ppm]
		11	1	0.21064	17	24	144.69	8292.65		TRUE	High	[K].MQLETTAFDVQSFISDYAQDLSPSQSR.[Q]		Q91ZU6	3	1	1022.14	-0.21
	TRUE	45		1	Q91ZU6 [5876-5885]		High	[K].IDQILESLER.[I]	No Quan Values							High	High	Not Found	Not Found	Not Found	Not Found	Not Used
		Ions Score	# Protein Groups	Expectation Value	Identity Relaxed	Identity Strict	Apex RT [min]	Precursor Abundance	Quan Info	Checked	Confidence	Annotated Sequence	Modifications	Master Protein Accessions	Charge	Rank	m/z [Da]	DeltaM [ppm]
		56	1	2.35244e-05	22	29	98.65	873912		TRUE	High	[K].IDQILESLER.[I]		Q91ZU6	2	1	608.333	-0.15
		39	1	0.0010116	22	29	98.65	873912		TRUE	High	[K].IDQILESLER.[I]		Q91ZU6	2	1	608.333	-0.05
		36	1	0.00210127	22	29	98.7	515167		TRUE	High	[K].IDQILESLER.[I]		Q91ZU6	2	1	608.333	0.05
		45	1	0.000305128	22	29	98.7	515167		TRUE	High	[K].IDQILESLER.[I]		Q91ZU6	2	1	608.333	0.15
		30	1	0.00899514	22	29	98.65	873912		TRUE	High	[K].IDQILESLER.[I]		Q91ZU6	2	1	608.333	-0.05
	TRUE	9	1xCarbamidomethyl [C4]	1	Q91ZU6 [2948-2959]		High	[K].DNLCSVNNAGEK.[S]	No Quan Values							Not Found	High	Not Found	Not Found	Not Found	Not Found	Not Used
		Ions Score	# Protein Groups	Expectation Value	Identity Relaxed	Identity Strict	Apex RT [min]	Precursor Abundance	Quan Info	Checked	Confidence	Annotated Sequence	Modifications	Master Protein Accessions	Charge	Rank	m/z [Da]	DeltaM [ppm]
		9	1	0.383118	17	24				TRUE	High	[K].DNLcSVNNAGEK.[S]	C4(Carbamidomethyl)	Q91ZU6	2	1	660.796	-0.81
	TRUE	23	1xCarbamidomethyl [C11]	1	Q91ZU6 [3221-3235]		High	[K].DQAEALGQTSCAVPK.[M]	No Quan Values							Not Found	High	Not Found	Not Found	Not Found	Not Found	Not Used
		Ions Score	# Protein Groups	Expectation Value	Identity Relaxed	Identity Strict	Apex RT [min]	Precursor Abundance	Quan Info	Checked	Confidence	Annotated Sequence	Modifications	Master Protein Accessions	Charge	Rank	m/z [Da]	DeltaM [ppm]
		23	1	0.0240154	19	26	50.13	69933.2		TRUE	High	[K].DQAEALGQTScAVPK.[M]	C11(Carbamidomethyl)	Q91ZU6	2	1	787.877	-0.65
	TRUE	24		2	Q9QXZ0 [158-167]; Q91ZU6 [115-124]		High	[R].NDDITDGNPK.[L]	No Quan Values							High	High	High	Not Found	Not Found	Not Found	Not Used
		Ions Score	# Protein Groups	Expectation Value	Identity Relaxed	Identity Strict	Apex RT [min]	Precursor Abundance	Quan Info	Checked	Confidence	Annotated Sequence	Modifications	Master Protein Accessions	Charge	Rank	m/z [Da]	DeltaM [ppm]
		37	2	0.00037649	15	22				TRUE	High	[R].NDDITDGNPK.[L]		Q9QXZ0; Q91ZU6	2	1	544.745	-1.62
		24	2	0.00739898	15	22				TRUE	High	[R].NDDITDGNPK.[L]		Q9QXZ0; Q91ZU6	2	1	544.746	-0.05
		47	2	3.75624e-05	15	22				TRUE	High	[R].NDDITDGNPK.[L]		Q9QXZ0; Q91ZU6	2	1	544.746	-0.39
	TRUE	17	1xCarbamidomethyl [C14]	1	Q91ZU6 [2222-2246]		High	[R].FSDTSTPQNTGYLCEASTLSPSDQR.[V]	No Quan Values							High	Not Found	High	Not Found	Not Found	Not Found	Not Used
		Ions Score	# Protein Groups	Expectation Value	Identity Relaxed	Identity Strict	Apex RT [min]	Precursor Abundance	Quan Info	Checked	Confidence	Annotated Sequence	Modifications	Master Protein Accessions	Charge	Rank	m/z [Da]	DeltaM [ppm]
		17	1	0.0298626	14	21	88.2	30185.2		TRUE	High	[R].FSDTSTPQNTGYLcEASTLSPSDQR.[V]	C14(Carbamidomethyl)	Q91ZU6	3	1	921.412	-0.05
		16	1	0.0344279	13	20	87.79	36362.3		TRUE	High	[R].FSDTSTPQNTGYLcEASTLSPSDQR.[V]	C14(Carbamidomethyl)	Q91ZU6	3	1	921.409	-3.5
	TRUE	15		1	Q91ZU6 [7184-7199]		High	[R].SESNSSITATQPTLAK.[G]	No Quan Values							Not Found	Not Found	High	Not Found	Not Found	Not Found	Not Used
		Ions Score	# Protein Groups	Expectation Value	Identity Relaxed	Identity Strict	Apex RT [min]	Precursor Abundance	Quan Info	Checked	Confidence	Annotated Sequence	Modifications	Master Protein Accessions	Charge	Rank	m/z [Da]	DeltaM [ppm]
		15	1	0.165255	20	27	46.37	30094.9		TRUE	High	[R].SESNSSITATQPTLAK.[G]		Q91ZU6	2	1	817.916	1.27
	TRUE	43	1xOxidation [M2]	1	Q91ZU6 [3618-3631]		High	[R].DMQGSTQAMEEIVR.[N]	No Quan Values							Not Found	High	Not Found	Not Found	Not Found	Not Found	Not Used
		Ions Score	# Protein Groups	Expectation Value	Identity Relaxed	Identity Strict	Apex RT [min]	Precursor Abundance	Quan Info	Checked	Confidence	Annotated Sequence	Modifications	Master Protein Accessions	Charge	Rank	m/z [Da]	DeltaM [ppm]
		43	1	0.000112775	16	23	76.86	57327.7		TRUE	High	[R].DmQGSTQAMEEIVR.[N]	M2(Oxidation)	Q91ZU6	2	1	805.861	-0.07
	TRUE	3		1	Q91ZU6 [2433-2451]		High	[K].ENPEFPHGGMDESLGVENK.[V]	No Quan Values							Not Found	High	Not Found	Not Found	Not Found	Not Found	Not Used
		Ions Score	# Protein Groups	Expectation Value	Identity Relaxed	Identity Strict	Apex RT [min]	Precursor Abundance	Quan Info	Checked	Confidence	Annotated Sequence	Modifications	Master Protein Accessions	Charge	Rank	m/z [Da]	DeltaM [ppm]
		3	1	0.760486	14	21	76.52	272472		TRUE	High	[K].ENPEFPHGGMDESLGVENK.[V]		Q91ZU6	3	1	695.976	-2.26
	TRUE	15		3	Q69ZZ9 [2433-2439]; Q9QXZ0 [6472-6478]; Q91ZU6 [6491-6497]		High	[K].QDVVLIK.[N]	No Quan Values							High	Not Found	Not Found	Not Found	Not Found	Not Found	Not Used
		Ions Score	# Protein Groups	Expectation Value	Identity Relaxed	Identity Strict	Apex RT [min]	Precursor Abundance	Quan Info	Checked	Confidence	Annotated Sequence	Modifications	Master Protein Accessions	Charge	Rank	m/z [Da]	DeltaM [ppm]
		15	3	0.0733737	17	24	55.32	487694		TRUE	High	[K].QDVVLIK.[N]		Q69ZZ9; Q9QXZ0; Q91ZU6	2	1	407.755	0.15
	TRUE	52	1xCarbamidomethyl [C20]	1	Q91ZU6 [5270-5303]		High	[K].QQDVNWLGQGLIQSAAANTCTQGLEHDLDSVNSR.[W]	No Quan Values							High	High	Not Found	Not Found	Not Found	Not Found	Not Used
		Ions Score	# Protein Groups	Expectation Value	Identity Relaxed	Identity Strict	Apex RT [min]	Precursor Abundance	Quan Info	Checked	Confidence	Annotated Sequence	Modifications	Master Protein Accessions	Charge	Rank	m/z [Da]	DeltaM [ppm]
		52	1	1.49875e-05	16	23				TRUE	High	[K].QQDVNWLGQGLIQSAAANTcTQGLEHDLDSVNSR.[W]	C20(Carbamidomethyl)	Q91ZU6	3	1	1242.59	0.28
		35	1	0.000753672	16	23				TRUE	High	[K].QQDVNWLGQGLIQSAAANTcTQGLEHDLDSVNSR.[W]	C20(Carbamidomethyl)	Q91ZU6	3	1	1242.59	1.06
	TRUE	28		1	Q91ZU6 [5912-5919]		High	[K].SVSVDMEK.[L]	No Quan Values							Not Found	High	Not Found	Not Found	Not Found	Not Found	Not Used
		Ions Score	# Protein Groups	Expectation Value	Identity Relaxed	Identity Strict	Apex RT [min]	Precursor Abundance	Quan Info	Checked	Confidence	Annotated Sequence	Modifications	Master Protein Accessions	Charge	Rank	m/z [Da]	DeltaM [ppm]
		28	1	0.0101237	21	27			Not Reliable	TRUE	High	[K].SVSVDMEK.[L]		Q91ZU6	2	1	447.716	0.12
	TRUE	3		1	Q91ZU6 [1226-1237]		High	[R].EVFHALEDELQK.[A]	No Quan Values							Not Found	High	Not Found	Not Found	Not Found	Not Found	Not Used
		Ions Score	# Protein Groups	Expectation Value	Identity Relaxed	Identity Strict	Apex RT [min]	Precursor Abundance	Quan Info	Checked	Confidence	Annotated Sequence	Modifications	Master Protein Accessions	Charge	Rank	m/z [Da]	DeltaM [ppm]
		3	1	2.605	20	27			Not Reliable	TRUE	High	[R].EVFHALEDELQK.[A]		Q91ZU6	3	1	486.58	-1.09
	TRUE	16	1xCarbamidomethyl [C15]	1	Q91ZU6 [2036-2056]		High	[R].ESLSVLTIPDAFPDCALSEEK.[H]	No Quan Values							High	High	Not Found	Not Found	Not Found	Not Found	Not Used
		Ions Score	# Protein Groups	Expectation Value	Identity Relaxed	Identity Strict	Apex RT [min]	Precursor Abundance	Quan Info	Checked	Confidence	Annotated Sequence	Modifications	Master Protein Accessions	Charge	Rank	m/z [Da]	DeltaM [ppm]
		16	1	0.120079	19	26				TRUE	High	[R].ESLSVLTIPDAFPDcALSEEK.[H]	C15(Carbamidomethyl)	Q91ZU6	2	1	1161.07	1.01
		7	1	0.86391	19	26				TRUE	High	[R].ESLSVLTIPDAFPDcALSEEK.[H]	C15(Carbamidomethyl)	Q91ZU6	2	1	1161.07	1.01
	TRUE	92		1	Q91ZU6 [257-272]		High	[K].VPEGGEGIGANDVEVK.[W]	No Quan Values							High	High	High	Not Found	Not Found	Not Found	Not Used
		Ions Score	# Protein Groups	Expectation Value	Identity Relaxed	Identity Strict	Apex RT [min]	Precursor Abundance	Quan Info	Checked	Confidence	Annotated Sequence	Modifications	Master Protein Accessions	Charge	Rank	m/z [Da]	DeltaM [ppm]
		92	1	4.54897e-09	21	28	57.44	254231		TRUE	High	[K].VPEGGEGIGANDVEVK.[W]		Q91ZU6	2	1	785.392	0.35
		82	1	3.74898e-08	21	28	57.69	137536		TRUE	High	[K].VPEGGEGIGANDVEVK.[W]		Q91ZU6	2	1	785.392	0.43
		41	1	0.000484076	21	28	58.12	173289		TRUE	High	[K].VPEGGEGIGANDVEVK.[W]		Q91ZU6	2	1	785.392	0.51
		95	1	1.88167e-09	21	28	57.61	332343		TRUE	High	[K].VPEGGEGIGANDVEVK.[W]		Q91ZU6	2	1	785.392	0.98
	TRUE	21		1	Q91ZU6 [4449-4462]		High	[K].AQEESSAMMQWLEK.[M]	No Quan Values							High	High	High	Not Found	Not Found	Not Found	Not Used
		Ions Score	# Protein Groups	Expectation Value	Identity Relaxed	Identity Strict	Apex RT [min]	Precursor Abundance	Quan Info	Checked	Confidence	Annotated Sequence	Modifications	Master Protein Accessions	Charge	Rank	m/z [Da]	DeltaM [ppm]
		7	1	0.487499	17	24	108.79	59920.1		TRUE	High	[K].AQEESSAMMQWLEK.[M]		Q91ZU6	2	1	834.374	-0.12
		21	1	0.0185769	17	24	108.84	49677.1		TRUE	High	[K].AQEESSAMMQWLEK.[M]		Q91ZU6	2	1	834.374	-0.12
		3	1	1.23019	17	24	108.88	32391.3		TRUE	High	[K].AQEESSAMMQWLEK.[M]		Q91ZU6	2	1	834.373	-1.44
		11	1	0.189659	17	24	108.84	49677.1		TRUE	High	[K].AQEESSAMMQWLEK.[M]		Q91ZU6	2	1	834.374	0.46
	TRUE	42		1	Q91ZU6 [6234-6241]		High	[K].AIEIELAK.[H]	No Quan Values							Not Found	High	Not Found	Not Found	Not Found	Not Found	Not Used
		Ions Score	# Protein Groups	Expectation Value	Identity Relaxed	Identity Strict	Apex RT [min]	Precursor Abundance	Quan Info	Checked	Confidence	Annotated Sequence	Modifications	Master Protein Accessions	Charge	Rank	m/z [Da]	DeltaM [ppm]
		42	1	0.000270205	19	26	77.67	600433		TRUE	High	[K].AIEIELAK.[H]		Q91ZU6	2	1	443.765	-1.59
	TRUE	47		1	Q91ZU6 [4209-4228]		High	[K].LQTFLETQSQALTEVAMPGK.[D]	No Quan Values							Not Found	High	High	Not Found	Not Found	Not Found	Not Used
		Ions Score	# Protein Groups	Expectation Value	Identity Relaxed	Identity Strict	Apex RT [min]	Precursor Abundance	Quan Info	Checked	Confidence	Annotated Sequence	Modifications	Master Protein Accessions	Charge	Rank	m/z [Da]	DeltaM [ppm]
		32	1	0.00310889	19	26	127.51	174361		TRUE	High	[K].LQTFLETQSQALTEVAMPGK.[D]		Q91ZU6	2	1	1096.57	1.01
		47	1	9.80288e-05	20	27	127.56	83673.2		TRUE	High	[K].LQTFLETQSQALTEVAMPGK.[D]		Q91ZU6	2	1	1096.57	-1.33
		9	1	0.755782	20	27	127.56	83673.2		TRUE	High	[K].LQTFLETQSQALTEVAMPGK.[D]		Q91ZU6	2	1	1096.56	-2.22
	TRUE	53		1	Q91ZU6 [3843-3853]		High	[K].LTHSLQEELEK.[F]	No Quan Values							Not Found	High	Not Found	Not Found	Not Found	Not Found	Not Used
		Ions Score	# Protein Groups	Expectation Value	Identity Relaxed	Identity Strict	Apex RT [min]	Precursor Abundance	Quan Info	Checked	Confidence	Annotated Sequence	Modifications	Master Protein Accessions	Charge	Rank	m/z [Da]	DeltaM [ppm]
		53	1	3.07505e-05	20	27	42.83	155401		TRUE	High	[K].LTHSLQEELEK.[F]		Q91ZU6	2	1	663.849	1.12
	TRUE	6	1xOxidation [M2]	1	Q91ZU6 [3786-3806]		High	[K].IMAQHQAVLLATQSAQVLLEK.[Q]	No Quan Values							High	Not Found	Not Found	Not Found	Not Found	Not Found	Not Used
		Ions Score	# Protein Groups	Expectation Value	Identity Relaxed	Identity Strict	Apex RT [min]	Precursor Abundance	Quan Info	Checked	Confidence	Annotated Sequence	Modifications	Master Protein Accessions	Charge	Rank	m/z [Da]	DeltaM [ppm]
		6	1	0.571757	16	23	121.32	69986.9		TRUE	High	[K].ImAQHQAVLLATQSAQVLLEK.[Q]	M2(Oxidation)	Q91ZU6	3	1	770.095	0.76
	TRUE	25		1	Q91ZU6 [1584-1600]		High	[R].LLEAQLVITGLISPELR.[K]	No Quan Values							Not Found	Not Found	High	Not Found	Not Found	Not Found	Not Used
		Ions Score	# Protein Groups	Expectation Value	Identity Relaxed	Identity Strict	Apex RT [min]	Precursor Abundance	Quan Info	Checked	Confidence	Annotated Sequence	Modifications	Master Protein Accessions	Charge	Rank	m/z [Da]	DeltaM [ppm]
		25	1	0.000644214	13	13	145.68	8409.79		TRUE	High	[R].LLEAQLVITGLISPELR.[K]		Q91ZU6	2	1	933.06	1.25
	TRUE	33	1xCarbamidomethyl [C5]	1	Q91ZU6 [3575-3588]		High	[K].LQGLCDLLTQTENR.[L]	No Quan Values							High	High	Not Found	Not Found	Not Found	Not Found	Not Used
		Ions Score	# Protein Groups	Expectation Value	Identity Relaxed	Identity Strict	Apex RT [min]	Precursor Abundance	Quan Info	Checked	Confidence	Annotated Sequence	Modifications	Master Protein Accessions	Charge	Rank	m/z [Da]	DeltaM [ppm]
		14	1	0.283471	21	28	110.94	165584		TRUE	High	[K].LQGLcDLLTQTENR.[L]	C5(Carbamidomethyl)	Q91ZU6	2	1	830.92	0.16
		33	1	0.00331883	21	28	110.66	194965		TRUE	High	[K].LQGLcDLLTQTENR.[L]	C5(Carbamidomethyl)	Q91ZU6	2	1	830.921	1.12
	TRUE	77		1	Q91ZU6 [1913-1926]		High	[K].QLGIIDNNTASVLK.[S]		0.088	0.00709587	183.8	16.2	18.7	18.69	High	High	High	Peak Found	Not Found	Not Found	Used
		Ions Score	# Protein Groups	Expectation Value	Identity Relaxed	Identity Strict	Apex RT [min]	Precursor Abundance	Quan Info	Checked	Confidence	Annotated Sequence	Modifications	Master Protein Accessions	Charge	Rank	m/z [Da]	DeltaM [ppm]
		62	1	2.68572e-06	19	26	96.36	424180		TRUE	High	[K].QLGIIDNNTASVLK.[S]		Q91ZU6	2	1	743.415	-2.59
		35	1	0.00151514	19	26	96.36	424180		TRUE	High	[K].QLGIIDNNTASVLK.[S]		Q91ZU6	2	1	743.417	0.29
		38	1	0.000638309	18	25	96.27	283707		TRUE	High	[K].QLGIIDNNTASVLK.[S]		Q91ZU6	2	1	743.417	-0.04
		24	1	0.0157058	19	26	96.27	283707		TRUE	High	[K].QLGIIDNNTASVLK.[S]		Q91ZU6	2	1	743.415	-2.59
		77	1	7.26877e-08	18	25	96.31	296602		TRUE	High	[K].QLGIIDNNTASVLK.[S]		Q91ZU6	2	1	743.416	-1.19
		34	1	0.00155686	19	26	96.31	296602		TRUE	High	[K].QLGIIDNNTASVLK.[S]		Q91ZU6	2	1	743.418	0.7
	TRUE	18		1	Q91ZU6 [1965-1985]		High	[R].QEEGGSDGEEPVTAQSSEQTK.[K]		1.958	0.14854	67.6	132.4	35.3	38.67	Peak Found	High	High	Not Found	Not Found	Not Found	Used
		Ions Score	# Protein Groups	Expectation Value	Identity Relaxed	Identity Strict	Apex RT [min]	Precursor Abundance	Quan Info	Checked	Confidence	Annotated Sequence	Modifications	Master Protein Accessions	Charge	Rank	m/z [Da]	DeltaM [ppm]
		18	1	0.0234472	14	21	22.7	16148.5		TRUE	High	[R].QEEGGSDGEEPVTAQSSEQTK.[K]		Q91ZU6	2	1	1096.98	1.38
		8	1	0.249512	14	21	22.82	11829		TRUE	High	[R].QEEGGSDGEEPVTAQSSEQTK.[K]		Q91ZU6	2	1	1096.98	1.61
	TRUE	33		1	Q91ZU6 [443-455]		High	[R].QHVIDVQILIDGK.[Y]		0.324	0.0734106	151.1	48.9	19.69	36.73	High	High	High	Not Found	Not Found	Peak Found	Used
		Ions Score	# Protein Groups	Expectation Value	Identity Relaxed	Identity Strict	Apex RT [min]	Precursor Abundance	Quan Info	Checked	Confidence	Annotated Sequence	Modifications	Master Protein Accessions	Charge	Rank	m/z [Da]	DeltaM [ppm]
		18	1	0.0333763	16	23	104.46	132063		TRUE	High	[R].QHVIDVQILIDGK.[Y]		Q91ZU6	3	1	493.284	0.09
		33	1	0.00103619	16	23	104.35	73148.2		TRUE	High	[R].QHVIDVQILIDGK.[Y]		Q91ZU6	3	1	493.284	-0.03
		23	1	0.0103143	16	23	104.72	116644		TRUE	High	[R].QHVIDVQILIDGK.[Y]		Q91ZU6	3	1	493.284	0.21
		24	1	0.00819292	16	23	104.46	132063		TRUE	High	[R].QHVIDVQILIDGK.[Y]		Q91ZU6	3	1	493.284	-0.03
	TRUE	43		1	Q91ZU6 [547-580]		High	[R].LTPSVTPVYAPGFPSVVAPNFSLGVEPNSLQTLK.[L]		0.089	0.114461	183.7	16.3	21.41	82.84	High	High	High	Not Found	Not Found	Not Found	Used
		Ions Score	# Protein Groups	Expectation Value	Identity Relaxed	Identity Strict	Apex RT [min]	Precursor Abundance	Quan Info	Checked	Confidence	Annotated Sequence	Modifications	Master Protein Accessions	Charge	Rank	m/z [Da]	DeltaM [ppm]
		43	1	9.12583e-05	15	22	142.96	139842		TRUE	High	[R].LTPSVTPVYAPGFPSVVAPNFSLGVEPNSLQTLK.[L]		Q91ZU6	3	1	1176.3	0.37
		27	1	0.0033686	15	22	142.99	133432		TRUE	High	[R].LTPSVTPVYAPGFPSVVAPNFSLGVEPNSLQTLK.[L]		Q91ZU6	3	1	1176.3	1.2
		31	1	0.00137241	15	22	142.88	105177		TRUE	High	[R].LTPSVTPVYAPGFPSVVAPNFSLGVEPNSLQTLK.[L]		Q91ZU6	3	1	1176.3	2.86
	TRUE	46		1	Q91ZU6 [3807-3816]		High	[K].QGHYLSPEEK.[E]		0.185	0.922752	168.8	31.2	93.83	172.21	Not Found	High	Peak Found	Not Found	Peak Found	Not Found	Used (Top N)
		Ions Score	# Protein Groups	Expectation Value	Identity Relaxed	Identity Strict	Apex RT [min]	Precursor Abundance	Quan Info	Checked	Confidence	Annotated Sequence	Modifications	Master Protein Accessions	Charge	Rank	m/z [Da]	DeltaM [ppm]
		46	1	0.000129178	20	27	19.27	134734		TRUE	High	[K].QGHYLSPEEK.[E]		Q91ZU6	2	1	594.288	0.32
	TRUE	29	1xOxidation [M13]	1	Q91ZU6 [1388-1403]		High	[R].IQSSADLVIQEFMDLR.[T]		0.279	0.21316	156.4	43.6	27.1	72.68	High	Peak Found	Peak Found	Peak Found	Not Found	Not Found	Used
		Ions Score	# Protein Groups	Expectation Value	Identity Relaxed	Identity Strict	Apex RT [min]	Precursor Abundance	Quan Info	Checked	Confidence	Annotated Sequence	Modifications	Master Protein Accessions	Charge	Rank	m/z [Da]	DeltaM [ppm]
		29	1	0.00729248	20	27	135.82	70883		TRUE	High	[R].IQSSADLVIQEFmDLR.[T]	M13(Oxidation)	Q91ZU6	2	1	940.976	1.01
	TRUE	42		1	Q91ZU6 [4472-4483]		High	[R].QTPTPADTESVK.[L]		0.091	0.0394756	183.4	16.6	4.44	34.96	High	High	High	Peak Found	Peak Found	Peak Found	Used
		Ions Score	# Protein Groups	Expectation Value	Identity Relaxed	Identity Strict	Apex RT [min]	Precursor Abundance	Quan Info	Checked	Confidence	Annotated Sequence	Modifications	Master Protein Accessions	Charge	Rank	m/z [Da]	DeltaM [ppm]
		22	1	0.0352689	20	27	27.32	688033		TRUE	High	[R].QTPTPADTESVK.[L]		Q91ZU6	2	1	637.317	-0.32
		32	1	0.0035965	20	27	27.32	688033		TRUE	High	[R].QTPTPADTESVK.[L]		Q91ZU6	2	1	637.318	1.03
		31	1	0.00526417	20	27	27.34	617287		TRUE	High	[R].QTPTPADTESVK.[L]		Q91ZU6	2	1	637.317	-0.22
		42	1	0.00040681	20	27	27.3	702833		TRUE	High	[R].QTPTPADTESVK.[L]		Q91ZU6	2	1	637.317	-0.32
	TRUE	96		1	Q91ZU6 [5502-5514]		High	[K].QTTGDEVLIIQDK.[L]		0.092	0.0662154	183.1	16.9	13.68	59.4	High	High	High	High	Not Found	Not Found	Used
		Ions Score	# Protein Groups	Expectation Value	Identity Relaxed	Identity Strict	Apex RT [min]	Precursor Abundance	Quan Info	Checked	Confidence	Annotated Sequence	Modifications	Master Protein Accessions	Charge	Rank	m/z [Da]	DeltaM [ppm]
		96	1	2.17816e-09	22	29	79.82	497029		TRUE	High	[K].QTTGDEVLIIQDK.[L]		Q91ZU6	2	1	730.385	-1.27
		61	1	6.07953e-06	21	28	79.84	342843		TRUE	High	[K].QTTGDEVLIIQDK.[L]		Q91ZU6	2	1	730.386	0.07
		73	1	3.58814e-07	21	28	79.84	342843		TRUE	High	[K].QTTGDEVLIIQDK.[L]		Q91ZU6	2	1	730.385	-0.77
		75	1	2.62604e-07	21	28	79.83	387048		TRUE	High	[K].QTTGDEVLIIQDK.[L]		Q91ZU6	2	1	730.387	1.41
		32	1	0.00584895	22	29	79.83	387048		TRUE	High	[K].QTTGDEVLIIQDK.[L]		Q91ZU6	2	1	730.384	-2.27
		10	1	0.689944	21	28	80.03	89025.3		TRUE	High	[K].QTTGDEVLIIQDK.[L]		Q91ZU6	2	1	730.386	0.82
	TRUE	0		1	Q91ZU6 [1955-1985]		High	[K].LQPSTVHDYRQEEGGSDGEEPVTAQSSEQTK.[K]		0.332	0.0283644	150.1	49.9	17.66	11.13	Peak Found	High	High	Not Found	Not Found	Not Found	Used
		Ions Score	# Protein Groups	Expectation Value	Identity Relaxed	Identity Strict	Apex RT [min]	Precursor Abundance	Quan Info	Checked	Confidence	Annotated Sequence	Modifications	Master Protein Accessions	Charge	Rank	m/z [Da]	DeltaM [ppm]
		0	1	1.71806	15	22	38.62	66390.1		TRUE	High	[K].LQPSTVHDYRQEEGGSDGEEPVTAQSSEQTK.[K]		Q91ZU6	4	1	848.139	-0.11
		11	1	0.140617	15	22	38.56	79178.9		TRUE	High	[K].LQPSTVHDYRQEEGGSDGEEPVTAQSSEQTK.[K]		Q91ZU6	4	1	848.139	-0.25
	TRUE	43		1	Q91ZU6 [5054-5067]		High	[K].RLAQDLVVEAADSK.[G]		0.284	0.179059	155.8	44.2	11.66	65.83	High	High	Peak Found	Not Found	Not Found	Not Found	Used
		Ions Score	# Protein Groups	Expectation Value	Identity Relaxed	Identity Strict	Apex RT [min]	Precursor Abundance	Quan Info	Checked	Confidence	Annotated Sequence	Modifications	Master Protein Accessions	Charge	Rank	m/z [Da]	DeltaM [ppm]
		22	1	0.0412245	20	27	69.93	108202		TRUE	High	[K].RLAQDLVVEAADSK.[G]		Q91ZU6	3	1	505.611	0.08
		43	1	0.000278159	20	27				TRUE	High	[K].RLAQDLVVEAADSK.[G]		Q91ZU6	2	1	757.913	1.3
		21	1	0.0428821	20	27	69.48	84978.7		TRUE	High	[K].RLAQDLVVEAADSK.[G]		Q91ZU6	3	1	505.61	-0.71
	TRUE	50		1	Q91ZU6 [93-104]		High	[R].LQNVQIALDYLK.[R]		0.051	0.105023	190.3	9.7	38.51	101.28	High	High	High	Not Found	Not Found	Not Found	Used
		Ions Score	# Protein Groups	Expectation Value	Identity Relaxed	Identity Strict	Apex RT [min]	Precursor Abundance	Quan Info	Checked	Confidence	Annotated Sequence	Modifications	Master Protein Accessions	Charge	Rank	m/z [Da]	DeltaM [ppm]
		33	1	0.00135823	17	24	120.81	369913		TRUE	High	[R].LQNVQIALDYLK.[R]		Q91ZU6	2	1	709.406	0.2
		50	1	2.61364e-05	17	24	120.81	369913		TRUE	High	[R].LQNVQIALDYLK.[R]		Q91ZU6	2	1	709.407	0.63
		13	1	0.144959	17	24	120.72	148151		TRUE	High	[R].LQNVQIALDYLK.[R]		Q91ZU6	2	1	709.407	0.63
		40	1	0.000333821	18	25	121.09	228506		TRUE	High	[R].LQNVQIALDYLK.[R]		Q91ZU6	2	1	709.406	-0.58
		41	1	0.000207609	17	24	121.09	228506		TRUE	High	[R].LQNVQIALDYLK.[R]		Q91ZU6	2	1	709.406	0.37
		31	1	0.00202416	17	24	121.09	228506		TRUE	High	[R].LQNVQIALDYLK.[R]		Q91ZU6	2	1	709.407	0.97
	TRUE	51		1	Q91ZU6 [5892-5902]		High	[R].QPPSISAEVEK.[I]		0.081	0.0298851	185	15	15.71	38.88	High	High	High	Not Found	Not Found	Not Found	Used
		Ions Score	# Protein Groups	Expectation Value	Identity Relaxed	Identity Strict	Apex RT [min]	Precursor Abundance	Quan Info	Checked	Confidence	Annotated Sequence	Modifications	Master Protein Accessions	Charge	Rank	m/z [Da]	DeltaM [ppm]
		51	1	4.99264e-05	20	27	45.08	366293		TRUE	High	[R].QPPSISAEVEK.[I]		Q91ZU6	2	1	592.812	0.02
		26	1	0.0159709	20	27	45.27	221224		TRUE	High	[R].QPPSISAEVEK.[I]		Q91ZU6	2	1	592.811	-0.29
		36	1	0.00150082	20	27	45.01	316224		TRUE	High	[R].QPPSISAEVEK.[I]		Q91ZU6	2	1	592.812	0.54
	TRUE	57		1	Q91ZU6 [4690-4712]		High	[K].LSSGLTSGALPDAVNQQLEAAQR.[L]		0.01	0.11284	198.3	1.7	25.43	137.72	High	High	High	Not Found	Not Found	Not Found	Used
		Ions Score	# Protein Groups	Expectation Value	Identity Relaxed	Identity Strict	Apex RT [min]	Precursor Abundance	Quan Info	Checked	Confidence	Annotated Sequence	Modifications	Master Protein Accessions	Charge	Rank	m/z [Da]	DeltaM [ppm]
		30	1	0.00418301	19	26	108.17	334468		TRUE	High	[K].LSSGLTSGALPDAVNQQLEAAQR.[L]		Q91ZU6	3	1	776.072	1.08
		47	1	8.22645e-05	19	26	108.17	334468		TRUE	High	[K].LSSGLTSGALPDAVNQQLEAAQR.[L]		Q91ZU6	3	1	776.072	0.77
		40	1	0.000476928	19	26	108.17	334468		TRUE	High	[K].LSSGLTSGALPDAVNQQLEAAQR.[L]		Q91ZU6	3	1	776.072	0.29
		48	1	7.16891e-05	19	26	108.22	72018.5		TRUE	High	[K].LSSGLTSGALPDAVNQQLEAAQR.[L]		Q91ZU6	2	1	1163.6	0.12
		34	1	0.00202189	19	26	108.22	72018.5		TRUE	High	[K].LSSGLTSGALPDAVNQQLEAAQR.[L]		Q91ZU6	2	1	1163.6	-0.62
		57	1	1.01497e-05	19	26	108.39	158699		TRUE	High	[K].LSSGLTSGALPDAVNQQLEAAQR.[L]		Q91ZU6	3	1	776.072	0.22
		35	1	0.00149435	19	26	108.39	158699		TRUE	High	[K].LSSGLTSGALPDAVNQQLEAAQR.[L]		Q91ZU6	3	1	776.072	0.22
		33	1	0.00252611	19	26	108.54	40115.3		TRUE	High	[K].LSSGLTSGALPDAVNQQLEAAQR.[L]		Q91ZU6	2	1	1163.6	0.12
		45	1	0.00015136	19	26	107.81	45823.2		TRUE	High	[K].LSSGLTSGALPDAVNQQLEAAQR.[L]		Q91ZU6	2	1	1163.61	1.48
		46	1	0.000120907	19	26	107.84	301692		TRUE	High	[K].LSSGLTSGALPDAVNQQLEAAQR.[L]		Q91ZU6	3	1	776.072	0.45
		26	1	0.0126024	19	26	107.84	301692		TRUE	High	[K].LSSGLTSGALPDAVNQQLEAAQR.[L]		Q91ZU6	3	1	776.071	-0.02
		24	1	0.019044	19	26	107.84	301692		TRUE	High	[K].LSSGLTSGALPDAVNQQLEAAQR.[L]		Q91ZU6	3	1	776.071	-0.65
		11	1	0.359296	19	26	107.81	45823.2		TRUE	High	[K].LSSGLTSGALPDAVNQQLEAAQR.[L]		Q91ZU6	2	1	1163.6	0.96
	TRUE	36		1	Q91ZU6 [3166-3181]		High	[K].QNQPPQETPGISELAK.[V]		0.144	0.0558199	174.8	25.2	11.32	41.06	High	High	High	Peak Found	Not Found	Peak Found	Used
		Ions Score	# Protein Groups	Expectation Value	Identity Relaxed	Identity Strict	Apex RT [min]	Precursor Abundance	Quan Info	Checked	Confidence	Annotated Sequence	Modifications	Master Protein Accessions	Charge	Rank	m/z [Da]	DeltaM [ppm]
		28	1	0.00913187	21	28	72.07	259105		TRUE	High	[K].QNQPPQETPGISELAK.[V]		Q91ZU6	2	1	868.943	-1.03
		42	1	0.000404348	20	27	72.07	259105		TRUE	High	[K].QNQPPQETPGISELAK.[V]		Q91ZU6	2	1	868.944	-0.19
		30	1	0.00566046	20	27	72.12	173166		TRUE	High	[K].QNQPPQETPGISELAK.[V]		Q91ZU6	2	1	868.945	0.31
		36	1	0.00154851	21	28	72.12	173166		TRUE	High	[K].QNQPPQETPGISELAK.[V]		Q91ZU6	2	1	868.944	-0.54
		40	1	0.00063615	21	28	71.82	223808		TRUE	High	[K].QNQPPQETPGISELAK.[V]		Q91ZU6	2	1	868.944	-0.89
		24	1	0.0256304	20	27	71.82	223808		TRUE	High	[K].QNQPPQETPGISELAK.[V]		Q91ZU6	2	1	868.944	0.09
	TRUE	37		1	Q91ZU6 [660-670]		High	[K].ISEIQMTAPLK.[L]		0.095	0.00544858	182.6	17.4	3.85	8.51	High	High	Peak Found	Peak Found	Peak Found	Peak Found	Used
		Ions Score	# Protein Groups	Expectation Value	Identity Relaxed	Identity Strict	Apex RT [min]	Precursor Abundance	Quan Info	Checked	Confidence	Annotated Sequence	Modifications	Master Protein Accessions	Charge	Rank	m/z [Da]	DeltaM [ppm]
		32	1	0.00524902	22	29	85.32	616092		TRUE	High	[K].ISEIQMTAPLK.[L]		Q91ZU6	2	1	615.842	0.86
		37	1	0.00161094	22	29	85.29	593929		TRUE	High	[K].ISEIQMTAPLK.[L]		Q91ZU6	2	1	615.842	1.16
	TRUE	50		1	Q91ZU6 [4510-4527]		High	[K].LSELLEENPEAPEAQSWK.[Q]		0.049	0.0596444	190.6	9.4	16.89	63.48	High	High	High	Not Found	Not Found	Not Found	Used
		Ions Score	# Protein Groups	Expectation Value	Identity Relaxed	Identity Strict	Apex RT [min]	Precursor Abundance	Quan Info	Checked	Confidence	Annotated Sequence	Modifications	Master Protein Accessions	Charge	Rank	m/z [Da]	DeltaM [ppm]
		41	1	0.000385798	19	26	97.14	329039		TRUE	High	[K].LSELLEENPEAPEAQSWK.[Q]		Q91ZU6	2	1	1035.51	1.01
		52	1	2.76356e-05	19	26	97.14	329039		TRUE	High	[K].LSELLEENPEAPEAQSWK.[Q]		Q91ZU6	2	1	1035.51	0.42
		51	1	3.84993e-05	19	26	97.14	329039		TRUE	High	[K].LSELLEENPEAPEAQSWK.[Q]		Q91ZU6	2	1	1035.5	-0.28
		50	1	4.20232e-05	19	26	97.25	197376		TRUE	High	[K].LSELLEENPEAPEAQSWK.[Q]		Q91ZU6	2	1	1035.51	0.19
		53	1	2.06234e-05	19	26	97.25	197376		TRUE	High	[K].LSELLEENPEAPEAQSWK.[Q]		Q91ZU6	2	1	1035.51	0.89
		48	1	6.92405e-05	19	26	97.25	197376		TRUE	High	[K].LSELLEENPEAPEAQSWK.[Q]		Q91ZU6	2	1	1035.51	0.89
		63	1	2.11083e-06	19	26	96.98	266364		TRUE	High	[K].LSELLEENPEAPEAQSWK.[Q]		Q91ZU6	2	1	1035.51	0.07
		50	1	4.27024e-05	19	26	96.98	266364		TRUE	High	[K].LSELLEENPEAPEAQSWK.[Q]		Q91ZU6	2	1	1035.51	1.13
		8	1	0.601217	18	25	97.25	197376		TRUE	High	[K].LSELLEENPEAPEAQSWK.[Q]		Q91ZU6	2	1	1035.5	-3.12
	TRUE	81		1	Q91ZU6 [5487-5501]		High	[K].QSVDQALLNGLELLK.[Q]		0.066	0.0258389	187.6	12.4	25.07	45.3	High	High	High	Peak Found	Peak Found	Peak Found	Used
		Ions Score	# Protein Groups	Expectation Value	Identity Relaxed	Identity Strict	Apex RT [min]	Precursor Abundance	Quan Info	Checked	Confidence	Annotated Sequence	Modifications	Master Protein Accessions	Charge	Rank	m/z [Da]	DeltaM [ppm]
		35	1	0.000887769	17	24	139.94	396433		TRUE	High	[K].QSVDQALLNGLELLK.[Q]		Q91ZU6	2	1	820.964	-0.27
		81	1	2.5949e-08	17	24	139.94	396433		TRUE	High	[K].QSVDQALLNGLELLK.[Q]		Q91ZU6	2	1	820.965	0.84
		79	1	3.87366e-08	17	24	139.94	205128		TRUE	High	[K].QSVDQALLNGLELLK.[Q]		Q91ZU6	2	1	820.965	0.47
		87	1	6.47323e-09	17	24	139.95	406388		TRUE	High	[K].QSVDQALLNGLELLK.[Q]		Q91ZU6	2	1	820.965	0.84
		1	1	2.34488	17	24	141	54952.3		TRUE	High	[K].QSVDQALLNGLELLK.[Q]		Q91ZU6	2	1	820.965	0.84
	TRUE	56		1	Q91ZU6 [1534-1544]		High	[K].QQELQPSGESK.[V]		0.11	0.100929	180.1	19.9	51.7	65.69	High	High	Peak Found	Peak Found	Peak Found	Not Found	Used
		Ions Score	# Protein Groups	Expectation Value	Identity Relaxed	Identity Strict	Apex RT [min]	Precursor Abundance	Quan Info	Checked	Confidence	Annotated Sequence	Modifications	Master Protein Accessions	Charge	Rank	m/z [Da]	DeltaM [ppm]
		51	1	4.93032e-05	20	27	17.82	1.0952e+06		TRUE	High	[K].QQELQPSGESK.[V]		Q91ZU6	2	1	615.802	0.14
		56	1	1.33314e-05	20	27	18.07	344058		TRUE	High	[K].QQELQPSGESK.[V]		Q91ZU6	2	1	615.802	-0.06
	TRUE	32		1	Q91ZU6 [4597-4609]		High	[K].QQVQILLQEFDTR.[K]		0.078	0.0958017	185.5	14.5	38.75	84.49	High	High	High	Not Found	Not Found	Not Found	Used
		Ions Score	# Protein Groups	Expectation Value	Identity Relaxed	Identity Strict	Apex RT [min]	Precursor Abundance	Quan Info	Checked	Confidence	Annotated Sequence	Modifications	Master Protein Accessions	Charge	Rank	m/z [Da]	DeltaM [ppm]
		40	1	0.000588537	21	28	122.78	150636		TRUE	High	[K].QQVQILLQEFDTR.[K]		Q91ZU6	2	1	809.434	0.26
		25	1	0.0184439	20	27	122.78	150636		TRUE	High	[K].QQVQILLQEFDTR.[K]		Q91ZU6	2	1	809.434	0.63
		31	1	0.00463206	21	28	122.78	150636		TRUE	High	[K].QQVQILLQEFDTR.[K]		Q91ZU6	2	1	809.434	0.26
		21	1	0.0423319	20	27	122.74	60172.7		TRUE	High	[K].QQVQILLQEFDTR.[K]		Q91ZU6	2	1	809.434	1.31
		28	1	0.00876702	20	27	122.74	60172.7		TRUE	High	[K].QQVQILLQEFDTR.[K]		Q91ZU6	2	1	809.434	0.78
		40	1	0.000610624	21	28	122.74	60172.7		TRUE	High	[K].QQVQILLQEFDTR.[K]		Q91ZU6	2	1	809.434	0.18
		32	1	0.00431294	21	28	122.93	171926		TRUE	High	[K].QQVQILLQEFDTR.[K]		Q91ZU6	2	1	809.434	0.41
		41	1	0.00044448	20	27	122.93	171926		TRUE	High	[K].QQVQILLQEFDTR.[K]		Q91ZU6	2	1	809.434	0.63
		21	1	0.0493032	20	27	122.93	171926		TRUE	High	[K].QQVQILLQEFDTR.[K]		Q91ZU6	2	1	809.435	1.61
		10	1	0.602246	21	28	123.01	51901.4		TRUE	High	[K].QQVQILLQEFDTR.[K]		Q91ZU6	3	1	539.958	0.1
		8	1	1.0346	21	28	122.69	44968.1		TRUE	High	[K].QQVQILLQEFDTR.[K]		Q91ZU6	3	1	539.958	0.32
		9	1	0.823709	21	28	123.01	51901.4		TRUE	High	[K].QQVQILLQEFDTR.[K]		Q91ZU6	3	1	539.958	0.21
	TRUE	49		1	Q91ZU6 [5168-5183]		High	[K].MMLATEETSPDLIGVK.[R]		0.095	0.0124549	182.6	17.4	17.94	24.23	High	High	High	Not Found	Not Found	Peak Found	Used
		Ions Score	# Protein Groups	Expectation Value	Identity Relaxed	Identity Strict	Apex RT [min]	Precursor Abundance	Quan Info	Checked	Confidence	Annotated Sequence	Modifications	Master Protein Accessions	Charge	Rank	m/z [Da]	DeltaM [ppm]
		55	1	1.75049e-05	20	27	107.52	233386		TRUE	High	[K].MMLATEETSPDLIGVK.[R]		Q91ZU6	2	1	867.937	0.38
		72	1	2.93092e-07	20	27	107.52	233386		TRUE	High	[K].MMLATEETSPDLIGVK.[R]		Q91ZU6	2	1	867.937	0.94
		53	1	2.88435e-05	20	27	107.54	137437		TRUE	High	[K].MMLATEETSPDLIGVK.[R]		Q91ZU6	2	1	867.938	2.07
		35	1	0.00158126	20	27	107.54	137437		TRUE	High	[K].MMLATEETSPDLIGVK.[R]		Q91ZU6	2	1	867.936	0.17
		49	1	7.05282e-05	20	27	107.54	137437		TRUE	High	[K].MMLATEETSPDLIGVK.[R]		Q91ZU6	2	1	867.936	-0.11
		73	1	2.74258e-07	20	27	107.45	185969		TRUE	High	[K].MMLATEETSPDLIGVK.[R]		Q91ZU6	2	1	867.937	0.52
		47	1	0.000120517	20	27	107.45	185969		TRUE	High	[K].MMLATEETSPDLIGVK.[R]		Q91ZU6	2	1	867.938	2.07
	TRUE	65	1xOxidation [M2]	1	Q91ZU6 [5168-5183]		High	[K].MMLATEETSPDLIGVK.[R]		0.091	0.0519196	183.3	16.7	44.73	57.99	Peak Found	High	High	Not Found	Not Found	Not Found	Used
		Ions Score	# Protein Groups	Expectation Value	Identity Relaxed	Identity Strict	Apex RT [min]	Precursor Abundance	Quan Info	Checked	Confidence	Annotated Sequence	Modifications	Master Protein Accessions	Charge	Rank	m/z [Da]	DeltaM [ppm]
		35	1	0.00185592	21	28	96.08	128103		TRUE	High	[K].MmLATEETSPDLIGVK.[R]	M2(Oxidation)	Q91ZU6	2	1	875.933	-1.32
		65	1	2.32643e-06	21	28	97.9	105465		TRUE	High	[K].MmLATEETSPDLIGVK.[R]	M2(Oxidation)	Q91ZU6	2	1	875.934	-0.07
		54	1	2.61164e-05	21	28	97.95	71246.7		TRUE	High	[K].MmLATEETSPDLIGVK.[R]	M2(Oxidation)	Q91ZU6	2	1	875.934	0.21
	TRUE	40		1	Q91ZU6 [1335-1343]		High	[K].MLVSEIEVK.[Q]		0.029	0.127566	194.5	5.5	25.09	119.4	High	High	High	Not Found	Not Found	Peak Found	Used
		Ions Score	# Protein Groups	Expectation Value	Identity Relaxed	Identity Strict	Apex RT [min]	Precursor Abundance	Quan Info	Checked	Confidence	Annotated Sequence	Modifications	Master Protein Accessions	Charge	Rank	m/z [Da]	DeltaM [ppm]
		34	1	0.0031272	21	28	84.28	801834		TRUE	High	[K].MLVSEIEVK.[Q]		Q91ZU6	2	1	524.291	-0.21
		40	1	0.000751893	21	28	84.18	399701		TRUE	High	[K].MLVSEIEVK.[Q]		Q91ZU6	2	1	524.292	0.38
		42	1	0.000422821	21	28	84.18	399701		TRUE	High	[K].MLVSEIEVK.[Q]		Q91ZU6	2	1	524.291	0.03
		25	1	0.0221389	21	28	84.3	750422		TRUE	High	[K].MLVSEIEVK.[Q]		Q91ZU6	2	1	524.292	0.38
		23	1	0.0386506	21	28	84.3	750422		TRUE	High	[K].MLVSEIEVK.[Q]		Q91ZU6	2	1	524.291	-0.56
	TRUE	3		1	Q91ZU6 [2094-2117]		High	[K].MGNNDSNGELPRPENLADTTVVQK.[G]		0.775	0.308461	112.6	87.4	124.65	67.79	Not Found	Not Found	High	Not Found	Not Found	Not Found	Used
		Ions Score	# Protein Groups	Expectation Value	Identity Relaxed	Identity Strict	Apex RT [min]	Precursor Abundance	Quan Info	Checked	Confidence	Annotated Sequence	Modifications	Master Protein Accessions	Charge	Rank	m/z [Da]	DeltaM [ppm]
		3	1	1.85261	18	25	81.57	161903		TRUE	High	[K].MGNNDSNGELPRPENLADTTVVQK.[G]		Q91ZU6	3	1	867.086	0.82
	TRUE	45		1	Q91ZU6 [1792-1828]		High	[K].MTVEEAVAEGVIDRDTASSILTYQVQTGGIVHSNPAK.[R]		0.116	0.599064	179.1	20.9	86.8	75.26	High	High	Not Found	Not Found	Not Found	Not Found	Used
		Ions Score	# Protein Groups	Expectation Value	Identity Relaxed	Identity Strict	Apex RT [min]	Precursor Abundance	Quan Info	Checked	Confidence	Annotated Sequence	Modifications	Master Protein Accessions	Charge	Rank	m/z [Da]	DeltaM [ppm]
		46	1	5.20202e-05	15	22	131.29	208477		TRUE	High	[K].MTVEEAVAEGVIDRDTASSILTYQVQTGGIVHSNPAK.[R]		Q91ZU6	4	1	972.493	-0.13
		45	1	6.48891e-05	15	22	131.21	166645		TRUE	High	[K].MTVEEAVAEGVIDRDTASSILTYQVQTGGIVHSNPAK.[R]		Q91ZU6	4	1	972.493	-0.13
	TRUE	37		1	Q91ZU6 [4528-4536]		High	[K].QALAEMDTK.[W]		0.092	0.0241341	183.1	16.9	39.73	30.19	Peak Found	Peak Found	High	Not Found	Peak Found	Peak Found	Used
		Ions Score	# Protein Groups	Expectation Value	Identity Relaxed	Identity Strict	Apex RT [min]	Precursor Abundance	Quan Info	Checked	Confidence	Annotated Sequence	Modifications	Master Protein Accessions	Charge	Rank	m/z [Da]	DeltaM [ppm]
		37	1	0.00126854	21	28	33.28	248732		TRUE	High	[K].QALAEMDTK.[W]		Q91ZU6	2	1	503.748	0.34
	TRUE	16	1xOxidation [M6]	1	Q91ZU6 [4528-4536]		High	[K].QALAEMDTK.[W]		0.409	0.443926	141.9	58.1	61.9	14.01	High	High	Peak Found	Peak Found	Peak Found	Peak Found	Used
		Ions Score	# Protein Groups	Expectation Value	Identity Relaxed	Identity Strict	Apex RT [min]	Precursor Abundance	Quan Info	Checked	Confidence	Annotated Sequence	Modifications	Master Protein Accessions	Charge	Rank	m/z [Da]	DeltaM [ppm]
		16	1	0.204149	21	28	17.5	164393		TRUE	High	[K].QALAEmDTK.[W]	M6(Oxidation)	Q91ZU6	2	1	511.746	2.63
		29	1	0.00819092	21	28	17.72	490964		TRUE	High	[K].QALAEmDTK.[W]	M6(Oxidation)	Q91ZU6	2	1	511.746	1.61
	TRUE	24		1	Q91ZU6 [4436-4442]		High	[K].IVELNTK.[L]		0.109	0.0128225	180.4	19.6	18.12	25.33	High	High	High	Peak Found	Peak Found	Peak Found	Used
		Ions Score	# Protein Groups	Expectation Value	Identity Relaxed	Identity Strict	Apex RT [min]	Precursor Abundance	Quan Info	Checked	Confidence	Annotated Sequence	Modifications	Master Protein Accessions	Charge	Rank	m/z [Da]	DeltaM [ppm]
		24	1	0.0329196	22	29	34.61	653426		TRUE	High	[K].IVELNTK.[L]		Q91ZU6	2	1	408.745	-0.32
		23	1	0.0378838	22	29	34.7	993506		TRUE	High	[K].IVELNTK.[L]		Q91ZU6	2	1	408.745	0.21
		11	1	0.721862	22	29	34.48	708796		TRUE	High	[K].IVELNTK.[L]		Q91ZU6	2	1	408.745	-0.69
	TRUE	23		1	Q91ZU6 [2771-2778]		High	[K].LVDETSIR.[E]		0.099	0.0135589	182	18	23.52	26.65	Peak Found	High	Peak Found	Peak Found	Peak Found	Peak Found	Used
		Ions Score	# Protein Groups	Expectation Value	Identity Relaxed	Identity Strict	Apex RT [min]	Precursor Abundance	Quan Info	Checked	Confidence	Annotated Sequence	Modifications	Master Protein Accessions	Charge	Rank	m/z [Da]	DeltaM [ppm]
		23	1	0.0385726	22	29	37.21	516007		TRUE	High	[K].LVDETSIR.[E]		Q91ZU6	2	1	466.756	-0.58
	TRUE	27		1	Q91ZU6 [1205-1215]		High	[K].NNIENLMSTLK.[Q]		0.105	0.0516685	181	19	28.96	52.95	High	High	High	Peak Found	Not Found	Not Found	Used
		Ions Score	# Protein Groups	Expectation Value	Identity Relaxed	Identity Strict	Apex RT [min]	Precursor Abundance	Quan Info	Checked	Confidence	Annotated Sequence	Modifications	Master Protein Accessions	Charge	Rank	m/z [Da]	DeltaM [ppm]
		27	1	0.0164151	22	29	107.23	214317		TRUE	High	[K].NNIENLMSTLK.[Q]		Q91ZU6	2	1	638.832	0.37
		14	1	0.33715	22	29	107.11	300307		TRUE	High	[K].NNIENLMSTLK.[Q]		Q91ZU6	2	1	638.832	-0.11
		10	1	0.829513	22	29	107.19	141740		TRUE	High	[K].NNIENLMSTLK.[Q]		Q91ZU6	2	1	638.832	-0.3
		11	1	0.774146	22	29	107.19	141740		TRUE	High	[K].NNIENLMSTLK.[Q]		Q91ZU6	2	1	638.832	-0.02
	TRUE	12		1	Q91ZU6 [5633-5641]		High	[R].LVSDTITQK.[V]		0.096	0.0919593	182.6	17.4	31.32	69.44	High	High	Peak Found	Peak Found	Not Found	Peak Found	Used
		Ions Score	# Protein Groups	Expectation Value	Identity Relaxed	Identity Strict	Apex RT [min]	Precursor Abundance	Quan Info	Checked	Confidence	Annotated Sequence	Modifications	Master Protein Accessions	Charge	Rank	m/z [Da]	DeltaM [ppm]
		12	1	0.450288	21	28	34.52	1.18866e+06		TRUE	High	[R].LVSDTITQK.[V]		Q91ZU6	2	1	502.785	0.05
		8	1	1.226	21	28	34.44	659522		TRUE	High	[R].LVSDTITQK.[V]		Q91ZU6	2	1	502.785	-0.31
	TRUE	54		1	Q91ZU6 [2698-2709]		High	[R].LVQGPDSTGILK.[A]		0.081	0.0163014	185	15	6.36	19.19	High	High	High	Peak Found	Peak Found	Peak Found	Used
		Ions Score	# Protein Groups	Expectation Value	Identity Relaxed	Identity Strict	Apex RT [min]	Precursor Abundance	Quan Info	Checked	Confidence	Annotated Sequence	Modifications	Master Protein Accessions	Charge	Rank	m/z [Da]	DeltaM [ppm]
		50	1	6.57887e-05	20	27	71.52	570023		TRUE	High	[R].LVQGPDSTGILK.[A]		Q91ZU6	2	1	614.351	0.64
		40	1	0.000576125	20	27	71.51	417026		TRUE	High	[R].LVQGPDSTGILK.[A]		Q91ZU6	2	1	614.351	0.84
		54	1	2.28832e-05	20	27	71.51	417026		TRUE	High	[R].LVQGPDSTGILK.[A]		Q91ZU6	2	1	614.351	0.14
		21	1	0.0438043	20	27	71.43	530027		TRUE	High	[R].LVQGPDSTGILK.[A]		Q91ZU6	2	1	614.351	-0.05
	TRUE	19	1xOxidation [M3]	1	Q91ZU6 [3093-3110]		High	[K].VHMNLQEVGDPSAGTGTK.[I]		0.486	0.27103	134.6	65.4	63.14	50.46	High	High	Peak Found	Peak Found	Peak Found	Not Found	Used
		Ions Score	# Protein Groups	Expectation Value	Identity Relaxed	Identity Strict	Apex RT [min]	Precursor Abundance	Quan Info	Checked	Confidence	Annotated Sequence	Modifications	Master Protein Accessions	Charge	Rank	m/z [Da]	DeltaM [ppm]
		19	1	0.060119	19	26	32.81	69558.9		TRUE	High	[K].VHmNLQEVGDPSAGTGTK.[I]	M3(Oxidation)	Q91ZU6	3	1	619.632	0.04
		18	1	0.0727347	19	26			Not Reliable	TRUE	High	[K].VHmNLQEVGDPSAGTGTK.[I]	M3(Oxidation)	Q91ZU6	3	1	619.632	0.53
		3	1	2.50462	19	26	33.07	77937.2		TRUE	High	[K].VHmNLQEVGDPSAGTGTK.[I]	M3(Oxidation)	Q91ZU6	3	1	619.632	0.73
	TRUE	46		1	Q91ZU6 [4985-4994]		High	[K].TVSLENMAQK.[F]		0.024	0.0167821	195.2	4.8	43.49	27.92	Peak Found	High	High	Peak Found	Not Found	Peak Found	Used
		Ions Score	# Protein Groups	Expectation Value	Identity Relaxed	Identity Strict	Apex RT [min]	Precursor Abundance	Quan Info	Checked	Confidence	Annotated Sequence	Modifications	Master Protein Accessions	Charge	Rank	m/z [Da]	DeltaM [ppm]
		28	1	0.0169668	23	30	50.76	738337		TRUE	High	[K].TVSLENMAQK.[F]		Q91ZU6	2	1	560.787	0.34
		46	1	0.000225565	22	29	50.07	962958		TRUE	High	[K].TVSLENMAQK.[F]		Q91ZU6	2	1	560.787	0.01
	TRUE	54		1	Q91ZU6 [5560-5573]		High	[K].VEVELLSYETQGLK.[G]		0.074	0.152277	186.1	13.9	23.39	87.26	High	High	High	Not Found	Not Found	Peak Found	Used
		Ions Score	# Protein Groups	Expectation Value	Identity Relaxed	Identity Strict	Apex RT [min]	Precursor Abundance	Quan Info	Checked	Confidence	Annotated Sequence	Modifications	Master Protein Accessions	Charge	Rank	m/z [Da]	DeltaM [ppm]
		37	1	0.00103323	19	26	110.94	416814		TRUE	High	[K].VEVELLSYETQGLK.[G]		Q91ZU6	2	1	804.431	1.08
		50	1	4.18585e-05	19	26	110.94	416814		TRUE	High	[K].VEVELLSYETQGLK.[G]		Q91ZU6	2	1	804.431	1.38
		54	1	1.65876e-05	19	26	110.94	416814		TRUE	High	[K].VEVELLSYETQGLK.[G]		Q91ZU6	2	1	804.431	1.38
		46	1	0.000112912	19	26	111.02	237763		TRUE	High	[K].VEVELLSYETQGLK.[G]		Q91ZU6	2	1	804.43	0.09
		31	1	0.00426326	19	26	111.02	237763		TRUE	High	[K].VEVELLSYETQGLK.[G]		Q91ZU6	2	1	804.43	0.09
		27	1	0.00930554	19	26	111.02	237763		TRUE	High	[K].VEVELLSYETQGLK.[G]		Q91ZU6	2	1	804.43	0.02
		62	1	3.279e-06	19	26	110.8	467895		TRUE	High	[K].VEVELLSYETQGLK.[G]		Q91ZU6	2	1	804.43	0.02
		43	1	0.000186545	19	26	110.8	467895		TRUE	High	[K].VEVELLSYETQGLK.[G]		Q91ZU6	2	1	804.431	1.38
	TRUE	51		1	Q91ZU6 [5642-5651]		High	[K].VEEIDAAILR.[S]		0.057	0.0162904	189.1	10.9	15.52	28.45	High	High	High	Not Found	Not Found	Not Found	Used
		Ions Score	# Protein Groups	Expectation Value	Identity Relaxed	Identity Strict	Apex RT [min]	Precursor Abundance	Quan Info	Checked	Confidence	Annotated Sequence	Modifications	Master Protein Accessions	Charge	Rank	m/z [Da]	DeltaM [ppm]
		51	1	5.41133e-05	21	28	89.45	564371		TRUE	High	[K].VEEIDAAILR.[S]		Q91ZU6	2	1	564.817	0.75
		48	1	0.000117032	21	28	89.45	564371		TRUE	High	[K].VEEIDAAILR.[S]		Q91ZU6	2	1	564.817	0.53
		45	1	0.000218426	21	28	89.31	341568		TRUE	High	[K].VEEIDAAILR.[S]		Q91ZU6	2	1	564.817	0.96
		46	1	0.000173103	21	28	89.31	341568		TRUE	High	[K].VEEIDAAILR.[S]		Q91ZU6	2	1	564.817	1.07
		48	1	0.000103111	21	28	89.46	494550		TRUE	High	[K].VEEIDAAILR.[S]		Q91ZU6	2	1	564.817	0.75
	TRUE	34		1	Q91ZU6 [6716-6724]		High	[R].VQMQELSTR.[W]		0.06	0.0161305	188.6	11.4	11.24	26.86	Peak Found	Peak Found	High	Peak Found	Peak Found	Peak Found	Used
		Ions Score	# Protein Groups	Expectation Value	Identity Relaxed	Identity Strict	Apex RT [min]	Precursor Abundance	Quan Info	Checked	Confidence	Annotated Sequence	Modifications	Master Protein Accessions	Charge	Rank	m/z [Da]	DeltaM [ppm]
		34	1	0.00308362	21	28	39.51	247068		TRUE	High	[R].VQMQELSTR.[W]		Q91ZU6	2	1	546.279	0.06
	TRUE	40		1	Q91ZU6 [1406-1418]		High	[R].YTALVTLMTQYIK.[F]		0.542	0.594781	129.7	70.3	116.01	54.86	Not Found	High	Not Found	Not Found	Not Found	Not Found	Used
		Ions Score	# Protein Groups	Expectation Value	Identity Relaxed	Identity Strict	Apex RT [min]	Precursor Abundance	Quan Info	Checked	Confidence	Annotated Sequence	Modifications	Master Protein Accessions	Charge	Rank	m/z [Da]	DeltaM [ppm]
		40	1	0.000498997	19	26	139.47	140209		TRUE	High	[R].YTALVTLMTQYIK.[F]		Q91ZU6	2	1	772.923	-0.31
	TRUE	36		1	Q91ZU6 [1353-1362]		High	[K].YSEQYSAAVK.[D]		0.1	0.00281132	181.8	18.2	6.9	4.08	High	High	High	Peak Found	Peak Found	Peak Found	Used
		Ions Score	# Protein Groups	Expectation Value	Identity Relaxed	Identity Strict	Apex RT [min]	Precursor Abundance	Quan Info	Checked	Confidence	Annotated Sequence	Modifications	Master Protein Accessions	Charge	Rank	m/z [Da]	DeltaM [ppm]
		36	1	0.00129959	20	27	31.66	898833		TRUE	High	[K].YSEQYSAAVK.[D]		Q91ZU6	2	1	573.277	-0.04
		37	1	0.000908573	19	26	31.72	776240		TRUE	High	[K].YSEQYSAAVK.[D]		Q91ZU6	2	1	573.277	-0.78
		32	1	0.00308892	20	27	31.51	827253		TRUE	High	[K].YSEQYSAAVK.[D]		Q91ZU6	2	1	573.277	-0.14
	TRUE	44		1	Q91ZU6 [5841-5852]		High	[K].YVAADTLYSQIK.[E]		0.09	0.0141006	183.5	16.5	24	28.89	High	High	High	Peak Found	High	Peak Found	Used
		Ions Score	# Protein Groups	Expectation Value	Identity Relaxed	Identity Strict	Apex RT [min]	Precursor Abundance	Quan Info	Checked	Confidence	Annotated Sequence	Modifications	Master Protein Accessions	Charge	Rank	m/z [Da]	DeltaM [ppm]
		28	1	0.0118929	21	28	86.2	755228		TRUE	High	[K].YVAADTLYSQIK.[E]		Q91ZU6	2	1	686.361	-0.32
		45	1	0.000240718	21	28	86.2	755228		TRUE	High	[K].YVAADTLYSQIK.[E]		Q91ZU6	2	1	686.362	0.3
		18	1	0.122543	21	28	86.2	755228		TRUE	High	[K].YVAADTLYSQIK.[E]		Q91ZU6	2	1	686.362	0.83
		33	1	0.0030868	21	28	86.25	385266		TRUE	High	[K].YVAADTLYSQIK.[E]		Q91ZU6	2	1	686.362	0.3
		44	1	0.000311378	21	28	86.25	385266		TRUE	High	[K].YVAADTLYSQIK.[E]		Q91ZU6	2	1	686.361	-0.23
		33	1	0.00371781	21	28	86.25	385266		TRUE	High	[K].YVAADTLYSQIK.[E]		Q91ZU6	2	1	686.361	-0.32
		32	1	0.00415441	21	28	86.19	600552		TRUE	High	[K].YVAADTLYSQIK.[E]		Q91ZU6	2	1	686.362	0.39
		52	1	4.73706e-05	21	28	86.19	600552		TRUE	High	[K].YVAADTLYSQIK.[E]		Q91ZU6	2	1	686.362	0.39
		7	1	1.48331	21	28	86.38	45661.6		TRUE	High	[K].YVAADTLYSQIK.[E]		Q91ZU6	2	1	686.362	1.46
	TRUE	21		1	Q91ZU6 [3908-3915]		High	[R].YITISGNR.[V]		0.054	0.0633669	189.8	10.2	53.82	85.36	High	Peak Found	Peak Found	Not Found	Not Found	Not Found	Used
		Ions Score	# Protein Groups	Expectation Value	Identity Relaxed	Identity Strict	Apex RT [min]	Precursor Abundance	Quan Info	Checked	Confidence	Annotated Sequence	Modifications	Master Protein Accessions	Charge	Rank	m/z [Da]	DeltaM [ppm]
		21	1	0.0393769	19	26	39.17	171734		TRUE	High	[R].YITISGNR.[V]		Q91ZU6	2	1	462.251	-0.34
	TRUE	37		1	Q91ZU6 [4977-4984]		High	[R].VTEQLQSK.[T]		0.09	0.0848913	183.5	16.5	59.31	46.37	Peak Found	High	High	Peak Found	Peak Found	Not Found	Used
		Ions Score	# Protein Groups	Expectation Value	Identity Relaxed	Identity Strict	Apex RT [min]	Precursor Abundance	Quan Info	Checked	Confidence	Annotated Sequence	Modifications	Master Protein Accessions	Charge	Rank	m/z [Da]	DeltaM [ppm]
		37	1	0.00175097	22	29	17.77	886198		TRUE	High	[R].VTEQLQSK.[T]		Q91ZU6	2	1	466.756	0.14
		32	1	0.00504986	22	29	17.71	1.07989e+06		TRUE	High	[R].VTEQLQSK.[T]		Q91ZU6	2	1	466.756	-0.25
	TRUE	18		1	Q91ZU6 [1716-1724]		High	[K].VSLTDMVQR.[S]		0.112	0.0180259	179.9	20.1	28.72	28.86	High	High	High	Not Found	Not Found	Not Found	Used
		Ions Score	# Protein Groups	Expectation Value	Identity Relaxed	Identity Strict	Apex RT [min]	Precursor Abundance	Quan Info	Checked	Confidence	Annotated Sequence	Modifications	Master Protein Accessions	Charge	Rank	m/z [Da]	DeltaM [ppm]
		18	1	0.11659	21	28	80	199316		TRUE	High	[K].VSLTDMVQR.[S]		Q91ZU6	2	1	524.776	0.02
		27	1	0.0172382	21	28	80	199316		TRUE	High	[K].VSLTDMVQR.[S]		Q91ZU6	2	1	524.776	-0.33
		27	1	0.0137614	21	28	79.87	159200		TRUE	High	[K].VSLTDMVQR.[S]		Q91ZU6	2	1	524.776	-0.09
		7	1	1.5089	21	28	79.93	286804		TRUE	High	[K].VSLTDMVQR.[S]		Q91ZU6	2	1	524.776	-0.09
	TRUE	33		1	Q91ZU6 [4648-4656]		High	[K].WDNLTGQLR.[D]		0.047	0.0100436	191	9	30.07	22.05	High	High	High	Peak Found	Peak Found	Peak Found	Used (Top N)
		Ions Score	# Protein Groups	Expectation Value	Identity Relaxed	Identity Strict	Apex RT [min]	Precursor Abundance	Quan Info	Checked	Confidence	Annotated Sequence	Modifications	Master Protein Accessions	Charge	Rank	m/z [Da]	DeltaM [ppm]
		38	1	0.00133287	22	29	74.33	2.36097e+06		TRUE	High	[K].WDNLTGQLR.[D]		Q91ZU6	2	1	551.785	-0.31
		33	1	0.00404544	22	29	74.3	1.37587e+06		TRUE	High	[K].WDNLTGQLR.[D]		Q91ZU6	2	1	551.786	0.03
		33	1	0.00411379	22	29	74.08	1.32544e+06		TRUE	High	[K].WDNLTGQLR.[D]		Q91ZU6	2	1	551.786	0.8
	TRUE	12		1	Q91ZU6 [5413-5419]		High	[R].WEALLSR.[A]		0.084	0.0183638	184.5	15.5	35.24	27.16	Peak Found	Peak Found	High	Not Found	Not Found	Not Found	Used
		Ions Score	# Protein Groups	Expectation Value	Identity Relaxed	Identity Strict	Apex RT [min]	Precursor Abundance	Quan Info	Checked	Confidence	Annotated Sequence	Modifications	Master Protein Accessions	Charge	Rank	m/z [Da]	DeltaM [ppm]
		12	1	0.569039	22	29	78.94	334982		TRUE	High	[R].WEALLSR.[A]		Q91ZU6	2	1	437.743	-0.34
		10	1	0.833953	22	29	78.94	334982		TRUE	High	[R].WEALLSR.[A]		Q91ZU6	2	1	437.743	0.85
	TRUE	43		1	Q91ZU6 [4678-4689]		High	[R].SLSGTLTELDDK.[L]		0.445	0.385577	138.4	61.6	6.93	87.61	High	High	High	Peak Found	Not Found	Peak Found	Used
		Ions Score	# Protein Groups	Expectation Value	Identity Relaxed	Identity Strict	Apex RT [min]	Precursor Abundance	Quan Info	Checked	Confidence	Annotated Sequence	Modifications	Master Protein Accessions	Charge	Rank	m/z [Da]	DeltaM [ppm]
		36	1	0.00170245	21	28	82.12	497431		TRUE	High	[R].SLSGTLTELDDK.[L]		Q91ZU6	2	1	639.824	-1.31
		43	1	0.00031095	21	28	82.12	497431		TRUE	High	[R].SLSGTLTELDDK.[L]		Q91ZU6	2	1	639.824	-1.22
		31	1	0.00569251	21	28	82.18	406216		TRUE	High	[R].SLSGTLTELDDK.[L]		Q91ZU6	2	1	639.824	-0.65
		38	1	0.0010344	21	28	82.18	406216		TRUE	High	[R].SLSGTLTELDDK.[L]		Q91ZU6	2	1	639.824	-1.03
		47	1	0.000135302	21	28	82.19	561816		TRUE	High	[R].SLSGTLTELDDK.[L]		Q91ZU6	2	1	639.824	-0.65
		46	1	0.000180749	21	28	82.19	561816		TRUE	High	[R].SLSGTLTELDDK.[L]		Q91ZU6	2	1	639.824	-1.31
		10	1	0.630629	21	28	82.18	406216		TRUE	High	[R].SLSGTLTELDDK.[L]		Q91ZU6	2	1	639.823	-3.32
		17	1	0.143243	21	28	82.12	497431		TRUE	High	[R].SLSGTLTELDDK.[L]		Q91ZU6	2	1	639.824	-1.89
	TRUE	12	1xCarbamidomethyl [C9]	1	Q91ZU6 [7242-7265]		High	[R].STSASSHACQAASPPVPAAASTPK.[G]		0.322	0.200026	151.3	48.7	10.45	68.23	High	High	High	Not Found	Not Found	Not Found	Used
		Ions Score	# Protein Groups	Expectation Value	Identity Relaxed	Identity Strict	Apex RT [min]	Precursor Abundance	Quan Info	Checked	Confidence	Annotated Sequence	Modifications	Master Protein Accessions	Charge	Rank	m/z [Da]	DeltaM [ppm]
		12	1	0.248762	18	25	38.75	62985.5		TRUE	High	[R].STSASSHAcQAASPPVPAAASTPK.[G]	C9(Carbamidomethyl)	Q91ZU6	3	1	761.034	-0.53
		12	1	0.226183	18	25	38.36	49380.8		TRUE	High	[R].STSASSHAcQAASPPVPAAASTPK.[G]	C9(Carbamidomethyl)	Q91ZU6	3	1	761.034	0.03
		14	1	0.147049	18	25	38.65	72483.6		TRUE	High	[R].STSASSHAcQAASPPVPAAASTPK.[G]	C9(Carbamidomethyl)	Q91ZU6	3	1	761.034	0.27
	TRUE	55		1	Q91ZU6 [5652-5671]		High	[R].SQQFEQAADAELSWITETQK.[K]		0.263	0.51456	158.3	41.7	139.42	10.64	Peak Found	High	Not Found	Not Found	Not Found	Peak Found	Used
		Ions Score	# Protein Groups	Expectation Value	Identity Relaxed	Identity Strict	Apex RT [min]	Precursor Abundance	Quan Info	Checked	Confidence	Annotated Sequence	Modifications	Master Protein Accessions	Charge	Rank	m/z [Da]	DeltaM [ppm]
		55	1	1.0891e-05	18	25	129.23	618164		TRUE	High	[R].SQQFEQAADAELSWITETQK.[K]		Q91ZU6	2	1	1155.54	-4.87
		13	1	0.178895	18	25	129.07	106691		TRUE	High	[R].SQQFEQAADAELSWITETQK.[K]		Q91ZU6	3	1	770.7	-0.73
	TRUE	43		1	Q91ZU6 [2657-2681]		High	[R].SSHPELTTEADEEDEASLSTHMATK.[G]		0.495	0.180146	133.8	66.2	67.04	46.84	Peak Found	High	High	Not Found	Not Found	Not Found	Used
		Ions Score	# Protein Groups	Expectation Value	Identity Relaxed	Identity Strict	Apex RT [min]	Precursor Abundance	Quan Info	Checked	Confidence	Annotated Sequence	Modifications	Master Protein Accessions	Charge	Rank	m/z [Da]	DeltaM [ppm]
		20	1	0.0156837	15	22	62.75	97168.9		TRUE	High	[R].SSHPELTTEADEEDEASLSTHMATK.[G]		Q91ZU6	4	1	679.802	-1.23
		43	1	9.65504e-05	16	23	62.6	32848.5		TRUE	High	[R].SSHPELTTEADEEDEASLSTHMATK.[G]		Q91ZU6	3	1	906.069	1.29
		17	1	0.0404736	15	22				TRUE	High	[R].SSHPELTTEADEEDEASLSTHMATK.[G]		Q91ZU6	3	1	906.068	0.49
	TRUE	28		1	Q91ZU6 [591-606]		High	[K].SSLLDQNLTEEEVNMK.[F]		0.142	0.0100309	175.1	24.9	19.89	18.98	High	High	High	Peak Found	Not Found	Not Found	Used
		Ions Score	# Protein Groups	Expectation Value	Identity Relaxed	Identity Strict	Apex RT [min]	Precursor Abundance	Quan Info	Checked	Confidence	Annotated Sequence	Modifications	Master Protein Accessions	Charge	Rank	m/z [Da]	DeltaM [ppm]
		35	1	0.00179126	20	27	96.08	295950		TRUE	High	[K].SSLLDQNLTEEEVNMK.[F]		Q91ZU6	2	1	925.446	0.21
		23	1	0.0257151	20	27	96.16	167004		TRUE	High	[K].SSLLDQNLTEEEVNMK.[F]		Q91ZU6	2	1	925.446	0.48
		28	1	0.00837892	20	27	96.16	167004		TRUE	High	[K].SSLLDQNLTEEEVNMK.[F]		Q91ZU6	2	1	925.446	0.48
		35	1	0.00174693	20	27	95.84	232970		TRUE	High	[K].SSLLDQNLTEEEVNMK.[F]		Q91ZU6	2	1	925.446	-0.38
	TRUE	28	1xOxidation [M15]	1	Q91ZU6 [591-606]		High	[K].SSLLDQNLTEEEVNMK.[F]		0.37	0.0475953	146	54	10.25	23.33	High	Peak Found	Peak Found	Not Found	Not Found	Not Found	Used
		Ions Score	# Protein Groups	Expectation Value	Identity Relaxed	Identity Strict	Apex RT [min]	Precursor Abundance	Quan Info	Checked	Confidence	Annotated Sequence	Modifications	Master Protein Accessions	Charge	Rank	m/z [Da]	DeltaM [ppm]
		28	1	0.0072689	19	26	83.94	98975		TRUE	High	[K].SSLLDQNLTEEEVNmK.[F]	M15(Oxidation)	Q91ZU6	2	1	933.443	-0.2
	TRUE	91		1	Q91ZU6 [6137-6148]		High	[K].SEAYQQQIEMER.[L]		0.088	0.0499606	183.8	16.2	43.18	56.24	High	High	High	Not Found	Peak Found	Not Found	Used
		Ions Score	# Protein Groups	Expectation Value	Identity Relaxed	Identity Strict	Apex RT [min]	Precursor Abundance	Quan Info	Checked	Confidence	Annotated Sequence	Modifications	Master Protein Accessions	Charge	Rank	m/z [Da]	DeltaM [ppm]
		59	1	3.58395e-06	17	24	47.88	312778		TRUE	High	[K].SEAYQQQIEMER.[L]		Q91ZU6	2	1	756.343	-0.48
		42	1	0.000215954	17	24	47.88	312778		TRUE	High	[K].SEAYQQQIEMER.[L]		Q91ZU6	2	1	756.343	-0.48
		67	1	6.20933e-07	18	25	47.99	261603		TRUE	High	[K].SEAYQQQIEMER.[L]		Q91ZU6	2	1	756.344	0.41
		57	1	6.68413e-06	18	25	47.81	127621		TRUE	High	[K].SEAYQQQIEMER.[L]		Q91ZU6	2	1	756.344	0.33
		91	1	2.40926e-09	18	25	47.81	127621		TRUE	High	[K].SEAYQQQIEMER.[L]		Q91ZU6	2	1	756.344	0.57
	TRUE	42	1xOxidation [M10]	1	Q91ZU6 [6137-6148]		High	[K].SEAYQQQIEMER.[L]		0.986	0.477461	100.7	99.3	155.3	54.71	High	High	High	Not Found	Not Found	Not Found	Used
		Ions Score	# Protein Groups	Expectation Value	Identity Relaxed	Identity Strict	Apex RT [min]	Precursor Abundance	Quan Info	Checked	Confidence	Annotated Sequence	Modifications	Master Protein Accessions	Charge	Rank	m/z [Da]	DeltaM [ppm]
		42	1	0.00017452	17	24	36.55	454944		TRUE	High	[K].SEAYQQQIEmER.[L]	M10(Oxidation)	Q91ZU6	2	1	764.341	-0.02
		34	1	0.00128269	17	24				TRUE	High	[K].SEAYQQQIEmER.[L]	M10(Oxidation)	Q91ZU6	2	1	764.341	0.3
		38	1	0.000440528	17	24				TRUE	High	[K].SEAYQQQIEmER.[L]	M10(Oxidation)	Q91ZU6	2	1	764.34	-0.98
	TRUE	16		1	Q91ZU6 [4491-4497]		High	[K].SFEAELK.[Q]		0.051	0.0276968	190.3	9.7	1.93	28.23	Peak Found	Peak Found	High	Peak Found	Peak Found	Not Found	Used
		Ions Score	# Protein Groups	Expectation Value	Identity Relaxed	Identity Strict	Apex RT [min]	Precursor Abundance	Quan Info	Checked	Confidence	Annotated Sequence	Modifications	Master Protein Accessions	Charge	Rank	m/z [Da]	DeltaM [ppm]
		16	1	0.140332	20	27	46.37	365945		TRUE	High	[K].SFEAELK.[Q]		Q91ZU6	2	1	412.213	-0.16
	TRUE	81		1	Q91ZU6 [6382-6395]		High	[R].SAETNIDQDITNLK.[E]		0.084	0.0415846	184.6	15.4	33.47	7.78	High	High	High	Not Found	Not Found	Not Found	Used
		Ions Score	# Protein Groups	Expectation Value	Identity Relaxed	Identity Strict	Apex RT [min]	Precursor Abundance	Quan Info	Checked	Confidence	Annotated Sequence	Modifications	Master Protein Accessions	Charge	Rank	m/z [Da]	DeltaM [ppm]
		26	1	0.0159365	20	27	83.17	416024		TRUE	High	[R].SAETNIDQDITNLK.[E]		Q91ZU6	2	1	781.388	-0.53
		63	1	3.42248e-06	21	27	83.17	416024		TRUE	High	[R].SAETNIDQDITNLK.[E]		Q91ZU6	2	1	781.389	-0.06
		81	1	4.69181e-08	21	27	83.3	185887		TRUE	High	[R].SAETNIDQDITNLK.[E]		Q91ZU6	2	1	781.388	-0.76
		81	1	4.95839e-08	21	27	83.05	455688		TRUE	High	[R].SAETNIDQDITNLK.[E]		Q91ZU6	2	1	781.389	-0.14
	TRUE	36		1	Q91ZU6 [3894-3903]		High	[K].SFSEDVISHK.[G]		0.121	0.120454	178.4	21.6	13.19	67.98	Peak Found	High	Peak Found	Peak Found	Peak Found	Not Found	Used
		Ions Score	# Protein Groups	Expectation Value	Identity Relaxed	Identity Strict	Apex RT [min]	Precursor Abundance	Quan Info	Checked	Confidence	Annotated Sequence	Modifications	Master Protein Accessions	Charge	Rank	m/z [Da]	DeltaM [ppm]
		36	1	0.00218961	22	29	40.99	706732		TRUE	High	[K].SFSEDVISHK.[G]		Q91ZU6	2	1	574.783	-0.17
		3	1	3.78329	21	28	40.99	706732		TRUE	High	[K].SFSEDVISHK.[G]		Q91ZU6	2	1	574.783	0.47
	TRUE	49		1	Q91ZU6 [6062-6075]		High	[K].SIDELNSAWDSLNK.[A]		0.12	0.0344563	178.6	21.4	22.38	42.33	High	High	High	Peak Found	Not Found	Not Found	Used
		Ions Score	# Protein Groups	Expectation Value	Identity Relaxed	Identity Strict	Apex RT [min]	Precursor Abundance	Quan Info	Checked	Confidence	Annotated Sequence	Modifications	Master Protein Accessions	Charge	Rank	m/z [Da]	DeltaM [ppm]
		28	1	0.00915908	20	27	105.05	93593.3		TRUE	High	[K].SIDELNSAWDSLNK.[A]		Q91ZU6	2	1	796.383	-0.4
		64	1	2.25347e-06	20	27	104.44	256259		TRUE	High	[K].SIDELNSAWDSLNK.[A]		Q91ZU6	2	1	796.384	0.06
		49	1	7.47915e-05	20	27	104.96	134174		TRUE	High	[K].SIDELNSAWDSLNK.[A]		Q91ZU6	2	1	796.383	-0.17
		60	1	5.80597e-06	20	27	104.21	226706		TRUE	High	[K].SIDELNSAWDSLNK.[A]		Q91ZU6	2	1	796.383	-0.78
		54	1	2.48229e-05	20	27	104.21	226706		TRUE	High	[K].SIDELNSAWDSLNK.[A]		Q91ZU6	2	1	796.383	-0.25
	TRUE	58		1	Q91ZU6 [6548-6561]		High	[K].SLDSELEIANDPDK.[I]		0.039	0.229372	192.4	7.6	5.05	149.16	High	High	Peak Found	Not Found	Peak Found	Not Found	Used
		Ions Score	# Protein Groups	Expectation Value	Identity Relaxed	Identity Strict	Apex RT [min]	Precursor Abundance	Quan Info	Checked	Confidence	Annotated Sequence	Modifications	Master Protein Accessions	Charge	Rank	m/z [Da]	DeltaM [ppm]
		41	1	0.000435116	19	26	81.94	351404		TRUE	High	[K].SLDSELEIANDPDK.[I]		Q91ZU6	2	1	773.368	0.45
		58	1	7.8201e-06	19	26	81.79	328489		TRUE	High	[K].SLDSELEIANDPDK.[I]		Q91ZU6	2	1	773.366	-1.45
	TRUE	87		1	Q91ZU6 [4388-4409]		High	[K].SGGVILNGEGTDTNTQDFLANK.[G]		0.025	0.0349602	195.2	4.8	19.98	60.63	High	High	High	Peak Found	Not Found	Not Found	Used
		Ions Score	# Protein Groups	Expectation Value	Identity Relaxed	Identity Strict	Apex RT [min]	Precursor Abundance	Quan Info	Checked	Confidence	Annotated Sequence	Modifications	Master Protein Accessions	Charge	Rank	m/z [Da]	DeltaM [ppm]
		36	1	0.000977372	19	26	93.85	218900		TRUE	High	[K].SGGVILNGEGTDTNTQDFLANK.[G]		Q91ZU6	2	1	1126.05	-0.07
		61	1	3.54379e-06	19	26	93.85	218900		TRUE	High	[K].SGGVILNGEGTDTNTQDFLANK.[G]		Q91ZU6	2	1	1126.05	0.48
		49	1	5.80033e-05	19	26	93.98	138678		TRUE	High	[K].SGGVILNGEGTDTNTQDFLANK.[G]		Q91ZU6	2	1	1126.05	0.91
		87	1	8.49941e-09	19	26	93.98	138678		TRUE	High	[K].SGGVILNGEGTDTNTQDFLANK.[G]		Q91ZU6	2	1	1126.05	0.15
		43	1	0.000192961	19	26	93.66	148168		TRUE	High	[K].SGGVILNGEGTDTNTQDFLANK.[G]		Q91ZU6	2	1	1126.05	0.37
		9	1	0.592179	19	26	93.9	96127.9		TRUE	High	[K].SGGVILNGEGTDTNTQDFLANK.[G]		Q91ZU6	3	1	751.033	0.77
		8	1	0.669045	19	26	93.65	198686		TRUE	High	[K].SGGVILNGEGTDTNTQDFLANK.[G]		Q91ZU6	3	1	751.032	-0.62
	TRUE	33		1	Q91ZU6 [4837-4847]		High	[K].TISEGENLLLK.[T]		0.025	0.00613629	195.1	4.9	15.36	22.57	High	High	High	Not Found	Not Found	Not Found	Used
		Ions Score	# Protein Groups	Expectation Value	Identity Relaxed	Identity Strict	Apex RT [min]	Precursor Abundance	Quan Info	Checked	Confidence	Annotated Sequence	Modifications	Master Protein Accessions	Charge	Rank	m/z [Da]	DeltaM [ppm]
		33	1	0.00374812	21	28	85	538250		TRUE	High	[K].TISEGENLLLK.[T]		Q91ZU6	2	1	608.843	-0.26
		20	1	0.0855661	21	28	85.04	844242		TRUE	High	[K].TISEGENLLLK.[T]		Q91ZU6	2	1	608.843	0.34
		27	1	0.0138453	21	28	85.09	664047		TRUE	High	[K].TISEGENLLLK.[T]		Q91ZU6	2	1	608.843	0.54
	TRUE	86		1	Q91ZU6 [1519-1533]		High	[K].TLQEGYNLLFSESLK.[Q]		0.056	0.0315342	189.3	10.7	30.63	48.81	Peak Found	High	High	Not Found	Not Found	Not Found	Used
		Ions Score	# Protein Groups	Expectation Value	Identity Relaxed	Identity Strict	Apex RT [min]	Precursor Abundance	Quan Info	Checked	Confidence	Annotated Sequence	Modifications	Master Protein Accessions	Charge	Rank	m/z [Da]	DeltaM [ppm]
		86	1	1.25128e-08	20	27	128.24	367511		TRUE	High	[K].TLQEGYNLLFSESLK.[Q]		Q91ZU6	2	1	871.454	0.06
		63	1	2.76157e-06	20	27	128.35	160675		TRUE	High	[K].TLQEGYNLLFSESLK.[Q]		Q91ZU6	2	1	871.454	-0.36
	TRUE	41		1	Q91ZU6 [6893-6907]		High	[K].TLIAEHQTFMEEMTR.[K]		0.149	0.12394	174.1	25.9	31.79	69.98	High	High	High	Not Found	Not Found	Not Found	Used
		Ions Score	# Protein Groups	Expectation Value	Identity Relaxed	Identity Strict	Apex RT [min]	Precursor Abundance	Quan Info	Checked	Confidence	Annotated Sequence	Modifications	Master Protein Accessions	Charge	Rank	m/z [Da]	DeltaM [ppm]
		41	1	0.00032213	18	25	90.49	189637		TRUE	High	[K].TLIAEHQTFMEEMTR.[K]		Q91ZU6	3	1	612.959	-0.22
		13	1	0.179155	18	25	90.48	81915		TRUE	High	[K].TLIAEHQTFMEEMTR.[K]		Q91ZU6	3	1	612.958	-1.01
		39	1	0.000436719	18	25	90.65	141407		TRUE	High	[K].TLIAEHQTFMEEMTR.[K]		Q91ZU6	3	1	612.959	0.08
	TRUE	53		1	Q91ZU6 [5535-5551]		High	[K].TLEHALQLAGQLQSMHK.[E]		0.268	0.21908	157.8	42.2	61.31	11.38	Peak Found	High	Peak Found	Not Found	Not Found	Not Found	Used
		Ions Score	# Protein Groups	Expectation Value	Identity Relaxed	Identity Strict	Apex RT [min]	Precursor Abundance	Quan Info	Checked	Confidence	Annotated Sequence	Modifications	Master Protein Accessions	Charge	Rank	m/z [Da]	DeltaM [ppm]
		53	1	2.64947e-05	20	27	92.31	216290		TRUE	High	[K].TLEHALQLAGQLQSMHK.[E]		Q91ZU6	3	1	635.672	0.37
	TRUE	27	1xOxidation [M15]	1	Q91ZU6 [5535-5551]		High	[K].TLEHALQLAGQLQSMHK.[E]		0.208	0.0175923	165.5	34.5	23.5	22.5	High	High	Peak Found	Not Found	Not Found	Not Found	Used
		Ions Score	# Protein Groups	Expectation Value	Identity Relaxed	Identity Strict	Apex RT [min]	Precursor Abundance	Quan Info	Checked	Confidence	Annotated Sequence	Modifications	Master Protein Accessions	Charge	Rank	m/z [Da]	DeltaM [ppm]
		27	1	0.0120613	20	27	82.84	99819.9		TRUE	High	[K].TLEHALQLAGQLQSmHK.[E]	M15(Oxidation)	Q91ZU6	3	1	641.004	0.41
		13	1	0.283398	20	27	83	70658.2		TRUE	High	[K].TLEHALQLAGQLQSmHK.[E]	M15(Oxidation)	Q91ZU6	3	1	641.003	-0.45
	TRUE	51	1xCarbamidomethyl [C11]	1	Q91ZU6 [5315-5327]		High	[R].TSQLQEALLHCGR.[F]		0.047	0.0370443	191	9	25.46	55.45	High	High	High	Peak Found	Not Found	Not Found	Used
		Ions Score	# Protein Groups	Expectation Value	Identity Relaxed	Identity Strict	Apex RT [min]	Precursor Abundance	Quan Info	Checked	Confidence	Annotated Sequence	Modifications	Master Protein Accessions	Charge	Rank	m/z [Da]	DeltaM [ppm]
		51	1	4.86241e-05	20	27	72.94	83334.3		TRUE	High	[R].TSQLQEALLHcGR.[F]	C11(Carbamidomethyl)	Q91ZU6	2	1	756.884	1.36
		12	1	0.393416	20	27	72.93	418668		TRUE	High	[R].TSQLQEALLHcGR.[F]	C11(Carbamidomethyl)	Q91ZU6	3	1	504.925	0.5
		20	1	0.059409	20	27	72.79	60480		TRUE	High	[R].TSQLQEALLHcGR.[F]	C11(Carbamidomethyl)	Q91ZU6	2	1	756.883	0.39
		54	1	2.76274e-05	21	27	72.79	60480		TRUE	High	[R].TSQLQEALLHcGR.[F]	C11(Carbamidomethyl)	Q91ZU6	2	1	756.883	-0.1
		28	1	0.00991609	21	27	72.77	254461		TRUE	High	[R].TSQLQEALLHcGR.[F]	C11(Carbamidomethyl)	Q91ZU6	3	1	504.924	-0.29
		31	1	0.0045685	21	28	72.87	231837		TRUE	High	[R].TSQLQEALLHcGR.[F]	C11(Carbamidomethyl)	Q91ZU6	3	1	504.925	0.32
	TRUE	53		1	Q91ZU6 [5202-5213]		High	[K].TREEQVDGATEK.[L]		0.076	0.05595	185.8	14.2	12.26	49.93	High	High	High	Peak Found	Not Found	Not Found	Used
		Ions Score	# Protein Groups	Expectation Value	Identity Relaxed	Identity Strict	Apex RT [min]	Precursor Abundance	Quan Info	Checked	Confidence	Annotated Sequence	Modifications	Master Protein Accessions	Charge	Rank	m/z [Da]	DeltaM [ppm]
		58	1	1.07378e-05	21	28	15.05	504682		TRUE	High	[K].TREEQVDGATEK.[L]		Q91ZU6	2	1	681.828	-0.07
		53	1	2.94383e-05	21	28	15.03	477477		TRUE	High	[K].TREEQVDGATEK.[L]		Q91ZU6	2	1	681.828	0.02
		54	1	2.3709e-05	21	28	15.06	457104		TRUE	High	[K].TREEQVDGATEK.[L]		Q91ZU6	2	1	681.828	0.1
	TRUE	22		1	Q91ZU6 [7303-7309]		High	[R].TQFAESR.[K]		0.12	0.0603119	178.5	21.5	36.96	7.26	High	High	High	Peak Found	Peak Found	Peak Found	Used
		Ions Score	# Protein Groups	Expectation Value	Identity Relaxed	Identity Strict	Apex RT [min]	Precursor Abundance	Quan Info	Checked	Confidence	Annotated Sequence	Modifications	Master Protein Accessions	Charge	Rank	m/z [Da]	DeltaM [ppm]
		22	1	0.0339909	20	27	18.72	382137		TRUE	High	[R].TQFAESR.[K]		Q91ZU6	2	1	419.706	-0.63
		29	1	0.00656588	20	27	18.12	834721		TRUE	High	[R].TQFAESR.[K]		Q91ZU6	2	1	419.706	0.03
		21	1	0.0473471	20	27	18.18	604197		TRUE	High	[R].TQFAESR.[K]		Q91ZU6	2	1	419.706	-0.26
	TRUE	60		1	Q91ZU6 [4826-4836]		High	[K].TFTEQSNIYEK.[T]		0.057	0.0182257	189.1	10.9	14.99	31.64	High	High	High	Peak Found	Not Found	Not Found	Used
		Ions Score	# Protein Groups	Expectation Value	Identity Relaxed	Identity Strict	Apex RT [min]	Precursor Abundance	Quan Info	Checked	Confidence	Annotated Sequence	Modifications	Master Protein Accessions	Charge	Rank	m/z [Da]	DeltaM [ppm]
		32	1	0.00286577	19	26	44.6	685371		TRUE	High	[K].TFTEQSNIYEK.[T]		Q91ZU6	2	1	680.324	-1.75
		43	1	0.000252751	19	26	44.77	523607		TRUE	High	[K].TFTEQSNIYEK.[T]		Q91ZU6	2	1	680.325	0.4
		60	1	5.05468e-06	19	26	44.54	513397		TRUE	High	[K].TFTEQSNIYEK.[T]		Q91ZU6	2	1	680.325	0.49
	TRUE	98		1	Q91ZU6 [4154-4170]		High	[K].TFIETTDPSTASSLQAK.[M]		0.011	0.064391	197.8	2.2	4.76	92.26	High	High	High	Not Found	Not Found	Not Found	Used
		Ions Score	# Protein Groups	Expectation Value	Identity Relaxed	Identity Strict	Apex RT [min]	Precursor Abundance	Quan Info	Checked	Confidence	Annotated Sequence	Modifications	Master Protein Accessions	Charge	Rank	m/z [Da]	DeltaM [ppm]
		98	1	1.07857e-09	21	28	77.54	728961		TRUE	High	[K].TFIETTDPSTASSLQAK.[M]		Q91ZU6	2	1	898.949	-0.32
		87	1	1.33306e-08	21	28	77.54	728961		TRUE	High	[K].TFIETTDPSTASSLQAK.[M]		Q91ZU6	2	1	898.949	-0.19
		83	1	3.18309e-08	21	28	77.73	548632		TRUE	High	[K].TFIETTDPSTASSLQAK.[M]		Q91ZU6	2	1	898.949	0.02
		95	1	1.98926e-09	21	28	77.73	548632		TRUE	High	[K].TFIETTDPSTASSLQAK.[M]		Q91ZU6	2	1	898.949	-0.59
		102	1	4.62705e-10	21	28	77.44	709501		TRUE	High	[K].TFIETTDPSTASSLQAK.[M]		Q91ZU6	2	1	898.949	-0.8
	TRUE	15		1	Q91ZU6 [298-307]		High	[R].TFPNNPLELK.[A]		0.09	0.00410381	183.4	16.6	11.69	13.09	Peak Found	High	Peak Found	Peak Found	Peak Found	Peak Found	Used
		Ions Score	# Protein Groups	Expectation Value	Identity Relaxed	Identity Strict	Apex RT [min]	Precursor Abundance	Quan Info	Checked	Confidence	Annotated Sequence	Modifications	Master Protein Accessions	Charge	Rank	m/z [Da]	DeltaM [ppm]
		15	1	0.231787	22	29	96.05	549723		TRUE	High	[R].TFPNNPLELK.[A]		Q91ZU6	2	1	586.819	0.13
	TRUE	68		1	Q91ZU6 [5822-5832]		High	[K].TGPQLLELSPK.[E]		0.06	0.108123	188.7	11.3	7.82	84.92	High	High	High	Not Found	Peak Found	Not Found	Used
		Ions Score	# Protein Groups	Expectation Value	Identity Relaxed	Identity Strict	Apex RT [min]	Precursor Abundance	Quan Info	Checked	Confidence	Annotated Sequence	Modifications	Master Protein Accessions	Charge	Rank	m/z [Da]	DeltaM [ppm]
		32	1	0.00174631	17	24	92.07	735067		TRUE	High	[K].TGPQLLELSPK.[E]		Q91ZU6	2	1	591.84	-0.18
		68	1	4.53024e-07	17	24	92.07	735067		TRUE	High	[K].TGPQLLELSPK.[E]		Q91ZU6	2	1	591.84	0.34
		49	1	2.6244e-05	16	23	91.92	522284		TRUE	High	[K].TGPQLLELSPK.[E]		Q91ZU6	2	1	591.84	-0.59
		59	1	4.19876e-06	17	24	91.92	522284		TRUE	High	[K].TGPQLLELSPK.[E]		Q91ZU6	2	1	591.84	-0.18
		31	1	0.00255341	17	24	91.92	522284		TRUE	High	[K].TGPQLLELSPK.[E]		Q91ZU6	2	1	591.84	0.03
		65	1	9.61881e-07	17	24	92.11	673393		TRUE	High	[K].TGPQLLELSPK.[E]		Q91ZU6	2	1	591.84	0.24
		60	1	2.99476e-06	17	24	92.11	673393		TRUE	High	[K].TGPQLLELSPK.[E]		Q91ZU6	2	1	591.841	0.75
	TRUE	18		1	Q91ZU6 [625-642]		High	[R].TEWGSDLPSVESHLENHK.[N]		0.312	0.12916	152.5	47.5	44.92	59.91	High	High	Peak Found	Not Found	Peak Found	Peak Found	Used
		Ions Score	# Protein Groups	Expectation Value	Identity Relaxed	Identity Strict	Apex RT [min]	Precursor Abundance	Quan Info	Checked	Confidence	Annotated Sequence	Modifications	Master Protein Accessions	Charge	Rank	m/z [Da]	DeltaM [ppm]
		20	1	0.0352745	18	25	83.74	243925		TRUE	High	[R].TEWGSDLPSVESHLENHK.[N]		Q91ZU6	3	1	688.993	1.72
		18	1	0.0611038	18	25	83.75	120673		TRUE	High	[R].TEWGSDLPSVESHLENHK.[N]		Q91ZU6	3	1	688.992	-0.14
	TRUE	13		1	Q91ZU6 [5261-5269]		High	[K].EEIEPLQVK.[Q]		0.072	0.0670958	186.5	13.5	9.27	53.3	High	High	Peak Found	Not Found	Not Found	Not Found	Used
		Ions Score	# Protein Groups	Expectation Value	Identity Relaxed	Identity Strict	Apex RT [min]	Precursor Abundance	Quan Info	Checked	Confidence	Annotated Sequence	Modifications	Master Protein Accessions	Charge	Rank	m/z [Da]	DeltaM [ppm]
		13	1	0.258916	20	27	68.28	428262		TRUE	High	[K].EEIEPLQVK.[Q]		Q91ZU6	2	1	542.797	-1.16
		13	1	0.27237	20	27	68.29	420140		TRUE	High	[K].EEIEPLQVK.[Q]		Q91ZU6	2	1	542.798	-0.04
	TRUE	68	1xCarbamidomethyl [C6]	1	Q91ZU6 [4726-4739]		High	[K].EAQEVCEDLSALVK.[E]		0.084	0.200462	184.5	15.5	73.86	50.17	High	High	High	Not Found	Not Found	Not Found	Used
		Ions Score	# Protein Groups	Expectation Value	Identity Relaxed	Identity Strict	Apex RT [min]	Precursor Abundance	Quan Info	Checked	Confidence	Annotated Sequence	Modifications	Master Protein Accessions	Charge	Rank	m/z [Da]	DeltaM [ppm]
		53	1	2.96751e-05	20	27	102.62	316893		TRUE	High	[K].EAQEVcEDLSALVK.[E]	C6(Carbamidomethyl)	Q91ZU6	2	1	795.888	0.4
		30	1	0.00605026	21	28	102.62	316893		TRUE	High	[K].EAQEVcEDLSALVK.[E]	C6(Carbamidomethyl)	Q91ZU6	2	1	795.888	0.94
		40	1	0.000576466	21	28			Not Reliable	TRUE	High	[K].EAQEVcEDLSALVK.[E]	C6(Carbamidomethyl)	Q91ZU6	2	1	795.888	1.02
		68	1	1.03222e-06	21	28	102.41	288055		TRUE	High	[K].EAQEVcEDLSALVK.[E]	C6(Carbamidomethyl)	Q91ZU6	2	1	795.888	0.86
		24	1	0.0259727	20	27	102.41	288055		TRUE	High	[K].EAQEVcEDLSALVK.[E]	C6(Carbamidomethyl)	Q91ZU6	2	1	795.889	2.17
		11	1	0.450122	20	27	102.41	288055		TRUE	High	[K].EAQEVcEDLSALVK.[E]	C6(Carbamidomethyl)	Q91ZU6	2	1	795.889	1.55
	TRUE	55		1	Q91ZU6 [816-822]		High	[K].EATDYLR.[N]		0.017	0.078325	196.7	3.3	16.01	91.03	High	High	High	Not Found	Not Found	Not Found	Used
		Ions Score	# Protein Groups	Expectation Value	Identity Relaxed	Identity Strict	Apex RT [min]	Precursor Abundance	Quan Info	Checked	Confidence	Annotated Sequence	Modifications	Master Protein Accessions	Charge	Rank	m/z [Da]	DeltaM [ppm]
		55	1	1.88101e-05	20	27	36.74	728168		TRUE	High	[K].EATDYLR.[N]		Q91ZU6	2	1	434.214	0.88
		56	1	1.70345e-05	20	27	36.76	843363		TRUE	High	[K].EATDYLR.[N]		Q91ZU6	2	1	434.214	-0.46
		36	1	0.00148386	20	27	36.9	499221		TRUE	High	[K].EATDYLR.[N]		Q91ZU6	2	1	434.214	0.39
	TRUE	20		1	Q91ZU6 [946-953]		High	[K].EAVDFANR.[I]		0.117	0.0363728	179.1	20.9	7.43	31.03	High	Peak Found	High	Peak Found	Peak Found	Peak Found	Used
		Ions Score	# Protein Groups	Expectation Value	Identity Relaxed	Identity Strict	Apex RT [min]	Precursor Abundance	Quan Info	Checked	Confidence	Annotated Sequence	Modifications	Master Protein Accessions	Charge	Rank	m/z [Da]	DeltaM [ppm]
		20	1	0.0688568	21	28	36.99	634840		TRUE	High	[K].EAVDFANR.[I]		Q91ZU6	2	1	461.225	0.02
		26	1	0.0207944	21	28	36.79	900192		TRUE	High	[K].EAVDFANR.[I]		Q91ZU6	2	1	461.225	-0.38
	TRUE	73		1	Q91ZU6 [4961-4973]		High	[K].EAVTEENQSLMEK.[V]		0.013	0.0232925	197.5	2.5	44.21	72.95	High	High	High	Not Found	Not Found	Not Found	Used
		Ions Score	# Protein Groups	Expectation Value	Identity Relaxed	Identity Strict	Apex RT [min]	Precursor Abundance	Quan Info	Checked	Confidence	Annotated Sequence	Modifications	Master Protein Accessions	Charge	Rank	m/z [Da]	DeltaM [ppm]
		45	1	0.000135222	19	26	41.4	900284		TRUE	High	[K].EAVTEENQSLMEK.[V]		Q91ZU6	2	1	754.351	0.59
		73	1	1.8581e-07	18	25	41.43	559765		TRUE	High	[K].EAVTEENQSLMEK.[V]		Q91ZU6	2	1	754.351	-0.05
		72	1	2.22366e-07	18	25	41.6	343180		TRUE	High	[K].EAVTEENQSLMEK.[V]		Q91ZU6	2	1	754.351	-0.13
	TRUE	64	1xOxidation [M11]	1	Q91ZU6 [4961-4973]		High	[K].EAVTEENQSLMEK.[V]		0.161	0.0707353	172.2	27.8	5.79	44.84	High	Peak Found	Peak Found	Peak Found	Not Found	Peak Found	Used
		Ions Score	# Protein Groups	Expectation Value	Identity Relaxed	Identity Strict	Apex RT [min]	Precursor Abundance	Quan Info	Checked	Confidence	Annotated Sequence	Modifications	Master Protein Accessions	Charge	Rank	m/z [Da]	DeltaM [ppm]
		64	1	1.34339e-06	18	25	29.44	231929		TRUE	High	[K].EAVTEENQSLmEK.[V]	M11(Oxidation)	Q91ZU6	2	1	762.349	1.36
	TRUE	41		1	Q91ZU6 [5833-5840]		High	[K].EGIYIQEK.[Y]		0.029	0.0373523	194.4	5.6	46.89	74.55	High	Peak Found	High	Not Found	Not Found	Not Found	Used
		Ions Score	# Protein Groups	Expectation Value	Identity Relaxed	Identity Strict	Apex RT [min]	Precursor Abundance	Quan Info	Checked	Confidence	Annotated Sequence	Modifications	Master Protein Accessions	Charge	Rank	m/z [Da]	DeltaM [ppm]
		15	1	0.161878	20	27	42.21	287594		TRUE	High	[K].EGIYIQEK.[Y]		Q91ZU6	2	1	490.259	0.27
		41	1	0.000515408	20	27	42.21	287594		TRUE	High	[K].EGIYIQEK.[Y]		Q91ZU6	2	1	490.258	-0.23
		29	1	0.00709885	20	27	42.4	826091		TRUE	High	[K].EGIYIQEK.[Y]		Q91ZU6	2	1	490.258	0.02
	TRUE	45		1	Q91ZU6 [719-730]		High	[K].EESEVAYDWSER.[N]		0.163	0.0296245	172	28	19.76	31.43	High	High	High	Not Found	Not Found	Not Found	Used
		Ions Score	# Protein Groups	Expectation Value	Identity Relaxed	Identity Strict	Apex RT [min]	Precursor Abundance	Quan Info	Checked	Confidence	Annotated Sequence	Modifications	Master Protein Accessions	Charge	Rank	m/z [Da]	DeltaM [ppm]
		45	1	3.76655e-05	14	21	69.22	203803		TRUE	High	[K].EESEVAYDWSER.[N]		Q91ZU6	2	1	750.318	0.06
		46	1	3.49095e-05	14	21	69.22	203803		TRUE	High	[K].EESEVAYDWSER.[N]		Q91ZU6	2	1	750.318	0.31
		33	1	0.000598334	14	21	69.22	203803		TRUE	High	[K].EESEVAYDWSER.[N]		Q91ZU6	2	1	750.319	0.96
		16	1	0.030335	14	21	69.42	116769		TRUE	High	[K].EESEVAYDWSER.[N]		Q91ZU6	2	1	750.319	0.88
		30	1	0.001303	14	21	69.42	116769		TRUE	High	[K].EESEVAYDWSER.[N]		Q91ZU6	2	1	750.318	0.55
		49	1	1.65175e-05	14	21	69.18	205724		TRUE	High	[K].EESEVAYDWSER.[N]		Q91ZU6	2	1	750.318	0.06
		7	1	0.256555	13	20	69.18	205724		TRUE	High	[K].EESEVAYDWSER.[N]		Q91ZU6	2	1	750.317	-1.4
		16	1	0.0272384	13	20	69.18	205724		TRUE	High	[K].EESEVAYDWSER.[N]		Q91ZU6	2	1	750.318	-0.34
	TRUE	58		1	Q91ZU6 [3934-3943]		High	[K].DSVETSATHR.[E]		0.095	0.106738	182.7	17.3	16.31	67.21	High	High	High	Not Found	Peak Found	Peak Found	Used
		Ions Score	# Protein Groups	Expectation Value	Identity Relaxed	Identity Strict	Apex RT [min]	Precursor Abundance	Quan Info	Checked	Confidence	Annotated Sequence	Modifications	Master Protein Accessions	Charge	Rank	m/z [Da]	DeltaM [ppm]
		58	1	4.68975e-06	18	25	15.12	1.04795e+06		TRUE	High	[K].DSVETSATHR.[E]		Q91ZU6	2	1	551.76	0.03
		61	1	2.72364e-06	18	25	15.11	995038		TRUE	High	[K].DSVETSATHR.[E]		Q91ZU6	2	1	551.76	0.03
		51	1	2.81287e-05	18	25	15.12	873758		TRUE	High	[K].DSVETSATHR.[E]		Q91ZU6	2	1	551.76	-0.08
	TRUE	21	1xOxidation [M2]	1	Q91ZU6 [4417-4433]		High	[K].DMTDISHSYEDLGLLLK.[D]		0.156	0.0423944	173	27	24.98	42.29	High	High	Peak Found	Not Found	Not Found	Not Found	Used
		Ions Score	# Protein Groups	Expectation Value	Identity Relaxed	Identity Strict	Apex RT [min]	Precursor Abundance	Quan Info	Checked	Confidence	Annotated Sequence	Modifications	Master Protein Accessions	Charge	Rank	m/z [Da]	DeltaM [ppm]
		21	1	0.042785	20	27	128.13	103596		TRUE	High	[K].DmTDISHSYEDLGLLLK.[D]	M2(Oxidation)	Q91ZU6	3	1	655.988	0.83
		11	1	0.41359	20	27	128.13	103596		TRUE	High	[K].DmTDISHSYEDLGLLLK.[D]	M2(Oxidation)	Q91ZU6	3	1	655.987	-0.01
		18	1	0.0825221	20	27	128.08	112456		TRUE	High	[K].DmTDISHSYEDLGLLLK.[D]	M2(Oxidation)	Q91ZU6	3	1	655.987	-0.01
		6	1	1.29169	20	27	128.08	112456		TRUE	High	[K].DmTDISHSYEDLGLLLK.[D]	M2(Oxidation)	Q91ZU6	3	1	655.988	1.66
	TRUE	40	1xOxidation [M3]	1	Q91ZU6 [4131-4141]		High	[K].DTMLEQDITGR.[Q]		0.081	0.0602247	185	15	29.07	69.21	High	High	High	Peak Found	Peak Found	Not Found	Used
		Ions Score	# Protein Groups	Expectation Value	Identity Relaxed	Identity Strict	Apex RT [min]	Precursor Abundance	Quan Info	Checked	Confidence	Annotated Sequence	Modifications	Master Protein Accessions	Charge	Rank	m/z [Da]	DeltaM [ppm]
		30	1	0.00338089	18	25	62.45	49952.9		TRUE	High	[K].DTmLEQDITGR.[Q]	M3(Oxidation)	Q91ZU6	2	1	647.801	-0.34
		32	1	0.0020811	18	25	62.45	49952.9		TRUE	High	[K].DTmLEQDITGR.[Q]	M3(Oxidation)	Q91ZU6	2	1	647.801	0.04
		40	1	0.000387527	18	25	62.45	49952.9		TRUE	High	[K].DTmLEQDITGR.[Q]	M3(Oxidation)	Q91ZU6	2	1	647.802	1.17
		20	1	0.029547	18	25	62.82	82843.2		TRUE	High	[K].DTmLEQDITGR.[Q]	M3(Oxidation)	Q91ZU6	2	1	647.802	1.36
		10	1	0.414061	18	25	63.49	117515		TRUE	High	[K].DTmLEQDITGR.[Q]	M3(Oxidation)	Q91ZU6	2	1	647.802	1.83
		48	1	6.1419e-05	18	25	62.36	68411.2		TRUE	High	[K].DTmLEQDITGR.[Q]	M3(Oxidation)	Q91ZU6	2	1	647.801	0.42
	TRUE	19		1	Q91ZU6 [5998-6017]		High	[K].DTQDFIRDLEDPGIDPSVVK.[Q]		0.135	0.0258528	176.2	23.8	23.66	34.99	High	Peak Found	Peak Found	Not Found	Not Found	Peak Found	Used
		Ions Score	# Protein Groups	Expectation Value	Identity Relaxed	Identity Strict	Apex RT [min]	Precursor Abundance	Quan Info	Checked	Confidence	Annotated Sequence	Modifications	Master Protein Accessions	Charge	Rank	m/z [Da]	DeltaM [ppm]
		19	1	0.0534266	19	26	128.99	150291		TRUE	High	[K].DTQDFIRDLEDPGIDPSVVK.[Q]		Q91ZU6	3	1	753.709	-0.52
	TRUE	15		1	Q91ZU6 [4229-4243]		High	[K].DVPELSQHMQESTAK.[F]		0.034	0.112834	193.5	6.5	75.79	96.43	Not Found	High	Peak Found	Not Found	Not Found	Not Found	Used
		Ions Score	# Protein Groups	Expectation Value	Identity Relaxed	Identity Strict	Apex RT [min]	Precursor Abundance	Quan Info	Checked	Confidence	Annotated Sequence	Modifications	Master Protein Accessions	Charge	Rank	m/z [Da]	DeltaM [ppm]
		15	1	0.106955	18	25	49.57	262720		TRUE	High	[K].DVPELSQHMQESTAK.[F]		Q91ZU6	3	1	567.27	0.39
	TRUE	54		1	Q91ZU6 [5014-5030]		High	[K].EQLEVHHSLGPQAYSNK.[H]		0.053	0.0126809	189.9	10.1	26.76	30.65	High	High	High	Peak Found	Peak Found	Not Found	Used
		Ions Score	# Protein Groups	Expectation Value	Identity Relaxed	Identity Strict	Apex RT [min]	Precursor Abundance	Quan Info	Checked	Confidence	Annotated Sequence	Modifications	Master Protein Accessions	Charge	Rank	m/z [Da]	DeltaM [ppm]
		39	1	0.000660992	19	26	37.52	397406		TRUE	High	[K].EQLEVHHSLGPQAYSNK.[H]		Q91ZU6	3	1	646.322	-0.29
		49	1	6.62584e-05	19	26	37.44	394091		TRUE	High	[K].EQLEVHHSLGPQAYSNK.[H]		Q91ZU6	3	1	646.322	0.46
		54	1	1.90652e-05	19	26	37.97	288657		TRUE	High	[K].EQLEVHHSLGPQAYSNK.[H]		Q91ZU6	3	1	646.322	0.37
		16	1	0.111608	19	26	37.97	288657		TRUE	High	[K].EQLEVHHSLGPQAYSNK.[H]		Q91ZU6	3	1	646.322	0.56
		20	1	0.0496141	19	26	37.52	312422		TRUE	High	[K].EQLEVHHSLGPQAYSNK.[H]		Q91ZU6	4	1	484.993	0.01
	TRUE	30		1	Q91ZU6 [6882-6892]		High	[K].EVIPQEIEEVK.[T]		0.08	0.0478302	185.2	14.8	18.5	51.94	High	High	High	Peak Found	Peak Found	Not Found	Used
		Ions Score	# Protein Groups	Expectation Value	Identity Relaxed	Identity Strict	Apex RT [min]	Precursor Abundance	Quan Info	Checked	Confidence	Annotated Sequence	Modifications	Master Protein Accessions	Charge	Rank	m/z [Da]	DeltaM [ppm]
		30	1	0.00593467	20	27	83.07	744941		TRUE	High	[K].EVIPQEIEEVK.[T]		Q91ZU6	2	1	656.853	-0.34
		23	1	0.0283398	20	27	83.07	744941		TRUE	High	[K].EVIPQEIEEVK.[T]		Q91ZU6	2	1	656.853	-0.34
		23	1	0.0278198	20	27	83.17	426894		TRUE	High	[K].EVIPQEIEEVK.[T]		Q91ZU6	2	1	656.854	0.21
		33	1	0.00281419	20	27	82.97	703717		TRUE	High	[K].EVIPQEIEEVK.[T]		Q91ZU6	2	1	656.854	0.87
		27	1	0.0100775	20	27	82.97	703717		TRUE	High	[K].EVIPQEIEEVK.[T]		Q91ZU6	2	1	656.854	0.31
		14	1	0.234097	20	27	83.17	426894		TRUE	High	[K].EVIPQEIEEVK.[T]		Q91ZU6	2	1	656.853	0.03
	TRUE	26		1	Q91ZU6 [4576-4596]		High	[K].ELMVSVLGPLSIDPNMLNTQK.[Q]		0.302	0.310732	153.6	46.4	64.29	22.53	High	High	Not Found	Not Found	Not Found	Not Found	Used
		Ions Score	# Protein Groups	Expectation Value	Identity Relaxed	Identity Strict	Apex RT [min]	Precursor Abundance	Quan Info	Checked	Confidence	Annotated Sequence	Modifications	Master Protein Accessions	Charge	Rank	m/z [Da]	DeltaM [ppm]
		25	1	0.00887033	16	23	142.46	94594.3		TRUE	High	[K].ELMVSVLGPLSIDPNMLNTQK.[Q]		Q91ZU6	2	1	1150.11	1.82
		26	1	0.00609499	17	24	142.38	61915.6		TRUE	High	[K].ELMVSVLGPLSIDPNMLNTQK.[Q]		Q91ZU6	2	1	1150.1	-1.47
	TRUE	36	1xOxidation [M3]	1	Q91ZU6 [4576-4596]		High	[K].ELMVSVLGPLSIDPNMLNTQK.[Q]		0.214	0.108123	164.8	35.2	11.61	53.89	High	High	High	Not Found	Not Found	Not Found	Used
		Ions Score	# Protein Groups	Expectation Value	Identity Relaxed	Identity Strict	Apex RT [min]	Precursor Abundance	Quan Info	Checked	Confidence	Annotated Sequence	Modifications	Master Protein Accessions	Charge	Rank	m/z [Da]	DeltaM [ppm]
		36	1	0.000907946	19	26				TRUE	High	[K].ELmVSVLGPLSIDPNMLNTQK.[Q]	M3(Oxidation)	Q91ZU6	2	1	1158.1	1.58
		12	1	0.266715	19	26	138.32	52929.1		TRUE	High	[K].ELmVSVLGPLSIDPNMLNTQK.[Q]	M3(Oxidation)	Q91ZU6	3	1	772.404	-1.03
		1	1	3.27932	19	26	138.28	54607.7		TRUE	High	[K].ELmVSVLGPLSIDPNMLNTQK.[Q]	M3(Oxidation)	Q91ZU6	3	1	772.404	0.15
		4	1	1.78149	19	26	138.35	46790.5		TRUE	High	[K].ELmVSVLGPLSIDPNMLNTQK.[Q]	M3(Oxidation)	Q91ZU6	2	1	1158.1	0.21
	TRUE	40	2xOxidation [M2; M9]	1	Q91ZU6 [3618-3631]		High	[R].DMQGSTQAMEEIVR.[N]		0.661	0.37289	120.4	79.6	23.08	53.31	Peak Found	High	Peak Found	Not Found	Not Found	Not Found	Used
		Ions Score	# Protein Groups	Expectation Value	Identity Relaxed	Identity Strict	Apex RT [min]	Precursor Abundance	Quan Info	Checked	Confidence	Annotated Sequence	Modifications	Master Protein Accessions	Charge	Rank	m/z [Da]	DeltaM [ppm]
		40	1	0.00022409	16	23	38.01	26520.1		TRUE	High	[R].DmQGSTQAmEEIVR.[N]	M2(Oxidation); M9(Oxidation)	Q91ZU6	2	1	813.859	0.2
	TRUE	88		1	Q91ZU6 [1485-1500]		High	[K].EQFSEALQTTQIFLAK.[H]		0.099	0.0577027	182.1	17.9	26.98	54.3	High	Peak Found	Peak Found	Not Found	Not Found	Not Found	Used
		Ions Score	# Protein Groups	Expectation Value	Identity Relaxed	Identity Strict	Apex RT [min]	Precursor Abundance	Quan Info	Checked	Confidence	Annotated Sequence	Modifications	Master Protein Accessions	Charge	Rank	m/z [Da]	DeltaM [ppm]
		88	1	7.35769e-09	19	26	129.9	298030		TRUE	High	[K].EQFSEALQTTQIFLAK.[H]		Q91ZU6	2	1	927.485	-0.7
	TRUE	33		1	Q91ZU6 [4286-4294]		High	[K].EMEDTIQEK.[K]		0.093	0.0385241	183.1	16.9	2.91	31.18	Peak Found	High	High	Not Found	Peak Found	Peak Found	Used
		Ions Score	# Protein Groups	Expectation Value	Identity Relaxed	Identity Strict	Apex RT [min]	Precursor Abundance	Quan Info	Checked	Confidence	Annotated Sequence	Modifications	Master Protein Accessions	Charge	Rank	m/z [Da]	DeltaM [ppm]
		34	1	0.00200031	19	26	28.81	439696		TRUE	High	[K].EMEDTIQEK.[K]		Q91ZU6	2	1	561.753	0.12
		14	1	0.149634	18	25	28.81	439696		TRUE	High	[K].EMEDTIQEK.[K]		Q91ZU6	2	1	561.752	-1.19
		33	1	0.00244734	19	26	28.89	366415		TRUE	High	[K].EMEDTIQEK.[K]		Q91ZU6	2	1	561.753	0.66
	TRUE	65		1	Q91ZU6 [3618-3631]		High	[R].DMQGSTQAMEEIVR.[N]		0.22	0.0941916	163.9	36.1	17.79	51.59	High	Peak Found	High	Not Found	Peak Found	Not Found	Used
		Ions Score	# Protein Groups	Expectation Value	Identity Relaxed	Identity Strict	Apex RT [min]	Precursor Abundance	Quan Info	Checked	Confidence	Annotated Sequence	Modifications	Master Protein Accessions	Charge	Rank	m/z [Da]	DeltaM [ppm]
		43	1	0.000135632	17	24	90.03	115503		TRUE	High	[R].DMQGSTQAMEEIVR.[N]		Q91ZU6	2	1	797.864	1.03
		65	1	9.57996e-07	17	24	90.03	115503		TRUE	High	[R].DMQGSTQAMEEIVR.[N]		Q91ZU6	2	1	797.864	0.41
		16	1	0.0641747	17	24	90.03	115503		TRUE	High	[R].DMQGSTQAMEEIVR.[N]		Q91ZU6	2	1	797.864	-0.12
		54	1	1.0101e-05	17	24	89.59	139676		TRUE	High	[R].DMQGSTQAMEEIVR.[N]		Q91ZU6	2	1	797.864	0.57
	TRUE	105		1	Q91ZU6 [4022-4036]		High	[K].ALQGQISSQQVAVEK.[L]		0.19	0.246895	168.1	31.9	142.41	113.07	High	High	Not Found	Not Found	Not Found	Not Found	Used
		Ions Score	# Protein Groups	Expectation Value	Identity Relaxed	Identity Strict	Apex RT [min]	Precursor Abundance	Quan Info	Checked	Confidence	Annotated Sequence	Modifications	Master Protein Accessions	Charge	Rank	m/z [Da]	DeltaM [ppm]
		76	1	1.18506e-07	19	26	50.66	543838		TRUE	High	[K].ALQGQISSQQVAVEK.[L]		Q91ZU6	2	1	793.431	-0.38
		105	1	1.58196e-10	19	26				TRUE	High	[K].ALQGQISSQQVAVEK.[L]		Q91ZU6	2	1	793.431	0.47
	TRUE	6		1	Q91ZU6 [3120-3147]		High	[R].AILSELPNEVSNVPSHGISPISNSSEVR.[A]		0.136	0.463695	176	24	94.57	35.9	Not Found	High	High	High	Not Found	Not Found	Used
		Ions Score	# Protein Groups	Expectation Value	Identity Relaxed	Identity Strict	Apex RT [min]	Precursor Abundance	Quan Info	Checked	Confidence	Annotated Sequence	Modifications	Master Protein Accessions	Charge	Rank	m/z [Da]	DeltaM [ppm]
		6	1	0.685207	17	24				TRUE	High	[R].AILSELPNEVSNVPSHGISPISNSSEVR.[A]		Q91ZU6	3	1	978.173	0.82
		5	1	1.00763	17	24	112.04	125448		TRUE	High	[R].AILSELPNEVSNVPSHGISPISNSSEVR.[A]		Q91ZU6	3	1	978.172	-0.12
		7	1	0.582266	17	24	112.06	294612		TRUE	High	[R].AILSELPNEVSNVPSHGISPISNSSEVR.[A]		Q91ZU6	3	1	978.171	-0.43
	TRUE	49		1	Q91ZU6 [3464-3477]		High	[K].AIQTVNVQDTELVK.[N]		0.061	0.227209	188.5	11.5	74.1	34.11	High	High	Peak Found	Not Found	Not Found	Peak Found	Used
		Ions Score	# Protein Groups	Expectation Value	Identity Relaxed	Identity Strict	Apex RT [min]	Precursor Abundance	Quan Info	Checked	Confidence	Annotated Sequence	Modifications	Master Protein Accessions	Charge	Rank	m/z [Da]	DeltaM [ppm]
		49	1	7.16798e-05	20	27				TRUE	High	[K].AIQTVNVQDTELVK.[N]		Q91ZU6	2	1	779.428	0.5
		11	1	0.369995	19	26	82.47	370078		TRUE	High	[K].AIQTVNVQDTELVK.[N]		Q91ZU6	2	1	779.429	1.76
	TRUE	9		1	Q91ZU6 [1240-1247]		High	[K].AISDEMFK.[T]		0.127	0.0981452	177.5	22.5	2.68	62.48	High	Peak Found	High	Not Found	Not Found	Not Found	Used
		Ions Score	# Protein Groups	Expectation Value	Identity Relaxed	Identity Strict	Apex RT [min]	Precursor Abundance	Quan Info	Checked	Confidence	Annotated Sequence	Modifications	Master Protein Accessions	Charge	Rank	m/z [Da]	DeltaM [ppm]
		9	1	0.453378	18	25	67.74	86491.5		TRUE	High	[K].AISDEMFK.[T]		Q91ZU6	2	1	470.726	0
		12	1	0.265214	18	25	67.85	111404		TRUE	High	[K].AISDEMFK.[T]		Q91ZU6	2	1	470.726	-0.71
		13	1	0.17517	18	25	67.85	111404		TRUE	High	[K].AISDEMFK.[T]		Q91ZU6	2	1	470.726	-0.13
	TRUE	33		1	Q91ZU6 [647-656]		High	[R].AIEEFESSLK.[E]		0.01	0.0950359	198.6	1.4	8.28	130.36	High	High	High	Peak Found	Not Found	Not Found	Used
		Ions Score	# Protein Groups	Expectation Value	Identity Relaxed	Identity Strict	Apex RT [min]	Precursor Abundance	Quan Info	Checked	Confidence	Annotated Sequence	Modifications	Master Protein Accessions	Charge	Rank	m/z [Da]	DeltaM [ppm]
		33	1	0.00365011	21	28	74.29	1096515		TRUE	High	[R].AIEEFESSLK.[E]		Q91ZU6	2	1	576.793	0.11
		27	1	0.0111858	20	27	74.03	1.19737e+06		TRUE	High	[R].AIEEFESSLK.[E]		Q91ZU6	2	1	576.793	-0.42
		27	1	0.0156065	21	28	74.26	830072		TRUE	High	[R].AIEEFESSLK.[E]		Q91ZU6	2	1	576.793	0.11
	TRUE	41		1	Q91ZU6 [1325-1334]		High	[K].ALALQLNQQK.[M]		0.284	0.0471943	155.8	44.2	30.61	35.62	High	Peak Found	Peak Found	Peak Found	Not Found	Not Found	Used
		Ions Score	# Protein Groups	Expectation Value	Identity Relaxed	Identity Strict	Apex RT [min]	Precursor Abundance	Quan Info	Checked	Confidence	Annotated Sequence	Modifications	Master Protein Accessions	Charge	Rank	m/z [Da]	DeltaM [ppm]
		41	1	0.000286551	18	25	67.56	185889		TRUE	High	[K].ALALQLNQQK.[M]		Q91ZU6	2	1	563.833	0.65
		23	1	0.0184835	19	26	67.56	185889		TRUE	High	[K].ALALQLNQQK.[M]		Q91ZU6	2	1	563.833	0
	TRUE	25		1	Q91ZU6 [1759-1767]		High	[R].AAHEGLIDR.[E]		0.075	0.0632648	186.1	13.9	59.41	79.51	Peak Found	High	High	Not Found	Not Found	Not Found	Used
		Ions Score	# Protein Groups	Expectation Value	Identity Relaxed	Identity Strict	Apex RT [min]	Precursor Abundance	Quan Info	Checked	Confidence	Annotated Sequence	Modifications	Master Protein Accessions	Charge	Rank	m/z [Da]	DeltaM [ppm]
		25	1	0.0243308	21	28	23.75	296250		TRUE	High	[R].AAHEGLIDR.[E]		Q91ZU6	2	1	491.259	-1.18
		10	1	0.891808	22	29	23.95	132166		TRUE	High	[R].AAHEGLIDR.[E]		Q91ZU6	2	1	491.259	-1.49
	TRUE	40		1	Q91ZU6 [4854-4864]		High	[K].AALQLQLNTMK.[T]		0.087	0.134699	184	16	7.68	76.35	Peak Found	High	High	Not Found	Not Found	Not Found	Used
		Ions Score	# Protein Groups	Expectation Value	Identity Relaxed	Identity Strict	Apex RT [min]	Precursor Abundance	Quan Info	Checked	Confidence	Annotated Sequence	Modifications	Master Protein Accessions	Charge	Rank	m/z [Da]	DeltaM [ppm]
		29	1	0.00903006	21	28	90.45	318180		TRUE	High	[K].AALQLQLNTMK.[T]		Q91ZU6	2	1	615.847	-0.73
		40	1	0.000655917	21	28	90.32	266714		TRUE	High	[K].AALQLQLNTMK.[T]		Q91ZU6	2	1	615.848	0.36
	TRUE	84		1	Q91ZU6 [2710-2729]		High	[K].AEDLENVSPEISPSSDNIVR.[S]		0.133	0.070086	176.5	23.5	11.88	48.77	High	High	High	Not Found	Not Found	Not Found	Used
		Ions Score	# Protein Groups	Expectation Value	Identity Relaxed	Identity Strict	Apex RT [min]	Precursor Abundance	Quan Info	Checked	Confidence	Annotated Sequence	Modifications	Master Protein Accessions	Charge	Rank	m/z [Da]	DeltaM [ppm]
		84	1	1.94971e-08	20	26	91.92	194323		TRUE	High	[K].AEDLENVSPEISPSSDNIVR.[S]		Q91ZU6	2	1	1086.03	0.54
		47	1	0.000106351	19	26	91.92	194323		TRUE	High	[K].AEDLENVSPEISPSSDNIVR.[S]		Q91ZU6	2	1	1086.03	-0.81
		59	1	6.00816e-06	19	26	92.09	127394		TRUE	High	[K].AEDLENVSPEISPSSDNIVR.[S]		Q91ZU6	2	1	1086.03	0.09
		41	1	0.000385249	19	26	92.09	127394		TRUE	High	[K].AEDLENVSPEISPSSDNIVR.[S]		Q91ZU6	2	1	1086.03	0.09
		23	1	0.0245162	19	26	91.62	170414		TRUE	High	[K].AEDLENVSPEISPSSDNIVR.[S]		Q91ZU6	2	1	1086.03	1.89
		18	1	0.068666	19	26	91.62	170414		TRUE	High	[K].AEDLENVSPEISPSSDNIVR.[S]		Q91ZU6	2	1	1086.03	0.31
	TRUE	61		1	Q91ZU6 [2989-3005]		High	[K].AGILQFTPENSDSTLSR.[L]		0.126	0.0143823	177.6	22.4	17.67	24.44	High	High	High	Not Found	Not Found	Not Found	Used
		Ions Score	# Protein Groups	Expectation Value	Identity Relaxed	Identity Strict	Apex RT [min]	Precursor Abundance	Quan Info	Checked	Confidence	Annotated Sequence	Modifications	Master Protein Accessions	Charge	Rank	m/z [Da]	DeltaM [ppm]
		61	1	5.57282e-06	21	28	102.11	261730		TRUE	High	[K].AGILQFTPENSDSTLSR.[L]		Q91ZU6	2	1	918.461	0.33
		44	1	0.00027941	21	28	102.11	261730		TRUE	High	[K].AGILQFTPENSDSTLSR.[L]		Q91ZU6	2	1	918.461	0.4
		26	1	0.0142361	20	27	102.12	151757		TRUE	High	[K].AGILQFTPENSDSTLSR.[L]		Q91ZU6	2	1	918.46	-0.8
		41	1	0.00054625	20	27	101.97	241325		TRUE	High	[K].AGILQFTPENSDSTLSR.[L]		Q91ZU6	2	1	918.459	-1.47
		69	1	8.98057e-07	21	28	101.97	241325		TRUE	High	[K].AGILQFTPENSDSTLSR.[L]		Q91ZU6	2	1	918.461	0.53
	TRUE	25		1	Q91ZU6 [5695-5702]		High	[K].AFTMDILR.[H]		0.079	0.0132161	185.3	14.7	21.14	29.58	High	Peak Found	Peak Found	Peak Found	Peak Found	Not Found	Used
		Ions Score	# Protein Groups	Expectation Value	Identity Relaxed	Identity Strict	Apex RT [min]	Precursor Abundance	Quan Info	Checked	Confidence	Annotated Sequence	Modifications	Master Protein Accessions	Charge	Rank	m/z [Da]	DeltaM [ppm]
		25	1	0.0170871	20	27	106.15	207099		TRUE	High	[K].AFTMDILR.[H]		Q91ZU6	2	1	483.757	-0.1
		7	1	1.13414	20	27	106.15	207099		TRUE	High	[K].AFTMDILR.[H]		Q91ZU6	2	1	483.757	-0.23
	TRUE	100		1	Q91ZU6 [6262-6281]		High	[K].AGNDLIESSEGEEASNLQYK.[L]		0.152	0.0416105	173.6	26.4	19.17	38.83	High	High	High	Not Found	Not Found	Not Found	Used
		Ions Score	# Protein Groups	Expectation Value	Identity Relaxed	Identity Strict	Apex RT [min]	Precursor Abundance	Quan Info	Checked	Confidence	Annotated Sequence	Modifications	Master Protein Accessions	Charge	Rank	m/z [Da]	DeltaM [ppm]
		76	1	6.97983e-08	17	24	79.29	229230		TRUE	High	[K].AGNDLIESSEGEEASNLQYK.[L]		Q91ZU6	2	1	1077.5	-0.05
		31	1	0.00235421	17	24	79.29	229230		TRUE	High	[K].AGNDLIESSEGEEASNLQYK.[L]		Q91ZU6	2	1	1077.5	0.06
		61	1	2.40524e-06	17	24	79.29	229230		TRUE	High	[K].AGNDLIESSEGEEASNLQYK.[L]		Q91ZU6	2	1	1077.5	1.2
		22	1	0.0158622	17	24	79.69	129287		TRUE	High	[K].AGNDLIESSEGEEASNLQYK.[L]		Q91ZU6	2	1	1077.5	0.63
		33	1	0.0013027	17	24	79.69	129287		TRUE	High	[K].AGNDLIESSEGEEASNLQYK.[L]		Q91ZU6	2	1	1077.5	-0.05
		74	1	1.06622e-07	17	24	79.69	129287		TRUE	High	[K].AGNDLIESSEGEEASNLQYK.[L]		Q91ZU6	2	1	1077.49	-1.07
		100	1	3.049e-10	17	24	79.14	189870		TRUE	High	[K].AGNDLIESSEGEEASNLQYK.[L]		Q91ZU6	2	1	1077.5	0.29
		22	1	0.0160817	17	24	79.14	189870		TRUE	High	[K].AGNDLIESSEGEEASNLQYK.[L]		Q91ZU6	2	1	1077.5	0.97
	TRUE	85		1	Q91ZU6 [5231-5256]		High	[K].AEEHEESQGPVGTETETINQQLDVFK.[V]		0.097	0.0374413	182.3	17.7	43.69	43.8	High	High	High	Peak Found	Not Found	Not Found	Used
		Ions Score	# Protein Groups	Expectation Value	Identity Relaxed	Identity Strict	Apex RT [min]	Precursor Abundance	Quan Info	Checked	Confidence	Annotated Sequence	Modifications	Master Protein Accessions	Charge	Rank	m/z [Da]	DeltaM [ppm]
		45	1	8.11256e-05	17	24	102.61	283249		TRUE	High	[K].AEEHEESQGPVGTETETINQQLDVFK.[V]		Q91ZU6	3	1	972.456	-0.05
		66	1	7.87332e-07	17	24	102.61	283249		TRUE	High	[K].AEEHEESQGPVGTETETINQQLDVFK.[V]		Q91ZU6	3	1	972.456	-0.05
		69	1	3.65464e-07	17	24	102.61	283249		TRUE	High	[K].AEEHEESQGPVGTETETINQQLDVFK.[V]		Q91ZU6	3	1	972.456	0.14
		53	1	1.47965e-05	17	24	102.56	89399.2		TRUE	High	[K].AEEHEESQGPVGTETETINQQLDVFK.[V]		Q91ZU6	3	1	972.455	-0.8
		85	1	8.55014e-09	17	24	102.56	89399.2		TRUE	High	[K].AEEHEESQGPVGTETETINQQLDVFK.[V]		Q91ZU6	3	1	972.457	1.02
		62	1	1.75856e-06	17	24	102.56	89399.2		TRUE	High	[K].AEEHEESQGPVGTETETINQQLDVFK.[V]		Q91ZU6	3	1	972.457	0.52
		33	1	0.00139366	17	24	102.52	258202		TRUE	High	[K].AEEHEESQGPVGTETETINQQLDVFK.[V]		Q91ZU6	3	1	972.456	-0.17
		84	1	1.25558e-08	17	24	102.52	258202		TRUE	High	[K].AEEHEESQGPVGTETETINQQLDVFK.[V]		Q91ZU6	3	1	972.456	0.2
	TRUE	22		1	Q91ZU6 [4788-4796]		High	[K].DFQAWLDAK.[K]		0.089	0.0990124	183.6	16.4	28.3	70.13	High	High	High	Peak Found	Not Found	Not Found	Used
		Ions Score	# Protein Groups	Expectation Value	Identity Relaxed	Identity Strict	Apex RT [min]	Precursor Abundance	Quan Info	Checked	Confidence	Annotated Sequence	Modifications	Master Protein Accessions	Charge	Rank	m/z [Da]	DeltaM [ppm]
		26	1	0.0186849	21	28	106.72	190748		TRUE	High	[K].DFQAWLDAK.[K]		Q91ZU6	2	1	547.27	0.9
		22	1	0.0465652	21	28	107.11	97053		TRUE	High	[K].DFQAWLDAK.[K]		Q91ZU6	2	1	547.269	0.01
		25	1	0.0266478	21	28	106.83	92401.8		TRUE	High	[K].DFQAWLDAK.[K]		Q91ZU6	2	1	547.27	1.24
		14	1	0.309073	21	28	106.53	128287		TRUE	High	[K].DFQAWLDAK.[K]		Q91ZU6	2	1	547.269	0.01
	TRUE	57		1	Q91ZU6 [1120-1128]		High	[K].DDLGTITNK.[C]		0.021	0.0437842	196	4	45.87	69.98	High	High	High	Not Found	Not Found	Not Found	Used
		Ions Score	# Protein Groups	Expectation Value	Identity Relaxed	Identity Strict	Apex RT [min]	Precursor Abundance	Quan Info	Checked	Confidence	Annotated Sequence	Modifications	Master Protein Accessions	Charge	Rank	m/z [Da]	DeltaM [ppm]
		57	1	1.74123e-05	22	29	38.62	489991		TRUE	High	[K].DDLGTITNK.[C]		Q91ZU6	2	1	488.751	-0.07
		30	1	0.00837188	22	29	38.77	889919		TRUE	High	[K].DDLGTITNK.[C]		Q91ZU6	2	1	488.751	-0.26
		34	1	0.00325704	22	29	38.77	552466		TRUE	High	[K].DDLGTITNK.[C]		Q91ZU6	2	1	488.751	-0.51
		21	1	0.0792178	22	29	38.77	552466		TRUE	High	[K].DDLGTITNK.[C]		Q91ZU6	2	1	488.751	-0.39
	TRUE	31		1	Q91ZU6 [6005-6017]		High	[R].DLEDPGIDPSVVK.[Q]		0.082	0.0581857	184.9	15.1	12.9	53.47	High	Peak Found	Peak Found	Peak Found	Not Found	Not Found	Used
		Ions Score	# Protein Groups	Expectation Value	Identity Relaxed	Identity Strict	Apex RT [min]	Precursor Abundance	Quan Info	Checked	Confidence	Annotated Sequence	Modifications	Master Protein Accessions	Charge	Rank	m/z [Da]	DeltaM [ppm]
		31	1	0.00499376	20	27	86	290119		TRUE	High	[R].DLEDPGIDPSVVK.[Q]		Q91ZU6	2	1	692.354	0.56
	TRUE	17		1	Q91ZU6 [5705-5716]		High	[K].DIIDELVTSGHK.[I]		0.134	0.0296245	176.3	23.7	20.99	34.19	High	High	Peak Found	Peak Found	Peak Found	Peak Found	Used
		Ions Score	# Protein Groups	Expectation Value	Identity Relaxed	Identity Strict	Apex RT [min]	Precursor Abundance	Quan Info	Checked	Confidence	Annotated Sequence	Modifications	Master Protein Accessions	Charge	Rank	m/z [Da]	DeltaM [ppm]
		17	1	0.128781	20	27	102.73	315671		TRUE	High	[K].DIIDELVTSGHK.[I]		Q91ZU6	2	1	663.849	0.66
		29	1	0.0069319	20	27	102.66	300870		TRUE	High	[K].DIIDELVTSGHK.[I]		Q91ZU6	2	1	663.849	1.12
	TRUE	82		1	Q91ZU6 [5859-5875]		High	[R].AVVLDEAISQSTQFHDK.[I]		0.513	0.355889	132.1	67.9	38.79	22.71	High	High	High	Peak Found	Peak Found	Peak Found	Used
		Ions Score	# Protein Groups	Expectation Value	Identity Relaxed	Identity Strict	Apex RT [min]	Precursor Abundance	Quan Info	Checked	Confidence	Annotated Sequence	Modifications	Master Protein Accessions	Charge	Rank	m/z [Da]	DeltaM [ppm]
		12	1	0.421106	20	27	87.37	645243		TRUE	High	[R].AVVLDEAISQSTQFHDK.[I]		Q91ZU6	3	1	629.987	0.35
		82	1	3.82321e-08	20	27	87.26	204408		TRUE	High	[R].AVVLDEAISQSTQFHDK.[I]		Q91ZU6	2	1	944.478	1.98
		41	1	0.000491392	20	27				TRUE	High	[R].AVVLDEAISQSTQFHDK.[I]		Q91ZU6	2	1	944.479	3.46
		26	1	0.0156991	20	27	87.28	501834		TRUE	High	[R].AVVLDEAISQSTQFHDK.[I]		Q91ZU6	3	1	629.987	0.93
	TRUE	103		1	Q91ZU6 [757-773]		High	[K].AVQEIAEQLLLENHPAR.[L]		0.101	0.0291133	181.7	18.3	37.64	42.26	High	High	High	High	Peak Found	Not Found	Used
		Ions Score	# Protein Groups	Expectation Value	Identity Relaxed	Identity Strict	Apex RT [min]	Precursor Abundance	Quan Info	Checked	Confidence	Annotated Sequence	Modifications	Master Protein Accessions	Charge	Rank	m/z [Da]	DeltaM [ppm]
		75	1	1.39141e-07	19	26	111.85	549980		TRUE	High	[K].AVQEIAEQLLLENHPAR.[L]		Q91ZU6	3	1	644.35	0.07
		103	1	1.88271e-10	18	25	111.87	74575.3		TRUE	High	[K].AVQEIAEQLLLENHPAR.[L]		Q91ZU6	2	1	966.022	0.68
		37	1	0.000844858	18	25	111.85	549980		TRUE	High	[K].AVQEIAEQLLLENHPAR.[L]		Q91ZU6	3	1	644.35	0.55
		51	1	3.32247e-05	18	25	111.87	74575.3		TRUE	High	[K].AVQEIAEQLLLENHPAR.[L]		Q91ZU6	2	1	966.021	0.11
		22	1	0.0262096	18	25	111.59	212957		TRUE	High	[K].AVQEIAEQLLLENHPAR.[L]		Q91ZU6	3	1	644.35	0.17
		32	1	0.00236373	18	25	111.59	212957		TRUE	High	[K].AVQEIAEQLLLENHPAR.[L]		Q91ZU6	3	1	644.35	-0.21
		38	1	0.000589654	18	25	111.59	212957		TRUE	High	[K].AVQEIAEQLLLENHPAR.[L]		Q91ZU6	3	1	644.35	-0.21
		15	1	0.116892	18	25	111.59	212957		TRUE	High	[K].AVQEIAEQLLLENHPAR.[L]		Q91ZU6	3	1	644.35	0.55
		37	1	0.000690972	18	25	111.59	212957		TRUE	High	[K].AVQEIAEQLLLENHPAR.[L]		Q91ZU6	3	1	644.35	0.36
		30	1	0.00387669	18	25	112.17	23089.7		TRUE	High	[K].AVQEIAEQLLLENHPAR.[L]		Q91ZU6	2	1	966.021	0.17
		10	1	0.346307	18	25	111.57	81947.6		TRUE	High	[K].AVQEIAEQLLLENHPAR.[L]		Q91ZU6	3	1	644.35	0.26
		56	1	9.91884e-06	18	25	111.66	58877.1		TRUE	High	[K].AVQEIAEQLLLENHPAR.[L]		Q91ZU6	2	1	966.021	0.24
		57	1	8.17706e-06	18	25	111.65	389594		TRUE	High	[K].AVQEIAEQLLLENHPAR.[L]		Q91ZU6	3	1	644.349	-0.69
		35	1	0.00124623	18	25	111.65	389594		TRUE	High	[K].AVQEIAEQLLLENHPAR.[L]		Q91ZU6	3	1	644.35	-0.12
	TRUE	34		1	Q91ZU6 [7089-7106]		High	[K].DAYKPITDADKIEDEVTR.[Q]		0.084	0.0696236	184.6	15.4	19.38	66.45	Peak Found	High	High	Not Found	Not Found	Not Found	Used
		Ions Score	# Protein Groups	Expectation Value	Identity Relaxed	Identity Strict	Apex RT [min]	Precursor Abundance	Quan Info	Checked	Confidence	Annotated Sequence	Modifications	Master Protein Accessions	Charge	Rank	m/z [Da]	DeltaM [ppm]
		25	1	0.0170293	19	26	80.72	153043		TRUE	High	[K].DAYKPITDADKIEDEVTR.[Q]		Q91ZU6	3	1	693.68	0.92
		34	1	0.00186722	19	26	81.03	85319.5		TRUE	High	[K].DAYKPITDADKIEDEVTR.[Q]		Q91ZU6	3	1	693.68	1.19
	TRUE	85	1xCarbamidomethyl [C1]	1	Q91ZU6 [1129-1146]		High	[K].CEEFFSQAADSPSVPALR.[S]		0.182	0.0296279	169.2	30.8	19.89	33.04	High	High	High	Peak Found	Not Found	Not Found	Used
		Ions Score	# Protein Groups	Expectation Value	Identity Relaxed	Identity Strict	Apex RT [min]	Precursor Abundance	Quan Info	Checked	Confidence	Annotated Sequence	Modifications	Master Protein Accessions	Charge	Rank	m/z [Da]	DeltaM [ppm]
		85	1	1.12513e-08	18	25	107.65	170087		TRUE	High	[K].cEEFFSQAADSPSVPALR.[S]	C1(Carbamidomethyl)	Q91ZU6	2	1	1005.96	-0.32
		41	1	0.000277194	18	25	107.72	104926		TRUE	High	[K].cEEFFSQAADSPSVPALR.[S]	C1(Carbamidomethyl)	Q91ZU6	2	1	1005.97	1.02
		57	1	7.0502e-06	18	25	107.72	104926		TRUE	High	[K].cEEFFSQAADSPSVPALR.[S]	C1(Carbamidomethyl)	Q91ZU6	2	1	1005.97	1.38
		53	1	1.97789e-05	18	25	107.42	120211		TRUE	High	[K].cEEFFSQAADSPSVPALR.[S]	C1(Carbamidomethyl)	Q91ZU6	2	1	1005.96	-0.38
	TRUE	38	1xCarbamidomethyl [C1]	1	Q91ZU6 [4905-4929]		High	[R].CQHSLDGVTFSLDPTESESSIAELK.[S]		0.41	0.276836	141.8	58.2	45.77	68.37	High	High	Peak Found	Not Found	Peak Found	Peak Found	Used
		Ions Score	# Protein Groups	Expectation Value	Identity Relaxed	Identity Strict	Apex RT [min]	Precursor Abundance	Quan Info	Checked	Confidence	Annotated Sequence	Modifications	Master Protein Accessions	Charge	Rank	m/z [Da]	DeltaM [ppm]
		38	1	0.000508239	18	25	119.52	770050		TRUE	High	[R].cQHSLDGVTFSLDPTESESSIAELK.[S]	C1(Carbamidomethyl)	Q91ZU6	3	1	917.432	-0.79
		35	1	0.00132454	18	25	121.02	148586		TRUE	High	[R].cQHSLDGVTFSLDPTESESSIAELK.[S]	C1(Carbamidomethyl)	Q91ZU6	3	1	917.433	1.14
	TRUE	28		1	Q91ZU6 [680-686]		High	[R].LESQYAK.[L]		0.044	0.140159	191.5	8.5	111.85	62.46	High	Not Found	Peak Found	Not Found	Not Found	Peak Found	Used
		Ions Score	# Protein Groups	Expectation Value	Identity Relaxed	Identity Strict	Apex RT [min]	Precursor Abundance	Quan Info	Checked	Confidence	Annotated Sequence	Modifications	Master Protein Accessions	Charge	Rank	m/z [Da]	DeltaM [ppm]
		28	1	0.0104515	21	28	17.81	245606		TRUE	High	[R].LESQYAK.[L]		Q91ZU6	2	1	419.719	-0.2
	TRUE	10		1	Q91ZU6 [954-973]		High	[R].IEQQYQSVLTLWHESHINMK.[S]		0.449	0.289531	138	62	25.52	50.92	High	High	Peak Found	Not Found	Not Found	Not Found	Used
		Ions Score	# Protein Groups	Expectation Value	Identity Relaxed	Identity Strict	Apex RT [min]	Precursor Abundance	Quan Info	Checked	Confidence	Annotated Sequence	Modifications	Master Protein Accessions	Charge	Rank	m/z [Da]	DeltaM [ppm]
		10	1	0.378092	18	25	113.72	93902.6		TRUE	High	[R].IEQQYQSVLTLWHESHINMK.[S]		Q91ZU6	4	1	621.814	0.7
		6	1	0.898663	18	25	114.14	35576.7		TRUE	High	[R].IEQQYQSVLTLWHESHINMK.[S]		Q91ZU6	4	1	621.814	-0.48
		9	1	0.476497	19	26	113.72	93902.6		TRUE	High	[R].IEQQYQSVLTLWHESHINMK.[S]		Q91ZU6	4	1	621.814	0.3
	TRUE	76		1	Q91ZU6 [5681-5694]		High	[R].LEQDQTSAQLQVQK.[A]		0.026	0.0522656	194.9	5.1	2.79	59.21	High	High	Peak Found	Not Found	Not Found	Not Found	Used
		Ions Score	# Protein Groups	Expectation Value	Identity Relaxed	Identity Strict	Apex RT [min]	Precursor Abundance	Quan Info	Checked	Confidence	Annotated Sequence	Modifications	Master Protein Accessions	Charge	Rank	m/z [Da]	DeltaM [ppm]
		76	1	1.63753e-07	21	28	38.08	635513		TRUE	High	[R].LEQDQTSAQLQVQK.[A]		Q91ZU6	2	1	808.418	0.12
		65	1	2.38949e-06	21	28	38.11	622068		TRUE	High	[R].LEQDQTSAQLQVQK.[A]		Q91ZU6	2	1	808.418	-0.26
	TRUE	49		1	Q91ZU6 [1015-1038]		High	[R].LEDFLEDSQESQIFSGSDISQLEK.[E]		0.124	0.0680286	178	22	18.12	50.6	High	High	High	Not Found	Not Found	Not Found	Used
		Ions Score	# Protein Groups	Expectation Value	Identity Relaxed	Identity Strict	Apex RT [min]	Precursor Abundance	Quan Info	Checked	Confidence	Annotated Sequence	Modifications	Master Protein Accessions	Charge	Rank	m/z [Da]	DeltaM [ppm]
		24	1	0.0141216	18	25	131.91	297269		TRUE	High	[R].LEDFLEDSQESQIFSGSDISQLEK.[E]		Q91ZU6	3	1	915.432	0.95
		13	1	0.14565	17	24	131.98	170450		TRUE	High	[R].LEDFLEDSQESQIFSGSDISQLEK.[E]		Q91ZU6	3	1	915.432	0.82
		26	1	0.00785317	18	25				TRUE	High	[R].LEDFLEDSQESQIFSGSDISQLEK.[E]		Q91ZU6	2	1	1372.65	2
		49	1	3.88428e-05	17	24	131.72	255584		TRUE	High	[R].LEDFLEDSQESQIFSGSDISQLEK.[E]		Q91ZU6	3	1	915.432	0.75
	TRUE	108		1	Q91ZU6 [4551-4569]		High	[K].LEESSNNLTQFQTTEAQLK.[Q]		0.064	0.103365	187.9	12.1	17.84	76.57	High	High	High	Not Found	Not Found	Not Found	Used
		Ions Score	# Protein Groups	Expectation Value	Identity Relaxed	Identity Strict	Apex RT [min]	Precursor Abundance	Quan Info	Checked	Confidence	Annotated Sequence	Modifications	Master Protein Accessions	Charge	Rank	m/z [Da]	DeltaM [ppm]
		63	1	2.43936e-06	20	27	86.76	270197		TRUE	High	[K].LEESSNNLTQFQTTEAQLK.[Q]		Q91ZU6	2	1	1091.04	-0.24
		28	1	0.00906308	20	27	86.8	194592		TRUE	High	[K].LEESSNNLTQFQTTEAQLK.[Q]		Q91ZU6	3	1	727.694	0.26
		108	1	8.61541e-11	20	27	86.76	270197		TRUE	High	[K].LEESSNNLTQFQTTEAQLK.[Q]		Q91ZU6	2	1	1091.04	-0.8
		16	1	0.130399	20	27	86.99	108581		TRUE	High	[K].LEESSNNLTQFQTTEAQLK.[Q]		Q91ZU6	3	1	727.694	-0.25
		50	1	4.91308e-05	20	27	86.97	163314		TRUE	High	[K].LEESSNNLTQFQTTEAQLK.[Q]		Q91ZU6	2	1	1091.03	-2.82
		88	1	9.31952e-09	20	27	86.58	217547		TRUE	High	[K].LEESSNNLTQFQTTEAQLK.[Q]		Q91ZU6	2	1	1091.03	-2.7
		94	1	2.29278e-09	20	27	86.58	217547		TRUE	High	[K].LEESSNNLTQFQTTEAQLK.[Q]		Q91ZU6	2	1	1091.04	0.99
	TRUE	40	1xCarbamidomethyl [C5]	1	Q91ZU6 [3283-3301]		High	[K].LGELCSEPPEHSESTSGSK.[E]		0.443	0.301933	138.6	61.4	29.76	72.22	High	High	High	Not Found	Not Found	Not Found	Used
		Ions Score	# Protein Groups	Expectation Value	Identity Relaxed	Identity Strict	Apex RT [min]	Precursor Abundance	Quan Info	Checked	Confidence	Annotated Sequence	Modifications	Master Protein Accessions	Charge	Rank	m/z [Da]	DeltaM [ppm]
		40	1	0.000161537	15	22	33.59	61472.9		TRUE	High	[K].LGELcSEPPEHSESTSGSK.[E]	C5(Carbamidomethyl)	Q91ZU6	3	1	677.637	-0.13
		24	1	0.0074431	15	22	33.55	38653		TRUE	High	[K].LGELcSEPPEHSESTSGSK.[E]	C5(Carbamidomethyl)	Q91ZU6	3	1	677.638	0.69
		24	1	0.00774023	15	22	33.62	33775.4		TRUE	High	[K].LGELcSEPPEHSESTSGSK.[E]	C5(Carbamidomethyl)	Q91ZU6	3	1	677.639	2.04
	TRUE	22		1	Q91ZU6 [2516-2527]		High	[R].LGASLTPDGHWR.[G]		0.564	0.349625	127.9	72.1	30.22	65.13	Peak Found	High	High	Not Found	Not Found	Not Found	Used
		Ions Score	# Protein Groups	Expectation Value	Identity Relaxed	Identity Strict	Apex RT [min]	Precursor Abundance	Quan Info	Checked	Confidence	Annotated Sequence	Modifications	Master Protein Accessions	Charge	Rank	m/z [Da]	DeltaM [ppm]
		22	1	0.0348488	20	27	67.06	40266.1		TRUE	High	[R].LGASLTPDGHWR.[G]		Q91ZU6	3	1	437.226	-0.34
		10	1	0.542236	20	27	66.82	21942.5		TRUE	High	[R].LGASLTPDGHWR.[G]		Q91ZU6	3	1	437.226	-0.34
		13	1	0.313464	20	27	67.06	40266.1		TRUE	High	[R].LGASLTPDGHWR.[G]		Q91ZU6	3	1	437.226	-0.62
	TRUE	40		1	Q91ZU6 [5390-5399]		High	[K].IAASAEPADR.[V]		0.061	0.0471943	188.5	11.5	41.08	67.15	High	High	High	Peak Found	Peak Found	Peak Found	Used
		Ions Score	# Protein Groups	Expectation Value	Identity Relaxed	Identity Strict	Apex RT [min]	Precursor Abundance	Quan Info	Checked	Confidence	Annotated Sequence	Modifications	Master Protein Accessions	Charge	Rank	m/z [Da]	DeltaM [ppm]
		40	1	0.000428787	19	26	18.43	667822		TRUE	High	[K].IAASAEPADR.[V]		Q91ZU6	2	1	500.757	0.29
		33	1	0.00217391	19	26	19.42	369258		TRUE	High	[K].IAASAEPADR.[V]		Q91ZU6	2	1	500.757	0.47
		39	1	0.00065651	19	26	18.35	891129		TRUE	High	[K].IAASAEPADR.[V]		Q91ZU6	2	1	500.757	0.17
	TRUE	43		1	Q91ZU6 [5455-5467]		High	[K].LANSEPIGTQAPK.[L]		0.077	0.0147063	185.7	14.3	24.52	32.69	High	High	High	High	Peak Found	Peak Found	Used
		Ions Score	# Protein Groups	Expectation Value	Identity Relaxed	Identity Strict	Apex RT [min]	Precursor Abundance	Quan Info	Checked	Confidence	Annotated Sequence	Modifications	Master Protein Accessions	Charge	Rank	m/z [Da]	DeltaM [ppm]
		46	1	0.000119391	20	26	37	1.24665e+06		TRUE	High	[K].LANSEPIGTQAPK.[L]		Q91ZU6	2	1	663.357	-0.07
		43	1	0.000233868	20	26	37.07	841124		TRUE	High	[K].LANSEPIGTQAPK.[L]		Q91ZU6	2	1	663.357	0.11
		29	1	0.00682292	20	26	37.14	762309		TRUE	High	[K].LANSEPIGTQAPK.[L]		Q91ZU6	2	1	663.357	0.02
		40	1	0.000515193	20	26	37.14	762309		TRUE	High	[K].LANSEPIGTQAPK.[L]		Q91ZU6	2	1	663.356	-0.35
		15	1	0.175376	20	26	37.15	73711.3		TRUE	High	[K].LANSEPIGTQAPK.[L]		Q91ZU6	2	1	663.357	-0.07
	TRUE	15		1	Q91ZU6 [3428-3436]		High	[K].LAINSEMSK.[L]		0.101	0.0971211	181.7	18.3	22.21	64.03	Peak Found	High	Peak Found	Not Found	Not Found	Not Found	Used
		Ions Score	# Protein Groups	Expectation Value	Identity Relaxed	Identity Strict	Apex RT [min]	Precursor Abundance	Quan Info	Checked	Confidence	Annotated Sequence	Modifications	Master Protein Accessions	Charge	Rank	m/z [Da]	DeltaM [ppm]
		15	1	0.293954	22	29	41.85	238886		TRUE	High	[K].LAINSEMSK.[L]		Q91ZU6	2	1	496.758	-0.13
	TRUE	30	1xCarbamidomethyl [C6]	1	Q91ZU6 [5739-5750]		High	[K].KYDAVCQINSER.[H]		0.227	0.277269	163	37	71.4	19.73	Peak Found	High	Not Found	Not Found	Not Found	Not Found	Used
		Ions Score	# Protein Groups	Expectation Value	Identity Relaxed	Identity Strict	Apex RT [min]	Precursor Abundance	Quan Info	Checked	Confidence	Annotated Sequence	Modifications	Master Protein Accessions	Charge	Rank	m/z [Da]	DeltaM [ppm]
		30	1	0.0046036	19	26	32.54	244523		TRUE	High	[K].KYDAVcQINSER.[H]	C6(Carbamidomethyl)	Q91ZU6	3	1	494.905	-0.14
	TRUE	47		1	Q91ZU6 [1894-1912]		High	[K].IAALYIPESSQVIGLDAAK.[Q]		0.086	0.0100518	184.1	15.9	19.83	14.27	High	Peak Found	High	Peak Found	Not Found	Not Found	Used
		Ions Score	# Protein Groups	Expectation Value	Identity Relaxed	Identity Strict	Apex RT [min]	Precursor Abundance	Quan Info	Checked	Confidence	Annotated Sequence	Modifications	Master Protein Accessions	Charge	Rank	m/z [Da]	DeltaM [ppm]
		47	1	6.54368e-05	17	24	129.17	172936		TRUE	High	[K].IAALYIPESSQVIGLDAAK.[Q]		Q91ZU6	2	1	980.043	-0.17
		6	1	0.821906	17	24	129.07	294618		TRUE	High	[K].IAALYIPESSQVIGLDAAK.[Q]		Q91ZU6	2	1	980.043	-0.17
	TRUE	50		1	Q91ZU6 [383-392]		High	[R].LDMLQQIATR.[V]		0.05	0.043948	190.5	9.5	22.23	62.14	High	High	Peak Found	Not Found	Peak Found	Not Found	Used
		Ions Score	# Protein Groups	Expectation Value	Identity Relaxed	Identity Strict	Apex RT [min]	Precursor Abundance	Quan Info	Checked	Confidence	Annotated Sequence	Modifications	Master Protein Accessions	Charge	Rank	m/z [Da]	DeltaM [ppm]
		50	1	9.6e-05	22	29	95.67	454112		TRUE	High	[R].LDMLQQIATR.[V]		Q91ZU6	2	1	594.824	-0.08
		46	1	0.000261476	22	29	95.74	487859		TRUE	High	[R].LDMLQQIATR.[V]		Q91ZU6	2	1	594.824	0.64
		23	1	0.0455747	22	29	95.74	487859		TRUE	High	[R].LDMLQQIATR.[V]		Q91ZU6	2	1	594.824	0.54
	TRUE	17	1xOxidation [M3]	1	Q91ZU6 [383-392]		High	[R].LDMLQQIATR.[V]		0.224	0.213316	163.4	36.6	6.69	79.3	High	High	High	Not Found	Not Found	Not Found	Used
		Ions Score	# Protein Groups	Expectation Value	Identity Relaxed	Identity Strict	Apex RT [min]	Precursor Abundance	Quan Info	Checked	Confidence	Annotated Sequence	Modifications	Master Protein Accessions	Charge	Rank	m/z [Da]	DeltaM [ppm]
		17	1	0.156784	21	28	61.78	68703.4		TRUE	High	[R].LDmLQQIATR.[V]	M3(Oxidation)	Q91ZU6	2	1	602.822	1.11
		28	1	0.0139305	22	29	63.83	35476.7		TRUE	High	[R].LDmLQQIATR.[V]	M3(Oxidation)	Q91ZU6	2	1	602.822	0.4
		8	1	1.27201	21	28	63.73	41400		TRUE	High	[R].LDmLQQIATR.[V]	M3(Oxidation)	Q91ZU6	2	1	602.821	-1.22
	TRUE	40		1	Q91ZU6 [6606-6614]		High	[K].LDNMLSELR.[D]		0.149	0.0470481	174.1	25.9	19.64	40.79	Peak Found	High	Peak Found	Not Found	Not Found	Not Found	Used
		Ions Score	# Protein Groups	Expectation Value	Identity Relaxed	Identity Strict	Apex RT [min]	Precursor Abundance	Quan Info	Checked	Confidence	Annotated Sequence	Modifications	Master Protein Accessions	Charge	Rank	m/z [Da]	DeltaM [ppm]
		40	1	0.000772654	21	28	92.32	293728		TRUE	High	[K].LDNMLSELR.[D]		Q91ZU6	2	1	545.782	-0.15
	TRUE	45		1	Q91ZU6 [6112-6126]		High	[K].LATMSPIGTDLETVK.[Q]		0.687	0.825757	118.5	81.5	146.59	33.56	High	Not Found	High	Not Found	Not Found	Peak Found	Used
		Ions Score	# Protein Groups	Expectation Value	Identity Relaxed	Identity Strict	Apex RT [min]	Precursor Abundance	Quan Info	Checked	Confidence	Annotated Sequence	Modifications	Master Protein Accessions	Charge	Rank	m/z [Da]	DeltaM [ppm]
		45	1	0.000175157	20	27				TRUE	High	[K].LATMSPIGTDLETVK.[Q]		Q91ZU6	2	1	788.419	1.19
		23	1	0.0330426	21	28	100.36	376508		TRUE	High	[K].LATMSPIGTDLETVK.[Q]		Q91ZU6	2	1	788.419	0.8
		55	1	2.06574e-05	21	28	100.36	376508		TRUE	High	[K].LATMSPIGTDLETVK.[Q]		Q91ZU6	2	1	788.419	0.65
		24	1	0.0281239	21	28	100.36	376508		TRUE	High	[K].LATMSPIGTDLETVK.[Q]		Q91ZU6	2	1	788.419	0.73
	TRUE	58	1xOxidation [M4]	1	Q91ZU6 [6112-6126]		High	[K].LATMSPIGTDLETVK.[Q]		0.03	0.110465	194.2	5.8	20.71	114.59	High	High	High	Peak Found	Not Found	Not Found	Used
		Ions Score	# Protein Groups	Expectation Value	Identity Relaxed	Identity Strict	Apex RT [min]	Precursor Abundance	Quan Info	Checked	Confidence	Annotated Sequence	Modifications	Master Protein Accessions	Charge	Rank	m/z [Da]	DeltaM [ppm]
		28	1	0.010425	21	28	86.44	316771		TRUE	High	[K].LATmSPIGTDLETVK.[Q]	M4(Oxidation)	Q91ZU6	2	1	796.416	0.39
		58	1	1.03081e-05	21	28	86.44	316771		TRUE	High	[K].LATmSPIGTDLETVK.[Q]	M4(Oxidation)	Q91ZU6	2	1	796.417	1.54
		20	1	0.063544	21	28	86.51	172765		TRUE	High	[K].LATmSPIGTDLETVK.[Q]	M4(Oxidation)	Q91ZU6	2	1	796.416	-0.3
		45	1	0.000215035	21	28	86.51	172765		TRUE	High	[K].LATmSPIGTDLETVK.[Q]	M4(Oxidation)	Q91ZU6	2	1	796.416	0.54
		47	1	0.000128772	21	28	86.36	260810		TRUE	High	[K].LATmSPIGTDLETVK.[Q]	M4(Oxidation)	Q91ZU6	2	1	796.415	-0.69
		14	1	0.243823	21	28	86.36	260810		TRUE	High	[K].LATmSPIGTDLETVK.[Q]	M4(Oxidation)	Q91ZU6	2	1	796.416	0
	TRUE	22		1	Q91ZU6 [5673-5680]		High	[K].LMSLGDIR.[L]		0.092	0.23888	183.1	16.9	76.11	6.62	Not Found	Peak Found	High	Peak Found	Peak Found	Peak Found	Used
		Ions Score	# Protein Groups	Expectation Value	Identity Relaxed	Identity Strict	Apex RT [min]	Precursor Abundance	Quan Info	Checked	Confidence	Annotated Sequence	Modifications	Master Protein Accessions	Charge	Rank	m/z [Da]	DeltaM [ppm]
		22	1	0.0624125	22	29	85.77	238189		TRUE	High	[K].LMSLGDIR.[L]		Q91ZU6	2	1	452.75	-0.01
	TRUE	41		1	Q91ZU6 [5717-5726]		High	[K].IMTTSSEEEK.[Q]		0.04	0.0385567	192.3	7.7	54.44	50.08	High	High	High	Not Found	Not Found	Not Found	Used
		Ions Score	# Protein Groups	Expectation Value	Identity Relaxed	Identity Strict	Apex RT [min]	Precursor Abundance	Quan Info	Checked	Confidence	Annotated Sequence	Modifications	Master Protein Accessions	Charge	Rank	m/z [Da]	DeltaM [ppm]
		41	1	0.000284467	18	25	18.17	795675		TRUE	High	[K].IMTTSSEEEK.[Q]		Q91ZU6	2	1	577.766	0.24
		28	1	0.00582721	18	25	18.23	648595		TRUE	High	[K].IMTTSSEEEK.[Q]		Q91ZU6	2	1	577.766	0.35
		25	1	0.0115423	18	25	18.97	225735		TRUE	High	[K].IMTTSSEEEK.[Q]		Q91ZU6	2	1	577.765	-0.92
	TRUE	34	1xOxidation [M2]	1	Q91ZU6 [5717-5726]		High	[K].IMTTSSEEEK.[Q]		5.173	0.922007	32.4	167.6	172.33	30.7	Peak Found	Peak Found	High	Not Found	Not Found	Not Found	Used (Top N)
		Ions Score	# Protein Groups	Expectation Value	Identity Relaxed	Identity Strict	Apex RT [min]	Precursor Abundance	Quan Info	Checked	Confidence	Annotated Sequence	Modifications	Master Protein Accessions	Charge	Rank	m/z [Da]	DeltaM [ppm]
		34	1	0.000948287	16	23	15.42	2.63499e+06		TRUE	High	[K].ImTTSSEEEK.[Q]	M2(Oxidation)	Q91ZU6	2	1	585.764	0.94
	TRUE	62		1	Q91ZU6 [3589-3607]		High	[R].LISNQEAFVIGDGTVELQK.[Y]		0.097	0.0966981	182.3	17.7	60.15	61.65	High	High	High	Not Found	Not Found	Not Found	Used
		Ions Score	# Protein Groups	Expectation Value	Identity Relaxed	Identity Strict	Apex RT [min]	Precursor Abundance	Quan Info	Checked	Confidence	Annotated Sequence	Modifications	Master Protein Accessions	Charge	Rank	m/z [Da]	DeltaM [ppm]
		62	1	2.13945e-06	18	25	113.75	206925		TRUE	High	[R].LISNQEAFVIGDGTVELQK.[Y]		Q91ZU6	2	1	1031.05	0.34
		56	1	9.52322e-06	18	25	114.3	50967.3		TRUE	High	[R].LISNQEAFVIGDGTVELQK.[Y]		Q91ZU6	2	1	1031.05	-0.61
		14	1	0.131007	18	25	113.63	66952.7		TRUE	High	[R].LISNQEAFVIGDGTVELQK.[Y]		Q91ZU6	3	1	687.7	-0.55
		21	1	0.0320843	18	25	113.62	181368		TRUE	High	[R].LISNQEAFVIGDGTVELQK.[Y]		Q91ZU6	2	1	1031.05	-0.49
		37	1	0.00076261	18	25	113.62	181368		TRUE	High	[R].LISNQEAFVIGDGTVELQK.[Y]		Q91ZU6	2	1	1031.05	0.22
		69	1	4.08604e-07	18	25	113.62	181368		TRUE	High	[R].LISNQEAFVIGDGTVELQK.[Y]		Q91ZU6	2	1	1031.05	0.34
	TRUE	54		1	Q91ZU6 [5781-5796]		High	[R].IISQLPAPALEYETLR.[R]		0.048	0.0682924	190.8	9.2	34.56	74.65	High	High	High	Peak Found	Peak Found	Not Found	Used
		Ions Score	# Protein Groups	Expectation Value	Identity Relaxed	Identity Strict	Apex RT [min]	Precursor Abundance	Quan Info	Checked	Confidence	Annotated Sequence	Modifications	Master Protein Accessions	Charge	Rank	m/z [Da]	DeltaM [ppm]
		35	1	0.00116962	18	25	124.47	504544		TRUE	High	[R].IISQLPAPALEYETLR.[R]		Q91ZU6	2	1	907.507	0.58
		54	1	1.34735e-05	18	25	124.47	504544		TRUE	High	[R].IISQLPAPALEYETLR.[R]		Q91ZU6	2	1	907.506	-0.09
		34	1	0.00142718	18	25	124.47	504544		TRUE	High	[R].IISQLPAPALEYETLR.[R]		Q91ZU6	2	1	907.506	-0.36
		24	1	0.012867	18	25	124.41	200375		TRUE	High	[R].IISQLPAPALEYETLR.[R]		Q91ZU6	2	1	907.506	-0.29
		34	1	0.00150134	18	25	124.41	200375		TRUE	High	[R].IISQLPAPALEYETLR.[R]		Q91ZU6	2	1	907.506	-0.16
		50	1	3.36883e-05	18	25	124.61	405108		TRUE	High	[R].IISQLPAPALEYETLR.[R]		Q91ZU6	2	1	907.506	-0.16
		24	1	0.0141268	18	25	124.61	405108		TRUE	High	[R].IISQLPAPALEYETLR.[R]		Q91ZU6	2	1	907.507	0.18
		21	1	0.0275093	18	25	124.41	200375		TRUE	High	[R].IISQLPAPALEYETLR.[R]		Q91ZU6	2	1	907.506	-0.29
		14	1	0.135356	18	25	124.41	200375		TRUE	High	[R].IISQLPAPALEYETLR.[R]		Q91ZU6	2	1	907.506	-0.56
	TRUE	22		1	Q91ZU6 [3786-3806]		High	[K].IMAQHQAVLLATQSAQVLLEK.[Q]		0.123	0.0686517	178.1	21.9	49.77	31.27	Peak Found	High	Peak Found	Not Found	Not Found	Not Found	Used
		Ions Score	# Protein Groups	Expectation Value	Identity Relaxed	Identity Strict	Apex RT [min]	Precursor Abundance	Quan Info	Checked	Confidence	Annotated Sequence	Modifications	Master Protein Accessions	Charge	Rank	m/z [Da]	DeltaM [ppm]
		22	1	0.0123076	15	22	127.17	257044		TRUE	High	[K].IMAQHQAVLLATQSAQVLLEK.[Q]		Q91ZU6	3	1	764.763	0.26
	TRUE	54		1	Q91ZU6 [1315-1324]		High	[K].IQENQPENSK.[A]		0.014	0.0081146	197.3	2.7	24.42	34.46	Peak Found	Peak Found	High	Not Found	Not Found	Not Found	Used
		Ions Score	# Protein Groups	Expectation Value	Identity Relaxed	Identity Strict	Apex RT [min]	Precursor Abundance	Quan Info	Checked	Confidence	Annotated Sequence	Modifications	Master Protein Accessions	Charge	Rank	m/z [Da]	DeltaM [ppm]
		54	1	2.22005e-05	20	27	14.94	708068		TRUE	High	[K].IQENQPENSK.[A]		Q91ZU6	2	1	593.789	0.32
	TRUE	77		1	Q91ZU6 [227-241]		High	[R].LLDPEDVDVSSPDEK.[S]		0.074	0.152247	186.2	13.8	14.48	89.41	Peak Found	High	High	Peak Found	Not Found	Not Found	Used
		Ions Score	# Protein Groups	Expectation Value	Identity Relaxed	Identity Strict	Apex RT [min]	Precursor Abundance	Quan Info	Checked	Confidence	Annotated Sequence	Modifications	Master Protein Accessions	Charge	Rank	m/z [Da]	DeltaM [ppm]
		77	1	8.61892e-08	19	26	82.25	647120		TRUE	High	[R].LLDPEDVDVSSPDEK.[S]		Q91ZU6	2	1	829.394	0.16
		79	1	5.12215e-08	19	26	82.5	408138		TRUE	High	[R].LLDPEDVDVSSPDEK.[S]		Q91ZU6	2	1	829.394	0.23
	TRUE	31		1	Q91ZU6 [5975-5984]		High	[K].LLDVMELAEK.[F]		0.05	0.0187778	190.5	9.5	13.86	33.16	High	Peak Found	Peak Found	Peak Found	Not Found	Peak Found	Used
		Ions Score	# Protein Groups	Expectation Value	Identity Relaxed	Identity Strict	Apex RT [min]	Precursor Abundance	Quan Info	Checked	Confidence	Annotated Sequence	Modifications	Master Protein Accessions	Charge	Rank	m/z [Da]	DeltaM [ppm]
		31	1	0.00526634	21	28	116.85	345159		TRUE	High	[K].LLDVMELAEK.[F]		Q91ZU6	2	1	580.815	-0.46
	TRUE	75		1	Q91ZU6 [157-172]		High	[R].LLLWTQQATEGYAGVR.[C]		0.434	0.133879	139.5	60.5	25.7	45.81	High	High	High	Peak Found	Peak Found	Not Found	Used
		Ions Score	# Protein Groups	Expectation Value	Identity Relaxed	Identity Strict	Apex RT [min]	Precursor Abundance	Quan Info	Checked	Confidence	Annotated Sequence	Modifications	Master Protein Accessions	Charge	Rank	m/z [Da]	DeltaM [ppm]
		40	1	0.000581238	20	27	118.15	116866		TRUE	High	[R].LLLWTQQATEGYAGVR.[C]		Q91ZU6	2	1	903.48	-0.98
		75	1	1.64921e-07	20	27	118.15	116866		TRUE	High	[R].LLLWTQQATEGYAGVR.[C]		Q91ZU6	2	1	903.481	-0.17
		52	1	3.04336e-05	20	27	118.15	116866		TRUE	High	[R].LLLWTQQATEGYAGVR.[C]		Q91ZU6	2	1	903.481	0.1
		37	1	0.00112791	20	27	118.15	116866		TRUE	High	[R].LLLWTQQATEGYAGVR.[C]		Q91ZU6	2	1	903.481	0.64
		36	1	0.00127748	20	27	118.03	59170.1		TRUE	High	[R].LLLWTQQATEGYAGVR.[C]		Q91ZU6	2	1	903.48	-0.92
		42	1	0.000358324	20	27	118.03	59170.1		TRUE	High	[R].LLLWTQQATEGYAGVR.[C]		Q91ZU6	2	1	903.48	-0.58
		29	1	0.00706577	20	27	118.51	67069.3		TRUE	High	[R].LLLWTQQATEGYAGVR.[C]		Q91ZU6	2	1	903.481	0.17
		7	1	1.06453	20	27	117.59	44959.3		TRUE	High	[R].LLLWTQQATEGYAGVR.[C]		Q91ZU6	2	1	903.481	0.17
		45	1	0.000188051	20	27	118.51	67069.3		TRUE	High	[R].LLLWTQQATEGYAGVR.[C]		Q91ZU6	2	1	903.482	0.77
		37	1	0.00097717	20	26	118.22	85407.7		TRUE	High	[R].LLLWTQQATEGYAGVR.[C]		Q91ZU6	2	1	903.479	-2
		8	1	0.759196	20	27	118.96	50871.5		TRUE	High	[R].LLLWTQQATEGYAGVR.[C]		Q91ZU6	2	1	903.48	-0.71
		59	1	6.64284e-06	20	27	118.22	85407.7		TRUE	High	[R].LLLWTQQATEGYAGVR.[C]		Q91ZU6	2	1	903.481	0.1
		16	1	0.117491	20	27	118.22	85407.7		TRUE	High	[R].LLLWTQQATEGYAGVR.[C]		Q91ZU6	2	1	903.481	0.23
	TRUE	10		1	Q91ZU6 [349-360]		High	[K].LLQGYHPNDIEK.[E]		0.067	0.0551437	187.4	12.6	7.48	47.25	High	High	Peak Found	Not Found	Peak Found	Peak Found	Used
		Ions Score	# Protein Groups	Expectation Value	Identity Relaxed	Identity Strict	Apex RT [min]	Precursor Abundance	Quan Info	Checked	Confidence	Annotated Sequence	Modifications	Master Protein Accessions	Charge	Rank	m/z [Da]	DeltaM [ppm]
		10	1	0.594835	20	27	46.09	665761		TRUE	High	[K].LLQGYHPNDIEK.[E]		Q91ZU6	3	1	476.25	1.04
		12	1	0.309436	20	27	46.02	590507		TRUE	High	[K].LLQGYHPNDIEK.[E]		Q91ZU6	3	1	476.251	3.6
	TRUE	32		1	Q91ZU6 [3211-3220]		High	[K].LLFDGYATEK.[D]		0.066	0.463189	187.7	12.3	93.41	48.78	Not Found	High	High	Peak Found	Not Found	Not Found	Used
		Ions Score	# Protein Groups	Expectation Value	Identity Relaxed	Identity Strict	Apex RT [min]	Precursor Abundance	Quan Info	Checked	Confidence	Annotated Sequence	Modifications	Master Protein Accessions	Charge	Rank	m/z [Da]	DeltaM [ppm]
		32	1	0.00404348	20	27	88.36	182620		TRUE	High	[K].LLFDGYATEK.[D]		Q91ZU6	2	1	578.798	0.49
		27	1	0.0116079	20	27	88.45	390058		TRUE	High	[K].LLFDGYATEK.[D]		Q91ZU6	2	1	578.798	0.6
	TRUE	4		1	Q91ZU6 [6312-6329]		High	[K].GFHGEIEDLQQWLTDTER.[H]		2.563	0.739397	56.1	143.9	145.34	30.96	Not Found	High	Not Found	Not Found	Peak Found	Not Found	Used
		Ions Score	# Protein Groups	Expectation Value	Identity Relaxed	Identity Strict	Apex RT [min]	Precursor Abundance	Quan Info	Checked	Confidence	Annotated Sequence	Modifications	Master Protein Accessions	Charge	Rank	m/z [Da]	DeltaM [ppm]
		4	1	1.48456	18	25	131.53	105553		TRUE	High	[K].GFHGEIEDLQQWLTDTER.[H]		Q91ZU6	3	1	725.345	2.77
	TRUE	48		1	Q91ZU6 [5574-5583]		High	[K].GEAASQVQER.[Q]		0.036	0.136617	193	7	14.58	105.2	High	High	High	Not Found	Peak Found	Not Found	Used
		Ions Score	# Protein Groups	Expectation Value	Identity Relaxed	Identity Strict	Apex RT [min]	Precursor Abundance	Quan Info	Checked	Confidence	Annotated Sequence	Modifications	Master Protein Accessions	Charge	Rank	m/z [Da]	DeltaM [ppm]
		43	1	0.000225148	19	26	15.6	950140		TRUE	High	[K].GEAASQVQER.[Q]		Q91ZU6	2	1	537.762	0.19
		37	1	0.000902544	19	26	15.59	845229		TRUE	High	[K].GEAASQVQER.[Q]		Q91ZU6	2	1	537.763	0.3
		48	1	6.89396e-05	19	26	15.57	772312		TRUE	High	[K].GEAASQVQER.[Q]		Q91ZU6	2	1	537.763	0.3
	TRUE	30		1	Q91ZU6 [3194-3205]		High	[R].GLGSELLPPQLK.[N]		0.121	0.076035	178.4	21.6	7.6	54.1	High	High	Peak Found	Not Found	Not Found	Not Found	Used
		Ions Score	# Protein Groups	Expectation Value	Identity Relaxed	Identity Strict	Apex RT [min]	Precursor Abundance	Quan Info	Checked	Confidence	Annotated Sequence	Modifications	Master Protein Accessions	Charge	Rank	m/z [Da]	DeltaM [ppm]
		30	1	0.00175457	15	22	109.44	146434		TRUE	High	[R].GLGSELLPPQLK.[N]		Q91ZU6	2	1	626.369	-0.55
		53	1	9.8572e-06	15	22	109.63	152265		TRUE	High	[R].GLGSELLPPQLK.[N]		Q91ZU6	2	1	626.37	1.21
	TRUE	40		1	Q91ZU6 [1574-1583]		High	[R].GLIDYETGIR.[L]		0.152	0.0145208	173.6	26.4	12.78	20.39	High	High	Peak Found	Not Found	Not Found	Not Found	Used
		Ions Score	# Protein Groups	Expectation Value	Identity Relaxed	Identity Strict	Apex RT [min]	Precursor Abundance	Quan Info	Checked	Confidence	Annotated Sequence	Modifications	Master Protein Accessions	Charge	Rank	m/z [Da]	DeltaM [ppm]
		40	1	0.000736755	21	28	85.68	260586		TRUE	High	[R].GLIDYETGIR.[L]		Q91ZU6	2	1	568.801	0.36
		27	1	0.0162676	21	28	85.62	248497		TRUE	High	[R].GLIDYETGIR.[L]		Q91ZU6	2	1	568.801	0.14
		26	1	0.0139482	20	27	85.68	260586		TRUE	High	[R].GLIDYETGIR.[L]		Q91ZU6	2	1	568.801	-0.61
		5	1	2.49071	21	28	85.62	248497		TRUE	High	[R].GLIDYETGIR.[L]		Q91ZU6	2	1	568.801	0.14
	TRUE	21		1	Q91ZU6 [6769-6781]		High	[R].FHGALPDDEDALR.[T]		0.154	0.0386049	173.3	26.7	32.35	20.65	Peak Found	High	High	Peak Found	Peak Found	Peak Found	Used
		Ions Score	# Protein Groups	Expectation Value	Identity Relaxed	Identity Strict	Apex RT [min]	Precursor Abundance	Quan Info	Checked	Confidence	Annotated Sequence	Modifications	Master Protein Accessions	Charge	Rank	m/z [Da]	DeltaM [ppm]
		25	1	0.0152841	19	26	65.07	140196		TRUE	High	[R].FHGALPDDEDALR.[T]		Q91ZU6	3	1	485.9	0.42
		21	1	0.0320046	19	26	65.08	118980		TRUE	High	[R].FHGALPDDEDALR.[T]		Q91ZU6	3	1	485.9	-0.08
		5	1	1.57849	19	26	65.08	118980		TRUE	High	[R].FHGALPDDEDALR.[T]		Q91ZU6	3	1	485.9	0.36
	TRUE	36		1	Q91ZU6 [5031-5040]		High	[K].HLSVLQAQQK.[S]		0.039	0.0276675	192.6	7.4	29.2	57.12	High	Peak Found	High	Not Found	Not Found	Not Found	Used
		Ions Score	# Protein Groups	Expectation Value	Identity Relaxed	Identity Strict	Apex RT [min]	Precursor Abundance	Quan Info	Checked	Confidence	Annotated Sequence	Modifications	Master Protein Accessions	Charge	Rank	m/z [Da]	DeltaM [ppm]
		27	1	0.00994501	19	26	32.03	328660		TRUE	High	[K].HLSVLQAQQK.[S]		Q91ZU6	2	1	576.33	0.1
		36	1	0.000912077	18	25	32.03	328660		TRUE	High	[K].HLSVLQAQQK.[S]		Q91ZU6	2	1	576.331	0.63
		21	1	0.0403279	19	26	32.41	223600		TRUE	High	[K].HLSVLQAQQK.[S]		Q91ZU6	2	1	576.33	0.2
	TRUE	31		1	Q91ZU6 [6242-6261]		High	[K].HHVLQNDVLAHQSTVEAVNK.[A]		0.026	0.0249881	194.9	5.1	33.36	52.64	High	High	High	Not Found	Not Found	Not Found	Used
		Ions Score	# Protein Groups	Expectation Value	Identity Relaxed	Identity Strict	Apex RT [min]	Precursor Abundance	Quan Info	Checked	Confidence	Annotated Sequence	Modifications	Master Protein Accessions	Charge	Rank	m/z [Da]	DeltaM [ppm]
		44	1	0.000143559	18	25	44.36	629937		TRUE	High	[K].HHVLQNDVLAHQSTVEAVNK.[A]		Q91ZU6	4	1	560.545	-0.08
		31	1	0.00310505	18	25				TRUE	High	[K].HHVLQNDVLAHQSTVEAVNK.[A]		Q91ZU6	3	1	747.058	0.71
		36	1	0.000881643	18	25	44.65	325876		TRUE	High	[K].HHVLQNDVLAHQSTVEAVNK.[A]		Q91ZU6	4	1	560.545	0.02
	TRUE	63		1	Q91ZU6 [697-707]		High	[R].HLDTLHNFVTR.[A]		0.021	0.0287614	195.8	4.2	3.83	35.44	Peak Found	High	High	Not Found	Not Found	Not Found	Used
		Ions Score	# Protein Groups	Expectation Value	Identity Relaxed	Identity Strict	Apex RT [min]	Precursor Abundance	Quan Info	Checked	Confidence	Annotated Sequence	Modifications	Master Protein Accessions	Charge	Rank	m/z [Da]	DeltaM [ppm]
		47	1	9.75015e-05	19	26	52.02	1.31751e+06		TRUE	High	[R].HLDTLHNFVTR.[A]		Q91ZU6	3	1	451.574	0.3
		63	1	2.00673e-06	19	26	51.5	1.01034e+06		TRUE	High	[R].HLDTLHNFVTR.[A]		Q91ZU6	3	1	451.574	-0.51
	TRUE	26		1	Q91ZU6 [6580-6588]		High	[K].HSVYDTTNR.[T]		0.01	0.108956	198.1	1.9	11.94	133.78	High	High	High	Not Found	Peak Found	Not Found	Used
		Ions Score	# Protein Groups	Expectation Value	Identity Relaxed	Identity Strict	Apex RT [min]	Precursor Abundance	Quan Info	Checked	Confidence	Annotated Sequence	Modifications	Master Protein Accessions	Charge	Rank	m/z [Da]	DeltaM [ppm]
		33	1	0.0022489	20	26	16.49	1.32587e+06		TRUE	High	[K].HSVYDTTNR.[T]		Q91ZU6	2	1	546.757	0.35
		26	1	0.0113527	19	26	16.46	1.16236e+06		TRUE	High	[K].HSVYDTTNR.[T]		Q91ZU6	2	1	546.757	0.02
		20	1	0.0457191	19	26	16.37	1.12177e+06		TRUE	High	[K].HSVYDTTNR.[T]		Q91ZU6	2	1	546.757	0.24
	TRUE	14		1	Q91ZU6 [55-64]		High	[K].HVNDLYEDLR.[D]		0.199	0.0551547	166.8	33.2	18.91	43.2	Peak Found	High	High	Not Found	Not Found	Not Found	Used
		Ions Score	# Protein Groups	Expectation Value	Identity Relaxed	Identity Strict	Apex RT [min]	Precursor Abundance	Quan Info	Checked	Confidence	Annotated Sequence	Modifications	Master Protein Accessions	Charge	Rank	m/z [Da]	DeltaM [ppm]
		14	1	0.22572	20	27	61.8	74637		TRUE	High	[K].HVNDLYEDLR.[D]		Q91ZU6	2	1	637.312	-0.12
		23	1	0.0237996	20	27	61.8	99351.7		TRUE	High	[K].HVNDLYEDLR.[D]		Q91ZU6	2	1	637.313	0.84
		19	1	0.0650566	20	27	61.8	99351.7		TRUE	High	[K].HVNDLYEDLR.[D]		Q91ZU6	2	1	637.312	-0.31
	TRUE	76		1	Q91ZU6 [3726-3743]		High	[K].HTQPMEQNGTYLHEGDSK.[L]		0.031	0.0132161	193.9	6.1	30.08	41.03	Peak Found	High	High	Not Found	Not Found	Not Found	Used
		Ions Score	# Protein Groups	Expectation Value	Identity Relaxed	Identity Strict	Apex RT [min]	Precursor Abundance	Quan Info	Checked	Confidence	Annotated Sequence	Modifications	Master Protein Accessions	Charge	Rank	m/z [Da]	DeltaM [ppm]
		61	1	1.13327e-06	14	21	28.15	434733		TRUE	High	[K].HTQPMEQNGTYLHEGDSK.[L]		Q91ZU6	3	1	691.309	-0.35
		76	1	4.01875e-08	14	21	28.02	294886		TRUE	High	[K].HTQPMEQNGTYLHEGDSK.[L]		Q91ZU6	3	1	691.309	-1.06
	TRUE	21	1xOxidation [M8]	1	Q91ZU6 [6167-6177]		High	[K].HTVQDPLMELK.[L]		0.276	0.119333	156.8	43.2	16.95	55.81	High	Peak Found	Peak Found	Peak Found	Not Found	Not Found	Used
		Ions Score	# Protein Groups	Expectation Value	Identity Relaxed	Identity Strict	Apex RT [min]	Precursor Abundance	Quan Info	Checked	Confidence	Annotated Sequence	Modifications	Master Protein Accessions	Charge	Rank	m/z [Da]	DeltaM [ppm]
		21	1	0.0448616	20	27	66.25	53997.4		TRUE	High	[K].HTVQDPLmELK.[L]	M8(Oxidation)	Q91ZU6	2	1	663.84	0.79
	TRUE	34		1	Q91ZU6 [2196-2205]		High	[K].GPSVFDYSPR.[L]		0.098	0.0250202	182.2	17.8	26.87	12.87	Peak Found	High	High	Not Found	Not Found	Not Found	Used
		Ions Score	# Protein Groups	Expectation Value	Identity Relaxed	Identity Strict	Apex RT [min]	Precursor Abundance	Quan Info	Checked	Confidence	Annotated Sequence	Modifications	Master Protein Accessions	Charge	Rank	m/z [Da]	DeltaM [ppm]
		25	1	0.0184656	20	27	78.73	185050		TRUE	High	[K].GPSVFDYSPR.[L]		Q91ZU6	2	1	562.772	-0.27
		34	1	0.00200615	20	27	78.83	101841		TRUE	High	[K].GPSVFDYSPR.[L]		Q91ZU6	2	1	562.772	-0.17
	TRUE	77		1	Q91ZU6 [2682-2697]		High	[K].GVSLSNAEGTASEEIR.[L]		0.164	0.0385241	171.8	28.2	43.53	17.44	High	High	High	Peak Found	Peak Found	Not Found	Used
		Ions Score	# Protein Groups	Expectation Value	Identity Relaxed	Identity Strict	Apex RT [min]	Precursor Abundance	Quan Info	Checked	Confidence	Annotated Sequence	Modifications	Master Protein Accessions	Charge	Rank	m/z [Da]	DeltaM [ppm]
		31	1	0.00442743	20	27	73.24	141641		TRUE	High	[K].GVSLSNAEGTASEEIR.[L]		Q91ZU6	2	1	810.398	0.63
		77	1	1.18618e-07	20	27	72.82	265098		TRUE	High	[K].GVSLSNAEGTASEEIR.[L]		Q91ZU6	2	1	810.398	0.85
		80	1	6.27731e-08	21	28	72.82	265098		TRUE	High	[K].GVSLSNAEGTASEEIR.[L]		Q91ZU6	2	1	810.399	1.91
		62	1	3.70972e-06	21	27	73.1	153237		TRUE	High	[K].GVSLSNAEGTASEEIR.[L]		Q91ZU6	2	1	810.399	1.68
		33	1	0.00325201	20	27	73.1	153237		TRUE	High	[K].GVSLSNAEGTASEEIR.[L]		Q91ZU6	2	1	810.398	1.23
		82	1	3.40527e-08	20	27	72.7	226356		TRUE	High	[K].GVSLSNAEGTASEEIR.[L]		Q91ZU6	2	1	810.398	1.15
		64	1	2.76003e-06	21	28	72.7	226356		TRUE	High	[K].GVSLSNAEGTASEEIR.[L]		Q91ZU6	2	1	810.4	3.19
	TRUE	44		1	Q91ZU6 [1855-1886]		High	[R].GYVGLIWPHSGEIFPTSSSLQQELITNELASK.[I]		1.64	0.864	75.7	124.3	135.27	59.7	Not Found	High	Not Found	Not Found	Not Found	Not Found	Used
		Ions Score	# Protein Groups	Expectation Value	Identity Relaxed	Identity Strict	Apex RT [min]	Precursor Abundance	Quan Info	Checked	Confidence	Annotated Sequence	Modifications	Master Protein Accessions	Charge	Rank	m/z [Da]	DeltaM [ppm]
		44	1	7.60379e-05	16	23	138.53	71613		TRUE	High	[R].GYVGLIWPHSGEIFPTSSSLQQELITNELASK.[I]		Q91ZU6	3	1	1167.94	0.59
	TRUE	82		1	Q91ZU6 [5068-5093]		High	[K].GTSDVLLQAETLAEEHSELSQQVDEK.[C]		0.095	0.105618	182.6	17.4	59.39	24.28	High	High	High	High	Not Found	Not Found	Used
		Ions Score	# Protein Groups	Expectation Value	Identity Relaxed	Identity Strict	Apex RT [min]	Precursor Abundance	Quan Info	Checked	Confidence	Annotated Sequence	Modifications	Master Protein Accessions	Charge	Rank	m/z [Da]	DeltaM [ppm]
		83	1	1.81879e-08	18	25	125.15	484789		TRUE	High	[K].GTSDVLLQAETLAEEHSELSQQVDEK.[C]		Q91ZU6	3	1	952.797	0.29
		72	1	2.54801e-07	18	25	125.15	484789		TRUE	High	[K].GTSDVLLQAETLAEEHSELSQQVDEK.[C]		Q91ZU6	3	1	952.796	-0.55
		21	1	0.0288604	18	25	125.36	91689.9		TRUE	High	[K].GTSDVLLQAETLAEEHSELSQQVDEK.[C]		Q91ZU6	3	1	952.797	0.48
		82	1	2.38113e-08	18	25	125.36	91689.9		TRUE	High	[K].GTSDVLLQAETLAEEHSELSQQVDEK.[C]		Q91ZU6	3	1	952.796	-0.22
		51	1	2.63165e-05	18	25	125.64	80888.7		TRUE	High	[K].GTSDVLLQAETLAEEHSELSQQVDEK.[C]		Q91ZU6	3	1	952.797	0.35
		6	1	0.861575	18	25	125.25	42460.3		TRUE	High	[K].GTSDVLLQAETLAEEHSELSQQVDEK.[C]		Q91ZU6	3	1	952.795	-1.06
		85	1	1.05003e-08	18	25	125.1	380938		TRUE	High	[K].GTSDVLLQAETLAEEHSELSQQVDEK.[C]		Q91ZU6	3	1	952.796	-0.55
		56	1	9.90338e-06	18	25	125.1	380938		TRUE	High	[K].GTSDVLLQAETLAEEHSELSQQVDEK.[C]		Q91ZU6	3	1	952.796	0.03
TRUE	Q8VDD5	Myosin-9 OS=Mus musculus OX=10090 GN=Myh9 PE=1 SV=4	108	3239	-2.15	0.0839481	0.169444	163.3	36.7	High	High	High	High	High	High	0	64	134	1960	226.2	13623346	1.03387e+08	3.9995e+07	9.21338e+06	8.98833e+06	4.16529e+06	45.6	345.8	133.8	30.8	30.1	13.9
	Checked	Ions Score (by Search Engine): Mascot	Modifications	# Protein Groups	Positions in Master Proteins	Modifications in Master Proteins	Confidence	Annotated Sequence	Quan Info	Abundance Ratio: (NT) / (DT)	Abundance Ratio Adj. P-Value: (NT) / (DT)	Abundances (Grouped): DT	Abundances (Grouped): NT	Abundances (Grouped) CV [%]: DT	Abundances (Grouped) CV [%]: NT	Found in Sample: [S1] F1: Sample, DT	Found in Sample: [S2] F2: Sample, DT	Found in Sample: [S3] F3: Sample, DT	Found in Sample: [S4] F4: Sample, NT	Found in Sample: [S5] F5: Sample, NT	Found in Sample: [S6] F6: Sample, NT	Quan Usage
	TRUE	86		4	O08638 [1452-1461]; Q8VDD5 [1445-1454]; Q6URW6 [1473-1482]; Q61879 [1452-1461]		High	[KR].KFDQLLAEEK.[NTAG]	Shared	0.179	0.273139	169.6	30.4	85.07	89.72	Peak Found	High	High	High	High	Peak Found	Used
		Ions Score	# Protein Groups	Expectation Value	Identity Relaxed	Identity Strict	Apex RT [min]	Precursor Abundance	Quan Info	Checked	Confidence	Annotated Sequence	Modifications	Master Protein Accessions	Charge	Rank	m/z [Da]	DeltaM [ppm]
		75	4	2.00126e-07	21	28	54.33	32239072		TRUE	High	[KR].KFDQLLAEEK.[NTAG]		O08638; Q8VDD5; Q6URW6; Q61879	2	1	610.83	-0.09
		86	4	1.60068e-08	21	28	54.33	32239072		TRUE	High	[KR].KFDQLLAEEK.[NTAG]		O08638; Q8VDD5; Q6URW6; Q61879	2	1	610.83	0.01
		82	4	4.53214e-08	21	28	54.98	12727055		TRUE	High	[KR].KFDQLLAEEK.[NTAG]		O08638; Q8VDD5; Q6URW6; Q61879	2	1	610.83	-0.19
		60	4	7.05186e-06	21	28	52.54	6.33931e+06		TRUE	High	[KR].KFDQLLAEEK.[NTAG]		O08638; Q8VDD5; Q6URW6; Q61879	2	1	610.83	0.01
		48	4	0.000103159	21	28	54.33	3.62264e+06		TRUE	High	[KR].KFDQLLAEEK.[NTAG]		O08638; Q8VDD5; Q6URW6; Q61879	3	1	407.556	0.33
		43	4	0.000335973	21	28	54.33	3.62264e+06		TRUE	High	[KR].KFDQLLAEEK.[NTAG]		O08638; Q8VDD5; Q6URW6; Q61879	3	1	407.556	0.03
		26	4	0.0153126	20	27	54.13	188553		TRUE	High	[KR].KFDQLLAEEK.[NTAG]		O08638; Q8VDD5; Q6URW6; Q61879	3	1	407.555	-0.87
		14	4	0.242272	21	28	52.54	819884		TRUE	High	[KR].KFDQLLAEEK.[NTAG]		O08638; Q8VDD5; Q6URW6; Q61879	3	1	407.556	0.1
		30	4	0.00530944	20	27	54.98	1.21474e+06		TRUE	High	[KR].KFDQLLAEEK.[NTAG]		O08638; Q8VDD5; Q6URW6; Q61879	3	1	407.555	-1.02
	TRUE	71		2	O08638 [1088-1098]; Q8VDD5 [1081-1091]		High	[K].KEEELQAALAR.[LV]	Shared	0.342	0.237409	149	51	49.61	61.74	High	High	High	High	High	High	Used
		Ions Score	# Protein Groups	Expectation Value	Identity Relaxed	Identity Strict	Apex RT [min]	Precursor Abundance	Quan Info	Checked	Confidence	Annotated Sequence	Modifications	Master Protein Accessions	Charge	Rank	m/z [Da]	DeltaM [ppm]
		30	2	0.00681133	21	28	42.17	8162339		TRUE	High	[K].KEEELQAALAR.[LV]		O08638; Q8VDD5	2	1	629.343	-0.88
		51	2	5.65238e-05	21	28	42.16	10751565		TRUE	High	[K].KEEELQAALAR.[LV]		O08638; Q8VDD5	3	1	419.898	-0.21
		60	2	8.00261e-06	21	28	42.16	10751565		TRUE	High	[K].KEEELQAALAR.[LV]		O08638; Q8VDD5	3	1	419.898	-0.06
		68	2	1.25093e-06	21	28	42.17	8162339		TRUE	High	[K].KEEELQAALAR.[LV]		O08638; Q8VDD5	2	1	629.344	0
		69	2	9.51112e-07	21	28	42.17	8162339		TRUE	High	[K].KEEELQAALAR.[LV]		O08638; Q8VDD5	2	1	629.344	0.09
		71	2	5.39799e-07	21	28	42.17	8162339		TRUE	High	[K].KEEELQAALAR.[LV]		O08638; Q8VDD5	2	1	629.344	0.38
		54	2	3.15669e-05	21	28	41.68	10316504		TRUE	High	[K].KEEELQAALAR.[LV]		O08638; Q8VDD5	2	1	629.343	-0.1
		57	2	1.5568e-05	21	28	41.68	10316504		TRUE	High	[K].KEEELQAALAR.[LV]		O08638; Q8VDD5	2	1	629.343	-0.59
		61	2	6.51976e-06	21	28	41.81	6015154		TRUE	High	[K].KEEELQAALAR.[LV]		O08638; Q8VDD5	2	1	629.344	0
		31	2	0.00581074	21	28	42.37	4260598		TRUE	High	[K].KEEELQAALAR.[LV]		O08638; Q8VDD5	2	1	629.344	0.67
		53	2	3.56641e-05	21	28	42.37	4976099		TRUE	High	[K].KEEELQAALAR.[LV]		O08638; Q8VDD5	3	1	419.898	-0.06
		66	2	1.85452e-06	21	28	42.37	4260598		TRUE	High	[K].KEEELQAALAR.[LV]		O08638; Q8VDD5	2	1	629.343	-0.3
		44	2	0.000307774	21	28	42.08	2.7373e+06		TRUE	High	[K].KEEELQAALAR.[LV]		O08638; Q8VDD5	2	1	629.343	-0.68
		29	2	0.00771036	21	28	42.08	2.7373e+06		TRUE	High	[K].KEEELQAALAR.[LV]		O08638; Q8VDD5	2	1	629.344	1.06
		44	2	0.000266215	21	28	41.91	1.48781e+06		TRUE	High	[K].KEEELQAALAR.[LV]		O08638; Q8VDD5	2	1	629.343	-0.3
		55	2	2.54819e-05	21	28	42.16	10751565		TRUE	High	[K].KEEELQAALAR.[LV]		O08638; Q8VDD5	3	1	419.898	-0.06
		44	2	0.000329786	21	28	41.67	12438011		TRUE	High	[K].KEEELQAALAR.[LV]		O08638; Q8VDD5	3	1	419.898	-0.35
		37	2	0.00161894	21	28	42.08	2794773		TRUE	High	[K].KEEELQAALAR.[LV]		O08638; Q8VDD5	3	1	419.898	-0.06
		50	2	7.89281e-05	21	28	41.67	12438011		TRUE	High	[K].KEEELQAALAR.[LV]		O08638; Q8VDD5	3	1	419.898	-0.14
		39	2	0.000890868	21	28	42.37	4976099		TRUE	High	[K].KEEELQAALAR.[LV]		O08638; Q8VDD5	3	1	419.898	-1.01
		40	2	0.000757237	21	28	41.81	6141792		TRUE	High	[K].KEEELQAALAR.[LV]		O08638; Q8VDD5	3	1	419.898	0.23
		42	2	0.000421922	21	28	41.92	1.46134e+06		TRUE	High	[K].KEEELQAALAR.[LV]		O08638; Q8VDD5	3	1	419.898	-0.14
		28	2	0.0122809	21	28	42.16	10751565		TRUE	High	[K].KEEELQAALAR.[LV]		O08638; Q8VDD5	3	1	419.898	0.37
	TRUE	27		2	Q8VDD5 [663-670]; Q61879 [670-677]		High	[R].NTNPNFVR.[C]	Shared	0.184	0.105379	168.9	31.1	87.02	54.31	High	High	High	High	High	High	Used
		Ions Score	# Protein Groups	Expectation Value	Identity Relaxed	Identity Strict	Apex RT [min]	Precursor Abundance	Quan Info	Checked	Confidence	Annotated Sequence	Modifications	Master Protein Accessions	Charge	Rank	m/z [Da]	DeltaM [ppm]
		27	2	0.0156134	22	29	31.47	11599322		TRUE	High	[R].NTNPNFVR.[C]		Q8VDD5; Q61879	2	1	481.246	0.03
		25	2	0.0256743	22	29	31.6	42908200		TRUE	High	[R].NTNPNFVR.[C]		Q8VDD5; Q61879	2	1	481.246	-0.48
		20	2	0.0804449	22	29	31.4	3679719		TRUE	High	[R].NTNPNFVR.[C]		Q8VDD5; Q61879	2	1	481.246	0.03
		16	2	0.301091	23	30	31.4	3679719		TRUE	High	[R].NTNPNFVR.[C]		Q8VDD5; Q61879	2	1	481.247	1.17
		18	2	0.132586	22	29	31.43	7827056		TRUE	High	[R].NTNPNFVR.[C]		Q8VDD5; Q61879	2	1	481.246	0.09
		15	2	0.304438	22	29	31.47	11599322		TRUE	High	[R].NTNPNFVR.[C]		Q8VDD5; Q61879	2	1	481.246	0.09
		14	2	0.315863	22	29	31.49	2.20462e+06		TRUE	High	[R].NTNPNFVR.[C]		Q8VDD5; Q61879	2	1	481.246	-0.16
		28	2	0.0140119	22	29	31.6	42908200		TRUE	High	[R].NTNPNFVR.[C]		Q8VDD5; Q61879	2	1	481.246	0.22
		6	2	2.51086	22	29	31.39	921703		TRUE	High	[R].NTNPNFVR.[C]		Q8VDD5; Q61879	2	1	481.247	2.25
	TRUE	92	1xOxidation [M7]	2	O08638 [366-380]; Q8VDD5 [359-373]		High	[R].NTDQASMPDNTAAQK.[V]	Shared	0.206	0.324435	165.8	34.2	80.88	96.88	High	High	High	High	High	Not Found	Used
		Ions Score	# Protein Groups	Expectation Value	Identity Relaxed	Identity Strict	Apex RT [min]	Precursor Abundance	Quan Info	Checked	Confidence	Annotated Sequence	Modifications	Master Protein Accessions	Charge	Rank	m/z [Da]	DeltaM [ppm]
		92	2	8.53352e-10	14	21	14.94	11745761		TRUE	High	[R].NTDQASmPDNTAAQK.[V]	M7(Oxidation)	O08638; Q8VDD5	2	1	804.352	0.53
		83	2	6.77841e-09	14	21	14.94	4.39077e+06		TRUE	High	[R].NTDQASmPDNTAAQK.[V]	M7(Oxidation)	O08638; Q8VDD5	2	1	804.352	0.68
		114	2	5.28601e-12	14	21	15.03	1945421		TRUE	High	[R].NTDQASmPDNTAAQK.[V]	M7(Oxidation)	O08638; Q8VDD5	2	1	804.352	-0.08
		84	2	5.67712e-09	14	21	14.95	1.7669e+06		TRUE	High	[R].NTDQASmPDNTAAQK.[V]	M7(Oxidation)	O08638; Q8VDD5	2	1	804.352	0.68
		55	2	4.61454e-06	14	21	15.05	934936		TRUE	High	[R].NTDQASmPDNTAAQK.[V]	M7(Oxidation)	O08638; Q8VDD5	2	1	804.352	-0.16
		87	2	3.11263e-09	14	21	15.05	934936		TRUE	High	[R].NTDQASmPDNTAAQK.[V]	M7(Oxidation)	O08638; Q8VDD5	2	1	804.352	0.22
	TRUE	64		2	O08638 [366-380]; Q8VDD5 [359-373]		High	[R].NTDQASMPDNTAAQK.[V]	Shared	0.136	0.156949	176.1	23.9	77.76	25.78	High	High	High	High	High	High	Used
		Ions Score	# Protein Groups	Expectation Value	Identity Relaxed	Identity Strict	Apex RT [min]	Precursor Abundance	Quan Info	Checked	Confidence	Annotated Sequence	Modifications	Master Protein Accessions	Charge	Rank	m/z [Da]	DeltaM [ppm]
		20	2	0.018846	16	23	22.04	10735080		TRUE	High	[R].NTDQASMPDNTAAQK.[V]		O08638; Q8VDD5	2	1	796.354	-1.13
		64	2	7.96561e-07	16	23	22.04	10735080		TRUE	High	[R].NTDQASMPDNTAAQK.[V]		O08638; Q8VDD5	2	1	796.354	-1.05
		30	2	0.00227905	16	23	22.04	10735080		TRUE	High	[R].NTDQASMPDNTAAQK.[V]		O08638; Q8VDD5	2	1	796.354	-0.59
		34	2	0.000966992	16	23	22.15	4.13028e+06		TRUE	High	[R].NTDQASMPDNTAAQK.[V]		O08638; Q8VDD5	2	1	796.355	0.4
		55	2	7.25168e-06	16	23	22.15	4.13028e+06		TRUE	High	[R].NTDQASMPDNTAAQK.[V]		O08638; Q8VDD5	2	1	796.355	0.1
		44	2	8.34523e-05	16	23	22.53	684989		TRUE	High	[R].NTDQASMPDNTAAQK.[V]		O08638; Q8VDD5	2	1	796.354	0.02
		38	2	0.00031077	16	23	21.98	1.39195e+06		TRUE	High	[R].NTDQASMPDNTAAQK.[V]		O08638; Q8VDD5	2	1	796.355	0.1
		17	2	0.0447939	16	23	22.38	784988		TRUE	High	[R].NTDQASMPDNTAAQK.[V]		O08638; Q8VDD5	2	1	796.354	-1.13
		54	2	9.60335e-06	16	23	22.38	784988		TRUE	High	[R].NTDQASMPDNTAAQK.[V]		O08638; Q8VDD5	2	1	796.355	0.33
		19	2	0.0255519	16	23	21.98	1.39195e+06		TRUE	High	[R].NTDQASMPDNTAAQK.[V]		O08638; Q8VDD5	2	1	796.355	0.63
		21	2	0.0184595	16	23	22.43	387154		TRUE	High	[R].NTDQASMPDNTAAQK.[V]		O08638; Q8VDD5	2	1	796.354	-0.98
		16	2	0.0607327	16	23	22.53	684989		TRUE	High	[R].NTDQASMPDNTAAQK.[V]		O08638; Q8VDD5	2	1	796.355	0.71
		21	2	0.0164225	16	23	22.43	387154		TRUE	High	[R].NTDQASMPDNTAAQK.[V]		O08638; Q8VDD5	2	1	796.354	0.02
		7	2	0.393042	16	23	24.49	233204		TRUE	High	[R].NTDQASMPDNTAAQK.[V]		O08638; Q8VDD5	2	1	796.354	-0.21
		7	2	0.38349	15	22	24.49	233204		TRUE	High	[R].NTDQASMPDNTAAQK.[V]		O08638; Q8VDD5	2	1	796.35	-5.73
	TRUE	34		2	Q8VDD5 [765-778]; Q61879 [772-785]		High	[R].AGVLAHLEEERDLK.[I]	Shared	0.07	0.148117	187	13	96.97	95.95	Not Found	High	Peak Found	Peak Found	Peak Found	Peak Found	Used
		Ions Score	# Protein Groups	Expectation Value	Identity Relaxed	Identity Strict	Apex RT [min]	Precursor Abundance	Quan Info	Checked	Confidence	Annotated Sequence	Modifications	Master Protein Accessions	Charge	Rank	m/z [Da]	DeltaM [ppm]
		34	2	0.00213889	20	27	66.5	404564		TRUE	High	[R].AGVLAHLEEERDLK.[I]		Q8VDD5; Q61879	3	1	527.286	-0.23
	TRUE	81		2	Q8VDD5 [765-775]; Q61879 [772-782]		High	[R].AGVLAHLEEER.[D]	Shared	0.474	0.357926	135.7	64.3	121.15	78.44	High	High	High	High	High	High	Used
		Ions Score	# Protein Groups	Expectation Value	Identity Relaxed	Identity Strict	Apex RT [min]	Precursor Abundance	Quan Info	Checked	Confidence	Annotated Sequence	Modifications	Master Protein Accessions	Charge	Rank	m/z [Da]	DeltaM [ppm]
		50	2	7.73489e-05	22	29	55.05	1189738		TRUE	High	[R].AGVLAHLEEER.[D]		Q8VDD5; Q61879	3	1	408.551	-0.52
		48	2	0.000141076	22	29	53.78	24649206		TRUE	High	[R].AGVLAHLEEER.[D]		Q8VDD5; Q61879	3	1	408.551	-0.14
		45	2	0.000259465	22	29	53.78	24649206		TRUE	High	[R].AGVLAHLEEER.[D]		Q8VDD5; Q61879	3	1	408.551	-0.07
		50	2	8.85275e-05	22	29	54.7	1.23153e+06		TRUE	High	[R].AGVLAHLEEER.[D]		Q8VDD5; Q61879	3	1	408.551	0.15
		81	2	6.06845e-08	22	29	53.79	20072646		TRUE	High	[R].AGVLAHLEEER.[D]		Q8VDD5; Q61879	2	1	612.323	0.69
		56	2	1.76698e-05	21	28	53.78	24649206		TRUE	High	[R].AGVLAHLEEER.[D]		Q8VDD5; Q61879	3	1	408.551	1.05
		47	2	0.000136565	21	28	54.7	1.23153e+06		TRUE	High	[R].AGVLAHLEEER.[D]		Q8VDD5; Q61879	3	1	408.55	-1.19
		62	2	5.35893e-06	22	29	54.29	5810407		TRUE	High	[R].AGVLAHLEEER.[D]		Q8VDD5; Q61879	3	1	408.551	0.45
		51	2	7.21237e-05	22	29	54.29	5810407		TRUE	High	[R].AGVLAHLEEER.[D]		Q8VDD5; Q61879	3	1	408.551	0.23
		43	2	0.000375905	22	29	54.89	562192		TRUE	High	[R].AGVLAHLEEER.[D]		Q8VDD5; Q61879	3	1	408.551	0.15
		50	2	7.52409e-05	22	29	54.29	5810407		TRUE	High	[R].AGVLAHLEEER.[D]		Q8VDD5; Q61879	3	1	408.551	-0.14
		43	2	0.000404068	22	29	55.49	560728		TRUE	High	[R].AGVLAHLEEER.[D]		Q8VDD5; Q61879	3	1	408.551	-0.67
		45	2	0.000245728	22	29	54.89	562192		TRUE	High	[R].AGVLAHLEEER.[D]		Q8VDD5; Q61879	3	1	408.551	-0.29
		29	2	0.0083433	21	28	54.83	367930		TRUE	High	[R].AGVLAHLEEER.[D]		Q8VDD5; Q61879	3	1	408.55	-0.97
		46	2	0.000230385	22	29	53.06	1.70364e+06		TRUE	High	[R].AGVLAHLEEER.[D]		Q8VDD5; Q61879	3	1	408.551	-0.37
		60	2	7.76387e-06	22	29	53.06	1.70364e+06		TRUE	High	[R].AGVLAHLEEER.[D]		Q8VDD5; Q61879	3	1	408.551	0
		53	2	3.96349e-05	22	29	55.88	835064		TRUE	High	[R].AGVLAHLEEER.[D]		Q8VDD5; Q61879	3	1	408.551	0.08
		63	2	3.93621e-06	22	29	52.21	2.05404e+06		TRUE	High	[R].AGVLAHLEEER.[D]		Q8VDD5; Q61879	2	1	612.323	0.19
		52	2	5.27325e-05	22	29	52.21	2.05404e+06		TRUE	High	[R].AGVLAHLEEER.[D]		Q8VDD5; Q61879	2	1	612.323	0.19
		42	2	0.000540852	22	29	52.21	3.70904e+06		TRUE	High	[R].AGVLAHLEEER.[D]		Q8VDD5; Q61879	3	1	408.551	0.15
		45	2	0.000238275	22	29	52.21	3.70904e+06		TRUE	High	[R].AGVLAHLEEER.[D]		Q8VDD5; Q61879	3	1	408.551	-0.07
		35	2	0.00278903	22	29	53.51	528195		TRUE	High	[R].AGVLAHLEEER.[D]		Q8VDD5; Q61879	3	1	408.551	-0.44
		35	2	0.00271068	22	29	53.51	528195		TRUE	High	[R].AGVLAHLEEER.[D]		Q8VDD5; Q61879	3	1	408.551	0.3
	TRUE	89		3	O08638 [217-232]; Q8VDD5 [210-225]; Q6URW6 [241-256]		High	[KR].QLLQANPILEAFGNAK.[T]	Shared	0.247	0.143713	160.4	39.6	94.47	64.32	High	High	High	High	High	High	Used
		Ions Score	# Protein Groups	Expectation Value	Identity Relaxed	Identity Strict	Apex RT [min]	Precursor Abundance	Quan Info	Checked	Confidence	Annotated Sequence	Modifications	Master Protein Accessions	Charge	Rank	m/z [Da]	DeltaM [ppm]
		86	3	6.77888e-09	17	24	135.08	48299228		TRUE	High	[KR].QLLQANPILEAFGNAK.[T]		O08638; Q8VDD5; Q6URW6	2	1	863.977	-0.56
		86	3	6.74487e-09	17	24	135.08	48299228		TRUE	High	[KR].QLLQANPILEAFGNAK.[T]		O08638; Q8VDD5; Q6URW6	2	1	863.978	0.15
		52	3	1.69423e-05	17	24	135.07	2638302		TRUE	High	[KR].QLLQANPILEAFGNAK.[T]		O08638; Q8VDD5; Q6URW6	3	1	576.321	0.18
		59	3	2.95103e-06	17	24	135.07	2638302		TRUE	High	[KR].QLLQANPILEAFGNAK.[T]		O08638; Q8VDD5; Q6URW6	3	1	576.321	0.28
		31	3	0.00205104	17	24	135.07	2638302		TRUE	High	[KR].QLLQANPILEAFGNAK.[T]		O08638; Q8VDD5; Q6URW6	3	1	576.321	0.39
		31	3	0.00224892	17	24	135.08	48299228		TRUE	High	[KR].QLLQANPILEAFGNAK.[T]		O08638; Q8VDD5; Q6URW6	2	1	863.978	0.5
		64	3	1.10911e-06	17	24	136.49	278671		TRUE	High	[KR].QLLQANPILEAFGNAK.[T]		O08638; Q8VDD5; Q6URW6	2	1	863.978	0.57
		83	3	1.2971e-08	17	24	135.08	48299228		TRUE	High	[KR].QLLQANPILEAFGNAK.[T]		O08638; Q8VDD5; Q6URW6	2	1	863.978	0.57
		64	3	1.07956e-06	17	24	135.04	10670903		TRUE	High	[KR].QLLQANPILEAFGNAK.[T]		O08638; Q8VDD5; Q6URW6	2	1	863.979	0.78
		63	3	1.30309e-06	17	24	136.28	329294		TRUE	High	[KR].QLLQANPILEAFGNAK.[T]		O08638; Q8VDD5; Q6URW6	2	1	863.979	0.64
		89	3	3.14032e-09	17	24	135.04	10670903		TRUE	High	[KR].QLLQANPILEAFGNAK.[T]		O08638; Q8VDD5; Q6URW6	2	1	863.978	0.5
		64	3	9.61553e-07	17	24	135.04	582334		TRUE	High	[KR].QLLQANPILEAFGNAK.[T]		O08638; Q8VDD5; Q6URW6	3	1	576.321	0.39
		86	3	7.31094e-09	17	24	135.04	10670903		TRUE	High	[KR].QLLQANPILEAFGNAK.[T]		O08638; Q8VDD5; Q6URW6	2	1	863.978	0.29
		66	3	6.39696e-07	17	24	136.28	329294		TRUE	High	[KR].QLLQANPILEAFGNAK.[T]		O08638; Q8VDD5; Q6URW6	2	1	863.978	0.29
		96	3	6.80728e-10	17	24	135.04	10670903		TRUE	High	[KR].QLLQANPILEAFGNAK.[T]		O08638; Q8VDD5; Q6URW6	2	1	863.978	0.08
		77	3	4.79704e-08	17	24	135.04	10670903		TRUE	High	[KR].QLLQANPILEAFGNAK.[T]		O08638; Q8VDD5; Q6URW6	2	1	863.978	0.08
		44	3	0.000100687	17	24	135.04	582334		TRUE	High	[KR].QLLQANPILEAFGNAK.[T]		O08638; Q8VDD5; Q6URW6	3	1	576.321	0.07
		37	3	0.000473122	17	24	135.04	582334		TRUE	High	[KR].QLLQANPILEAFGNAK.[T]		O08638; Q8VDD5; Q6URW6	3	1	576.321	-0.14
		82	3	1.7337e-08	17	24	134.88	5.40283e+06		TRUE	High	[KR].QLLQANPILEAFGNAK.[T]		O08638; Q8VDD5; Q6URW6	2	1	863.978	0.15
		75	3	7.55046e-08	17	24	134.88	5.40283e+06		TRUE	High	[KR].QLLQANPILEAFGNAK.[T]		O08638; Q8VDD5; Q6URW6	2	1	863.978	-0.14
		50	3	2.8706e-05	17	24	134.89	250619		TRUE	High	[KR].QLLQANPILEAFGNAK.[T]		O08638; Q8VDD5; Q6URW6	3	1	576.321	-0.14
		52	3	1.62614e-05	17	24	134.88	5.40283e+06		TRUE	High	[KR].QLLQANPILEAFGNAK.[T]		O08638; Q8VDD5; Q6URW6	2	1	863.978	-0.35
		103	3	1.33037e-10	17	24	135.16	8.12135e+06		TRUE	High	[KR].QLLQANPILEAFGNAK.[T]		O08638; Q8VDD5; Q6URW6	2	1	863.978	-0.14
		41	3	0.000223858	17	24	135.15	518136		TRUE	High	[KR].QLLQANPILEAFGNAK.[T]		O08638; Q8VDD5; Q6URW6	3	1	576.321	0.07
		16	3	0.0621221	17	24	135.16	8.12135e+06		TRUE	High	[KR].QLLQANPILEAFGNAK.[T]		O08638; Q8VDD5; Q6URW6	2	1	863.979	1
		24	3	0.0100687	17	24	135.15	518136		TRUE	High	[KR].QLLQANPILEAFGNAK.[T]		O08638; Q8VDD5; Q6URW6	3	1	576.321	-0.25
		27	3	0.00484143	17	24	134.87	128072		TRUE	High	[KR].QLLQANPILEAFGNAK.[T]		O08638; Q8VDD5; Q6URW6	3	1	576.321	-0.04
		62	3	1.53452e-06	17	24	134.88	2.80623e+06		TRUE	High	[KR].QLLQANPILEAFGNAK.[T]		O08638; Q8VDD5; Q6URW6	2	1	863.978	0.08
		3	3	1.16674	17	24	134.88	2.80623e+06		TRUE	High	[KR].QLLQANPILEAFGNAK.[T]		O08638; Q8VDD5; Q6URW6	2	1	863.978	0.15
		87	3	5.59723e-09	17	24	134.88	2.80623e+06		TRUE	High	[KR].QLLQANPILEAFGNAK.[T]		O08638; Q8VDD5; Q6URW6	2	1	863.978	0.29
		42	3	0.000164806	17	24	134.88	2.80623e+06		TRUE	High	[KR].QLLQANPILEAFGNAK.[T]		O08638; Q8VDD5; Q6URW6	2	1	863.978	0.43
		68	3	4.24594e-07	17	24	134.92	993241		TRUE	High	[KR].QLLQANPILEAFGNAK.[T]		O08638; Q8VDD5; Q6URW6	2	1	863.978	-0.14
		93	3	1.27342e-09	17	24	134.92	993241		TRUE	High	[KR].QLLQANPILEAFGNAK.[T]		O08638; Q8VDD5; Q6URW6	2	1	863.978	0.5
		63	3	1.27636e-06	17	24	134.92	993241		TRUE	High	[KR].QLLQANPILEAFGNAK.[T]		O08638; Q8VDD5; Q6URW6	2	1	863.978	0.08
		32	3	0.0016953	17	24	136.12	48447.6		TRUE	High	[KR].QLLQANPILEAFGNAK.[T]		O08638; Q8VDD5; Q6URW6	2	1	863.979	1.07
		23	3	0.0138348	17	24	134.91	58853.4		TRUE	High	[KR].QLLQANPILEAFGNAK.[T]		O08638; Q8VDD5; Q6URW6	3	1	576.321	-0.04
	TRUE	42		2	Q8VDD5 [680-693]; Q61879 [687-700]		High	[KR].AGKLDPHLVLDQLR.[C]	Shared	0.148	0.194323	174.3	25.7	85.31	20.57	Peak Found	High	High	Peak Found	Not Found	Not Found	Used
		Ions Score	# Protein Groups	Expectation Value	Identity Relaxed	Identity Strict	Apex RT [min]	Precursor Abundance	Quan Info	Checked	Confidence	Annotated Sequence	Modifications	Master Protein Accessions	Charge	Rank	m/z [Da]	DeltaM [ppm]
		34	2	0.000660751	15	22	94.93	481265		TRUE	High	[KR].AGKLDPHLVLDQLR.[C]		Q8VDD5; Q61879	3	1	525.639	0.1
		23	2	0.00949399	15	22	94.66	183401		TRUE	High	[KR].AGKLDPHLVLDQLR.[C]		Q8VDD5; Q61879	3	1	525.639	1.15
		42	2	0.00011723	15	22	94.66	183401		TRUE	High	[KR].AGKLDPHLVLDQLR.[C]		Q8VDD5; Q61879	3	1	525.638	-0.25
		14	2	0.0666865	15	22	94.93	481265		TRUE	High	[KR].AGKLDPHLVLDQLR.[C]		Q8VDD5; Q61879	3	1	525.638	-0.36
	TRUE	84		2	O08638 [364-380]; Q8VDD5 [357-373]		High	[K].ERNTDQASMPDNTAAQK.[V]	Shared	0.176	0.400272	170.1	29.9	80.31	11.66	High	High	High	Peak Found	Peak Found	Peak Found	Used
		Ions Score	# Protein Groups	Expectation Value	Identity Relaxed	Identity Strict	Apex RT [min]	Precursor Abundance	Quan Info	Checked	Confidence	Annotated Sequence	Modifications	Master Protein Accessions	Charge	Rank	m/z [Da]	DeltaM [ppm]
		84	2	1.25452e-08	18	25	17.96	251471		TRUE	High	[K].ERNTDQASMPDNTAAQK.[V]		O08638; Q8VDD5	2	1	938.925	-1.23
		23	2	0.0156848	18	25	17.97	1.57471e+06		TRUE	High	[K].ERNTDQASMPDNTAAQK.[V]		O08638; Q8VDD5	3	1	626.287	0.45
		29	2	0.00455847	18	25	18.02	906710		TRUE	High	[K].ERNTDQASMPDNTAAQK.[V]		O08638; Q8VDD5	3	1	626.287	-0.13
		36	2	0.000888831	18	25	18.72	18387.9		TRUE	High	[K].ERNTDQASMPDNTAAQK.[V]		O08638; Q8VDD5	2	1	938.926	-0.32
		9	2	0.371435	18	25	18.02	117548		TRUE	High	[K].ERNTDQASMPDNTAAQK.[V]		O08638; Q8VDD5	2	1	938.927	0.65
	TRUE	79		2	O08638 [415-426]; Q8VDD5 [408-419]		High	[K].EQADFAIEALAK.[A]	Shared	0.291	0.129665	154.9	45.1	85.87	51.51	High	High	High	High	High	High	Used
		Ions Score	# Protein Groups	Expectation Value	Identity Relaxed	Identity Strict	Apex RT [min]	Precursor Abundance	Quan Info	Checked	Confidence	Annotated Sequence	Modifications	Master Protein Accessions	Charge	Rank	m/z [Da]	DeltaM [ppm]
		81	2	5.5023e-08	21	28	101.18	36972948		TRUE	High	[K].EQADFAIEALAK.[A]		O08638; Q8VDD5	2	1	653.338	-0.1
		52	2	3.92233e-05	21	28	101.18	36972948		TRUE	High	[K].EQADFAIEALAK.[A]		O08638; Q8VDD5	2	1	653.338	0
		44	2	0.00028943	21	28	101.18	36972948		TRUE	High	[K].EQADFAIEALAK.[A]		O08638; Q8VDD5	2	1	653.338	0.28
		49	2	8.54169e-05	21	28	101.18	36972948		TRUE	High	[K].EQADFAIEALAK.[A]		O08638; Q8VDD5	2	1	653.338	0.56
		31	2	0.00585523	21	28	101.18	36972948		TRUE	High	[K].EQADFAIEALAK.[A]		O08638; Q8VDD5	2	1	653.338	0.65
		45	2	0.000217542	21	28	101.18	36972948		TRUE	High	[K].EQADFAIEALAK.[A]		O08638; Q8VDD5	2	1	653.339	1.03
		22	2	0.0455981	21	28	101.2	9406735		TRUE	High	[K].EQADFAIEALAK.[A]		O08638; Q8VDD5	2	1	653.339	1.4
		55	2	2.10641e-05	21	28	101.2	9406735		TRUE	High	[K].EQADFAIEALAK.[A]		O08638; Q8VDD5	2	1	653.338	0.37
		79	2	7.63034e-08	21	28	101.2	9406735		TRUE	High	[K].EQADFAIEALAK.[A]		O08638; Q8VDD5	2	1	653.338	0.09
		43	2	0.000339269	21	28	101.2	9406735		TRUE	High	[K].EQADFAIEALAK.[A]		O08638; Q8VDD5	2	1	653.338	0.56
		56	2	1.79285e-05	21	28	101.21	4.26346e+06		TRUE	High	[K].EQADFAIEALAK.[A]		O08638; Q8VDD5	2	1	653.338	-0.28
		79	2	7.63034e-08	21	28	101.21	4.26346e+06		TRUE	High	[K].EQADFAIEALAK.[A]		O08638; Q8VDD5	2	1	653.338	0.28
		60	2	5.97784e-06	21	28	101.21	4.26346e+06		TRUE	High	[K].EQADFAIEALAK.[A]		O08638; Q8VDD5	2	1	653.338	0.47
		47	2	0.000122898	21	28	101.14	7.63935e+06		TRUE	High	[K].EQADFAIEALAK.[A]		O08638; Q8VDD5	2	1	653.338	0.18
		40	2	0.000702334	21	28	101.14	7.63935e+06		TRUE	High	[K].EQADFAIEALAK.[A]		O08638; Q8VDD5	2	1	653.338	0.56
		48	2	0.00013181	21	28	101.21	2831162		TRUE	High	[K].EQADFAIEALAK.[A]		O08638; Q8VDD5	2	1	653.339	1.4
		70	2	6.07497e-07	21	28	101.21	2831162		TRUE	High	[K].EQADFAIEALAK.[A]		O08638; Q8VDD5	2	1	653.338	0.18
		63	2	2.98225e-06	21	28	101.21	2831162		TRUE	High	[K].EQADFAIEALAK.[A]		O08638; Q8VDD5	2	1	653.338	0.37
		51	2	4.77028e-05	21	28	101.25	1.11497e+06		TRUE	High	[K].EQADFAIEALAK.[A]		O08638; Q8VDD5	2	1	653.338	-0.1
		64	2	2.881e-06	21	28	101.25	1.11497e+06		TRUE	High	[K].EQADFAIEALAK.[A]		O08638; Q8VDD5	2	1	653.338	0
		41	2	0.000580155	21	28	101.25	1.11497e+06		TRUE	High	[K].EQADFAIEALAK.[A]		O08638; Q8VDD5	2	1	653.338	0.28
		21	2	0.051945	21	28	101.2	9406735		TRUE	High	[K].EQADFAIEALAK.[A]		O08638; Q8VDD5	2	1	653.338	0.28
		26	2	0.0155076	21	28	101.2	9406735		TRUE	High	[K].EQADFAIEALAK.[A]		O08638; Q8VDD5	2	1	653.338	0.37
		44	2	0.000236344	21	28	101.14	7.63935e+06		TRUE	High	[K].EQADFAIEALAK.[A]		O08638; Q8VDD5	2	1	653.338	0.37
		12	2	0.421254	21	28	101.14	7.63935e+06		TRUE	High	[K].EQADFAIEALAK.[A]		O08638; Q8VDD5	2	1	653.338	0.93
	TRUE	93	1xCarbamidomethyl [C7]	4	O08638 [170-184]; Q8VDD5 [166-180]; Q6URW6 [186-200]; Q61879 [170-184]		High	[R].EDQSILCTGESGAGK.[T]	Shared	0.329	0.12763	150.5	49.5	75.26	42.82	High	High	High	High	High	High	Used
		Ions Score	# Protein Groups	Expectation Value	Identity Relaxed	Identity Strict	Apex RT [min]	Precursor Abundance	Quan Info	Checked	Confidence	Annotated Sequence	Modifications	Master Protein Accessions	Charge	Rank	m/z [Da]	DeltaM [ppm]
		74	4	9.39594e-08	16	23	45.68	21101018		TRUE	High	[R].EDQSILcTGESGAGK.[T]	C7(Carbamidomethyl)	O08638; Q8VDD5; Q6URW6; Q61879	2	1	776.352	0.68
		55	4	7.32723e-06	16	23	45.68	21101018		TRUE	High	[R].EDQSILcTGESGAGK.[T]	C7(Carbamidomethyl)	O08638; Q8VDD5; Q6URW6; Q61879	2	1	776.352	0.6
		91	4	1.88599e-09	17	24	45.68	21101018		TRUE	High	[R].EDQSILcTGESGAGK.[T]	C7(Carbamidomethyl)	O08638; Q8VDD5; Q6URW6; Q61879	2	1	776.352	0.29
		102	4	1.54229e-10	16	23	45.68	21101018		TRUE	High	[R].EDQSILcTGESGAGK.[T]	C7(Carbamidomethyl)	O08638; Q8VDD5; Q6URW6; Q61879	2	1	776.351	-0.26
		97	4	5.45967e-10	16	23	45.68	21101018		TRUE	High	[R].EDQSILcTGESGAGK.[T]	C7(Carbamidomethyl)	O08638; Q8VDD5; Q6URW6; Q61879	2	1	776.351	0.05
		41	4	0.00019461	16	23	45.68	21101018		TRUE	High	[R].EDQSILcTGESGAGK.[T]	C7(Carbamidomethyl)	O08638; Q8VDD5; Q6URW6; Q61879	2	1	776.352	0.21
		56	4	6.63997e-06	16	23	45.93	6604253		TRUE	High	[R].EDQSILcTGESGAGK.[T]	C7(Carbamidomethyl)	O08638; Q8VDD5; Q6URW6; Q61879	2	1	776.351	0.13
		79	4	2.90513e-08	16	23	45.93	6604253		TRUE	High	[R].EDQSILcTGESGAGK.[T]	C7(Carbamidomethyl)	O08638; Q8VDD5; Q6URW6; Q61879	2	1	776.352	0.21
		66	4	5.93152e-07	16	23	45.93	6604253		TRUE	High	[R].EDQSILcTGESGAGK.[T]	C7(Carbamidomethyl)	O08638; Q8VDD5; Q6URW6; Q61879	2	1	776.352	0.21
		93	4	1.16557e-09	17	24	45.93	6604253		TRUE	High	[R].EDQSILcTGESGAGK.[T]	C7(Carbamidomethyl)	O08638; Q8VDD5; Q6URW6; Q61879	2	1	776.352	0.36
		31	4	0.00201345	16	23	45.93	6604253		TRUE	High	[R].EDQSILcTGESGAGK.[T]	C7(Carbamidomethyl)	O08638; Q8VDD5; Q6URW6; Q61879	2	1	776.352	0.92
		101	4	2.08229e-10	17	24	46.1	2.89932e+06		TRUE	High	[R].EDQSILcTGESGAGK.[T]	C7(Carbamidomethyl)	O08638; Q8VDD5; Q6URW6; Q61879	2	1	776.352	0.29
		67	4	4.61892e-07	17	24	46.1	2.89932e+06		TRUE	High	[R].EDQSILcTGESGAGK.[T]	C7(Carbamidomethyl)	O08638; Q8VDD5; Q6URW6; Q61879	2	1	776.352	0.36
		41	4	0.000182197	17	24	46.1	2.89932e+06		TRUE	High	[R].EDQSILcTGESGAGK.[T]	C7(Carbamidomethyl)	O08638; Q8VDD5; Q6URW6; Q61879	2	1	776.352	0.44
		91	4	1.99143e-09	16	23	45.62	5.08293e+06		TRUE	High	[R].EDQSILcTGESGAGK.[T]	C7(Carbamidomethyl)	O08638; Q8VDD5; Q6URW6; Q61879	2	1	776.351	0.13
		20	4	0.022603	16	23	45.62	5.08293e+06		TRUE	High	[R].EDQSILcTGESGAGK.[T]	C7(Carbamidomethyl)	O08638; Q8VDD5; Q6URW6; Q61879	2	1	776.351	0.13
		55	4	8.74058e-06	17	24	45.62	5.08293e+06		TRUE	High	[R].EDQSILcTGESGAGK.[T]	C7(Carbamidomethyl)	O08638; Q8VDD5; Q6URW6; Q61879	2	1	776.352	0.36
		86	4	6.25951e-09	17	24	45.62	5.08293e+06		TRUE	High	[R].EDQSILcTGESGAGK.[T]	C7(Carbamidomethyl)	O08638; Q8VDD5; Q6URW6; Q61879	2	1	776.352	0.36
		77	4	4.71157e-08	16	23	46.31	2244100		TRUE	High	[R].EDQSILcTGESGAGK.[T]	C7(Carbamidomethyl)	O08638; Q8VDD5; Q6URW6; Q61879	2	1	776.351	0.05
		32	4	0.00155298	16	23	46.31	2244100		TRUE	High	[R].EDQSILcTGESGAGK.[T]	C7(Carbamidomethyl)	O08638; Q8VDD5; Q6URW6; Q61879	2	1	776.351	-0.11
		55	4	7.88751e-06	16	23	46.31	2244100		TRUE	High	[R].EDQSILcTGESGAGK.[T]	C7(Carbamidomethyl)	O08638; Q8VDD5; Q6URW6; Q61879	2	1	776.352	0.68
		92	4	1.39369e-09	16	23	46.26	958735		TRUE	High	[R].EDQSILcTGESGAGK.[T]	C7(Carbamidomethyl)	O08638; Q8VDD5; Q6URW6; Q61879	2	1	776.351	0.05
		54	4	1.02457e-05	17	24	46.26	958735		TRUE	High	[R].EDQSILcTGESGAGK.[T]	C7(Carbamidomethyl)	O08638; Q8VDD5; Q6URW6; Q61879	2	1	776.352	0.52
	TRUE	53		2	Q8VDD5 [924-930]; Q61879 [931-937]		High	[R].VEEEEER.[CN]	Shared	0.194	0.133185	167.5	32.5	75.85	52.01	High	High	High	High	High	Peak Found	Used
		Ions Score	# Protein Groups	Expectation Value	Identity Relaxed	Identity Strict	Apex RT [min]	Precursor Abundance	Quan Info	Checked	Confidence	Annotated Sequence	Modifications	Master Protein Accessions	Charge	Rank	m/z [Da]	DeltaM [ppm]
		53	2	5.73035e-06	13	20	14.77	1.92292e+06		TRUE	High	[R].VEEEEER.[CN]		Q8VDD5; Q61879	2	1	460.204	-0.55
		53	2	7.72908e-06	14	21	14.95	1090757		TRUE	High	[R].VEEEEER.[CN]		Q8VDD5; Q61879	2	1	460.204	-0.15
		50	2	1.37762e-05	14	21	14.81	4828184		TRUE	High	[R].VEEEEER.[CN]		Q8VDD5; Q61879	2	1	460.204	-0.08
		53	2	6.48826e-06	14	21	14.88	1.06488e+06		TRUE	High	[R].VEEEEER.[CN]		Q8VDD5; Q61879	2	1	460.204	-0.28
		50	2	1.1381e-05	13	20	14.76	11637416		TRUE	High	[R].VEEEEER.[CN]		Q8VDD5; Q61879	2	1	460.203	-0.75
	TRUE	46	1xCarbamidomethyl [C1]	3	O08638 [678-685]; Q8VDD5 [671-678]; Q61879 [678-685]		High	[R].CIIPNHEK.[RK]	Shared	0.287	0.197557	155.4	44.6	74.97	44.82	High	High	High	High	High	High	Used
		Ions Score	# Protein Groups	Expectation Value	Identity Relaxed	Identity Strict	Apex RT [min]	Precursor Abundance	Quan Info	Checked	Confidence	Annotated Sequence	Modifications	Master Protein Accessions	Charge	Rank	m/z [Da]	DeltaM [ppm]
		23	3	0.0320805	21	28	26.07	3.81396e+06		TRUE	High	[R].cIIPNHEK.[RK]	C1(Carbamidomethyl)	O08638; Q8VDD5; Q61879	2	1	505.758	0.06
		29	3	0.00880873	21	28	25.65	2054896		TRUE	High	[R].cIIPNHEK.[RK]	C1(Carbamidomethyl)	O08638; Q8VDD5; Q61879	2	1	505.758	0.48
		22	3	0.0414871	21	28	25.65	2054896		TRUE	High	[R].cIIPNHEK.[RK]	C1(Carbamidomethyl)	O08638; Q8VDD5; Q61879	2	1	505.758	0.18
		46	3	0.000151789	21	28	26.43	2.10001e+06		TRUE	High	[R].cIIPNHEK.[RK]	C1(Carbamidomethyl)	O08638; Q8VDD5; Q61879	2	1	505.758	0
		31	3	0.00470089	21	28	26.07	3.81396e+06		TRUE	High	[R].cIIPNHEK.[RK]	C1(Carbamidomethyl)	O08638; Q8VDD5; Q61879	2	1	505.758	0.24
		29	3	0.00901945	21	28	26.01	717957		TRUE	High	[R].cIIPNHEK.[RK]	C1(Carbamidomethyl)	O08638; Q8VDD5; Q61879	2	1	505.758	0.3
		32	3	0.00445567	21	28	26.09	1.13082e+06		TRUE	High	[R].cIIPNHEK.[RK]	C1(Carbamidomethyl)	O08638; Q8VDD5; Q61879	2	1	505.758	0.6
		31	3	0.0048	21	28	26.14	10408931		TRUE	High	[R].cIIPNHEK.[RK]	C1(Carbamidomethyl)	O08638; Q8VDD5; Q61879	2	1	505.758	0.12
		20	3	0.0600565	21	28	26.01	717957		TRUE	High	[R].cIIPNHEK.[RK]	C1(Carbamidomethyl)	O08638; Q8VDD5; Q61879	2	1	505.758	-0.42
		11	3	0.492674	21	28	26.14	10408931		TRUE	High	[R].cIIPNHEK.[RK]	C1(Carbamidomethyl)	O08638; Q8VDD5; Q61879	2	1	505.758	-0.73
	TRUE	46		2	O08638 [1143-1152]; Q8VDD5 [1136-1145]		High	[R].DLGEELEALK.[T]	Shared	0.348	0.14177	148.4	51.6	85.82	51.6	High	High	High	High	High	High	Used
		Ions Score	# Protein Groups	Expectation Value	Identity Relaxed	Identity Strict	Apex RT [min]	Precursor Abundance	Quan Info	Checked	Confidence	Annotated Sequence	Modifications	Master Protein Accessions	Charge	Rank	m/z [Da]	DeltaM [ppm]
		62	2	4.84943e-06	21	28	104.61	19252090		TRUE	High	[R].DLGEELEALK.[T]		O08638; Q8VDD5	2	1	558.793	-0.22
		40	2	0.000651164	21	28	104.61	19252090		TRUE	High	[R].DLGEELEALK.[T]		O08638; Q8VDD5	2	1	558.793	-0.11
		25	2	0.021862	21	28	104.61	19252090		TRUE	High	[R].DLGEELEALK.[T]		O08638; Q8VDD5	2	1	558.793	-0.11
		48	2	0.00010344	21	28	104.61	19252090		TRUE	High	[R].DLGEELEALK.[T]		O08638; Q8VDD5	2	1	558.793	0
		55	2	2.17616e-05	21	28	104.61	19252090		TRUE	High	[R].DLGEELEALK.[T]		O08638; Q8VDD5	2	1	558.793	0
		48	2	0.000102256	21	28	104.61	19252090		TRUE	High	[R].DLGEELEALK.[T]		O08638; Q8VDD5	2	1	558.793	0
		35	2	0.00198012	21	28	104.61	19252090		TRUE	High	[R].DLGEELEALK.[T]		O08638; Q8VDD5	2	1	558.793	0
		31	2	0.0059661	21	28	104.97	4955851		TRUE	High	[R].DLGEELEALK.[T]		O08638; Q8VDD5	2	1	558.792	-0.55
		51	2	7.06331e-05	22	29	104.97	4955851		TRUE	High	[R].DLGEELEALK.[T]		O08638; Q8VDD5	2	1	558.793	0.11
		41	2	0.000666819	22	29	104.97	4955851		TRUE	High	[R].DLGEELEALK.[T]		O08638; Q8VDD5	2	1	558.793	0.11
		39	2	0.00105684	22	29	104.97	4955851		TRUE	High	[R].DLGEELEALK.[T]		O08638; Q8VDD5	2	1	558.793	0.22
		55	2	2.90408e-05	22	29	104.97	4955851		TRUE	High	[R].DLGEELEALK.[T]		O08638; Q8VDD5	2	1	558.793	0.22
		46	2	0.000164699	21	28	105.23	2244347		TRUE	High	[R].DLGEELEALK.[T]		O08638; Q8VDD5	2	1	558.793	-0.11
		21	2	0.0671441	22	29	104.41	3929153		TRUE	High	[R].DLGEELEALK.[T]		O08638; Q8VDD5	2	1	558.793	0.22
		36	2	0.00202772	22	29	104.41	3929153		TRUE	High	[R].DLGEELEALK.[T]		O08638; Q8VDD5	2	1	558.793	0.22
		43	2	0.000397199	22	29	104.41	3929153		TRUE	High	[R].DLGEELEALK.[T]		O08638; Q8VDD5	2	1	558.793	0.22
		44	2	0.000333433	22	29	104.41	3929153		TRUE	High	[R].DLGEELEALK.[T]		O08638; Q8VDD5	2	1	558.793	0.11
		29	2	0.00782872	21	28	104.41	3929153		TRUE	High	[R].DLGEELEALK.[T]		O08638; Q8VDD5	2	1	558.793	0
		33	2	0.00319662	21	28	104.41	3929153		TRUE	High	[R].DLGEELEALK.[T]		O08638; Q8VDD5	2	1	558.793	0
		34	2	0.00259233	21	28	105.21	1.78169e+06		TRUE	High	[R].DLGEELEALK.[T]		O08638; Q8VDD5	2	1	558.793	0
		27	2	0.0165199	22	29	105.21	1.78169e+06		TRUE	High	[R].DLGEELEALK.[T]		O08638; Q8VDD5	2	1	558.793	0.22
		20	2	0.0730618	21	28	104.41	3929153		TRUE	High	[R].DLGEELEALK.[T]		O08638; Q8VDD5	2	1	558.793	-0.11
		25	2	0.0283144	22	29	105.18	572461		TRUE	High	[R].DLGEELEALK.[T]		O08638; Q8VDD5	2	1	558.793	0.11
		32	2	0.00530894	22	29	105.18	572461		TRUE	High	[R].DLGEELEALK.[T]		O08638; Q8VDD5	2	1	558.793	0.22
		19	2	0.111175	22	29	105.18	572461		TRUE	High	[R].DLGEELEALK.[T]		O08638; Q8VDD5	2	1	558.793	0.55
	TRUE	45	1xCarbamidomethyl [C1]	4	O08638 [701-709]; Q8VDD5 [694-702]; Q6URW6 [722-730]; Q61879 [701-709]		High	[R].CNGVLEGIR.[I]	Shared	0.343	0.173472	148.9	51.1	82.33	55.57	Peak Found	High	High	Peak Found	Peak Found	Peak Found	Used
		Ions Score	# Protein Groups	Expectation Value	Identity Relaxed	Identity Strict	Apex RT [min]	Precursor Abundance	Quan Info	Checked	Confidence	Annotated Sequence	Modifications	Master Protein Accessions	Charge	Rank	m/z [Da]	DeltaM [ppm]
		46	4	0.000197917	22	29	54.98	14877293		TRUE	High	[R].cNGVLEGIR.[I]	C1(Carbamidomethyl)	O08638; Q8VDD5; Q6URW6; Q61879	2	1	509.261	-0.2
		45	4	0.000254966	22	29	54.98	14877293		TRUE	High	[R].cNGVLEGIR.[I]	C1(Carbamidomethyl)	O08638; Q8VDD5; Q6URW6; Q61879	2	1	509.261	-0.38
		44	4	0.000317663	22	29	55.59	4715533		TRUE	High	[R].cNGVLEGIR.[I]	C1(Carbamidomethyl)	O08638; Q8VDD5; Q6URW6; Q61879	2	1	509.261	0.34
	TRUE	105	1xCarbamidomethyl [C9]; 1xOxidation [M4]	2	Q8VDD5 [83-102]; Q61879 [87-106]		High	[K].VEDMAELTCLNEASVLHNLK.[ED]	Shared	0.35	0.232234	148.2	51.8	92.33	94.89	High	High	High	High	High	High	Used
		Ions Score	# Protein Groups	Expectation Value	Identity Relaxed	Identity Strict	Apex RT [min]	Precursor Abundance	Quan Info	Checked	Confidence	Annotated Sequence	Modifications	Master Protein Accessions	Charge	Rank	m/z [Da]	DeltaM [ppm]
		76	2	1.43738e-07	20	27	105.55	237575		TRUE	High	[K].VEDmAELTcLNEASVLHNLK.[ED]	M4(Oxidation); C9(Carbamidomethyl)	Q8VDD5; Q61879	2	1	1151.56	-0.36
		31	2	0.0036316	19	26			Not Reliable	TRUE	High	[K].VEDmAELTcLNEASVLHNLK.[ED]	M4(Oxidation); C9(Carbamidomethyl)	Q8VDD5; Q61879	3	1	768.047	8.84
		31	2	0.00388326	19	26	105.55	237575		TRUE	High	[K].VEDmAELTcLNEASVLHNLK.[ED]	M4(Oxidation); C9(Carbamidomethyl)	Q8VDD5; Q61879	2	1	1151.56	1.13
		57	2	9.35828e-06	19	26	105.52	8540333		TRUE	High	[K].VEDmAELTcLNEASVLHNLK.[ED]	M4(Oxidation); C9(Carbamidomethyl)	Q8VDD5; Q61879	3	1	768.041	0.73
		93	2	2.83329e-09	20	27	105.52	8540333		TRUE	High	[K].VEDmAELTcLNEASVLHNLK.[ED]	M4(Oxidation); C9(Carbamidomethyl)	Q8VDD5; Q61879	3	1	768.04	0.33
		109	2	6.70819e-11	19	26	105.52	8540333		TRUE	High	[K].VEDmAELTcLNEASVLHNLK.[ED]	M4(Oxidation); C9(Carbamidomethyl)	Q8VDD5; Q61879	3	1	768.04	0.01
		38	2	0.000804255	20	27	105.37	60161.7		TRUE	High	[K].VEDmAELTcLNEASVLHNLK.[ED]	M4(Oxidation); C9(Carbamidomethyl)	Q8VDD5; Q61879	2	1	1151.55	-1.31
		72	2	2.93962e-07	20	27	105.43	1.63172e+06		TRUE	High	[K].VEDmAELTcLNEASVLHNLK.[ED]	M4(Oxidation); C9(Carbamidomethyl)	Q8VDD5; Q61879	3	1	768.04	0.17
		97	2	1.01459e-09	20	27	105.43	1.63172e+06		TRUE	High	[K].VEDmAELTcLNEASVLHNLK.[ED]	M4(Oxidation); C9(Carbamidomethyl)	Q8VDD5; Q61879	3	1	768.04	0.17
		54	2	2.20702e-05	20	27	105.46	51856.3		TRUE	High	[K].VEDmAELTcLNEASVLHNLK.[ED]	M4(Oxidation); C9(Carbamidomethyl)	Q8VDD5; Q61879	2	1	1151.56	-0.78
		69	2	6.27034e-07	20	27	105.52	1.96558e+06		TRUE	High	[K].VEDmAELTcLNEASVLHNLK.[ED]	M4(Oxidation); C9(Carbamidomethyl)	Q8VDD5; Q61879	3	1	768.04	-0.31
		105	2	1.6391e-10	19	26	105.52	1.96558e+06		TRUE	High	[K].VEDmAELTcLNEASVLHNLK.[ED]	M4(Oxidation); C9(Carbamidomethyl)	Q8VDD5; Q61879	3	1	768.04	-0.15
		113	2	2.65831e-11	19	26	105.57	2.05502e+06		TRUE	High	[K].VEDmAELTcLNEASVLHNLK.[ED]	M4(Oxidation); C9(Carbamidomethyl)	Q8VDD5; Q61879	3	1	768.04	-0.07
		33	2	0.00285104	20	27	105.6	56047.2		TRUE	High	[K].VEDmAELTcLNEASVLHNLK.[ED]	M4(Oxidation); C9(Carbamidomethyl)	Q8VDD5; Q61879	2	1	1151.55	-2.16
		76	2	1.18656e-07	20	27	105.57	2.05502e+06		TRUE	High	[K].VEDmAELTcLNEASVLHNLK.[ED]	M4(Oxidation); C9(Carbamidomethyl)	Q8VDD5; Q61879	3	1	768.04	0.25
		43	2	0.000250779	20	27	105.5	629969		TRUE	High	[K].VEDmAELTcLNEASVLHNLK.[ED]	M4(Oxidation); C9(Carbamidomethyl)	Q8VDD5; Q61879	3	1	768.04	-0.31
		84	2	2.03051e-08	19	26	105.5	629969		TRUE	High	[K].VEDmAELTcLNEASVLHNLK.[ED]	M4(Oxidation); C9(Carbamidomethyl)	Q8VDD5; Q61879	3	1	768.04	0.01
		38	2	0.00078808	20	27	105.53	193896		TRUE	High	[K].VEDmAELTcLNEASVLHNLK.[ED]	M4(Oxidation); C9(Carbamidomethyl)	Q8VDD5; Q61879	3	1	768.039	-0.71
		13	2	0.222431	19	26	122.58	375408		TRUE	High	[K].VEDmAELTcLNEASVLHNLK.[ED]	M4(Oxidation); C9(Carbamidomethyl)	Q8VDD5; Q61879	3	1	768.04	0.49
	TRUE	47		2	Q8VDD5 [683-693]; Q61879 [690-700]		High	[K].LDPHLVLDQLR.[C]	Shared	0.188	0.114003	168.3	31.7	93.9	67.46	High	High	High	High	High	High	Used
		Ions Score	# Protein Groups	Expectation Value	Identity Relaxed	Identity Strict	Apex RT [min]	Precursor Abundance	Quan Info	Checked	Confidence	Annotated Sequence	Modifications	Master Protein Accessions	Charge	Rank	m/z [Da]	DeltaM [ppm]
		58	2	5.29846e-06	18	25	106.27	28593790		TRUE	High	[K].LDPHLVLDQLR.[C]		Q8VDD5; Q61879	2	1	659.878	0.35
		47	2	6.47366e-05	18	25	106.27	28593790		TRUE	High	[K].LDPHLVLDQLR.[C]		Q8VDD5; Q61879	2	1	659.878	0.25
		41	2	0.0002536	18	25	106.29	49011696		TRUE	High	[K].LDPHLVLDQLR.[C]		Q8VDD5; Q61879	3	1	440.254	0.17
		44	2	0.000113802	18	25	106.29	49011696		TRUE	High	[K].LDPHLVLDQLR.[C]		Q8VDD5; Q61879	3	1	440.254	-0.1
		44	2	0.000127982	18	25	106.27	28593790		TRUE	High	[K].LDPHLVLDQLR.[C]		Q8VDD5; Q61879	2	1	659.878	0.07
		59	2	4.0846e-06	18	25	106.27	28593790		TRUE	High	[K].LDPHLVLDQLR.[C]		Q8VDD5; Q61879	2	1	659.878	0.16
		31	2	0.0024163	18	25	106.27	28593790		TRUE	High	[K].LDPHLVLDQLR.[C]		Q8VDD5; Q61879	2	1	659.878	0.16
		41	2	0.000251275	18	25	106.29	49011696		TRUE	High	[K].LDPHLVLDQLR.[C]		Q8VDD5; Q61879	3	1	440.254	0.17
		29	2	0.00430411	18	25	106.23	7.46255e+06		TRUE	High	[K].LDPHLVLDQLR.[C]		Q8VDD5; Q61879	2	1	659.878	0.9
		59	2	4.10346e-06	18	25	106.23	7.46255e+06		TRUE	High	[K].LDPHLVLDQLR.[C]		Q8VDD5; Q61879	2	1	659.878	0.35
		59	2	4.1224e-06	18	25	106.23	7.46255e+06		TRUE	High	[K].LDPHLVLDQLR.[C]		Q8VDD5; Q61879	2	1	659.878	0.35
		44	2	0.000135566	18	25	106.23	7.46255e+06		TRUE	High	[K].LDPHLVLDQLR.[C]		Q8VDD5; Q61879	2	1	659.878	0.25
		45	2	9.79828e-05	18	25	106.23	7.46255e+06		TRUE	High	[K].LDPHLVLDQLR.[C]		Q8VDD5; Q61879	2	1	659.878	0.25
		41	2	0.000246689	18	25	106.21	9558934		TRUE	High	[K].LDPHLVLDQLR.[C]		Q8VDD5; Q61879	3	1	440.254	0.1
		41	2	0.000251275	18	25	106.21	9558934		TRUE	High	[K].LDPHLVLDQLR.[C]		Q8VDD5; Q61879	3	1	440.254	0.1
		41	2	0.000256537	18	25	106.21	9558934		TRUE	High	[K].LDPHLVLDQLR.[C]		Q8VDD5; Q61879	3	1	440.254	-0.03
		44	2	0.000125936	18	25	106.21	9558934		TRUE	High	[K].LDPHLVLDQLR.[C]		Q8VDD5; Q61879	3	1	440.254	-0.03
		41	2	0.000266164	18	25	106.21	9558934		TRUE	High	[K].LDPHLVLDQLR.[C]		Q8VDD5; Q61879	3	1	440.254	-0.24
		41	2	0.000260106	18	25	106.16	3948751		TRUE	High	[K].LDPHLVLDQLR.[C]		Q8VDD5; Q61879	3	1	440.254	0.1
		44	2	0.000131871	18	25	106.18	3233289		TRUE	High	[K].LDPHLVLDQLR.[C]		Q8VDD5; Q61879	2	1	659.878	0.25
		42	2	0.000183717	18	25	106.18	3233289		TRUE	High	[K].LDPHLVLDQLR.[C]		Q8VDD5; Q61879	2	1	659.878	0.25
		59	2	4.29685e-06	18	25	106.18	3233289		TRUE	High	[K].LDPHLVLDQLR.[C]		Q8VDD5; Q61879	2	1	659.878	0.44
		41	2	0.000262512	18	25	106.16	3948751		TRUE	High	[K].LDPHLVLDQLR.[C]		Q8VDD5; Q61879	3	1	440.254	-0.03
		41	2	0.000263724	18	25	106.16	3948751		TRUE	High	[K].LDPHLVLDQLR.[C]		Q8VDD5; Q61879	3	1	440.254	-0.24
		29	2	0.00399163	18	25	106.18	3233289		TRUE	High	[K].LDPHLVLDQLR.[C]		Q8VDD5; Q61879	2	1	659.877	-0.39
		41	2	0.000253017	18	25	106.35	9375887		TRUE	High	[K].LDPHLVLDQLR.[C]		Q8VDD5; Q61879	3	1	440.254	0.03
		38	2	0.000499057	18	25	106.35	9375887		TRUE	High	[K].LDPHLVLDQLR.[C]		Q8VDD5; Q61879	3	1	440.254	-0.38
		50	2	3.21477e-05	18	25	106.35	9375887		TRUE	High	[K].LDPHLVLDQLR.[C]		Q8VDD5; Q61879	3	1	440.254	0.1
		43	2	0.000175341	18	25	106.35	4579623		TRUE	High	[K].LDPHLVLDQLR.[C]		Q8VDD5; Q61879	2	1	659.878	0.62
		61	2	2.29694e-06	18	25	106.35	4579623		TRUE	High	[K].LDPHLVLDQLR.[C]		Q8VDD5; Q61879	2	1	659.878	0.25
		59	2	4.52012e-06	18	25	106.35	4579623		TRUE	High	[K].LDPHLVLDQLR.[C]		Q8VDD5; Q61879	2	1	659.878	0.25
		49	2	4.23789e-05	18	25	106.35	4579623		TRUE	High	[K].LDPHLVLDQLR.[C]		Q8VDD5; Q61879	2	1	659.878	0.16
		43	2	0.000152809	18	25	106.17	1.88946e+06		TRUE	High	[K].LDPHLVLDQLR.[C]		Q8VDD5; Q61879	2	1	659.878	0.44
		42	2	0.000182453	18	25	106.17	1.88946e+06		TRUE	High	[K].LDPHLVLDQLR.[C]		Q8VDD5; Q61879	2	1	659.878	0.25
		47	2	6.59402e-05	18	25	106.17	1.88946e+06		TRUE	High	[K].LDPHLVLDQLR.[C]		Q8VDD5; Q61879	2	1	659.878	0.25
		41	2	0.000257721	18	25	106.16	1.42343e+06		TRUE	High	[K].LDPHLVLDQLR.[C]		Q8VDD5; Q61879	3	1	440.254	-0.17
		41	2	0.000241074	18	25	106.16	1.42343e+06		TRUE	High	[K].LDPHLVLDQLR.[C]		Q8VDD5; Q61879	3	1	440.254	-0.17
		41	2	0.000255885	18	25	106.17	1.88946e+06		TRUE	High	[K].LDPHLVLDQLR.[C]		Q8VDD5; Q61879	2	1	659.877	-0.95
		59	2	4.37673e-06	18	25	106.17	1.88946e+06		TRUE	High	[K].LDPHLVLDQLR.[C]		Q8VDD5; Q61879	2	1	659.878	0.44
		47	2	6.2395e-05	18	25	106.19	739374		TRUE	High	[K].LDPHLVLDQLR.[C]		Q8VDD5; Q61879	2	1	659.878	0.25
		42	2	0.00020566	18	25	106.19	739374		TRUE	High	[K].LDPHLVLDQLR.[C]		Q8VDD5; Q61879	2	1	659.878	0.35
		32	2	0.00199595	18	25	106.19	739374		TRUE	High	[K].LDPHLVLDQLR.[C]		Q8VDD5; Q61879	2	1	659.877	-0.12
		32	2	0.00216347	18	25	106.19	665980		TRUE	High	[K].LDPHLVLDQLR.[C]		Q8VDD5; Q61879	3	1	440.254	0.03
		41	2	0.000263118	18	25	106.19	665980		TRUE	High	[K].LDPHLVLDQLR.[C]		Q8VDD5; Q61879	3	1	440.254	0.17
		44	2	0.000140653	18	25	106.19	739374		TRUE	High	[K].LDPHLVLDQLR.[C]		Q8VDD5; Q61879	2	1	659.878	0.25
		41	2	0.000254771	18	25	106.29	49011696		TRUE	High	[K].LDPHLVLDQLR.[C]		Q8VDD5; Q61879	3	1	440.254	0.38
		41	2	0.000251855	18	25	106.29	49011696		TRUE	High	[K].LDPHLVLDQLR.[C]		Q8VDD5; Q61879	3	1	440.254	0.17
	TRUE	88	1xCarbamidomethyl [C9]	2	Q8VDD5 [83-102]; Q61879 [87-106]		High	[K].VEDMAELTCLNEASVLHNLK.[ED]	Shared	0.18	0.219615	169.4	30.6	103.47	95.61	High	High	Peak Found	Peak Found	Peak Found	Not Found	Used
		Ions Score	# Protein Groups	Expectation Value	Identity Relaxed	Identity Strict	Apex RT [min]	Precursor Abundance	Quan Info	Checked	Confidence	Annotated Sequence	Modifications	Master Protein Accessions	Charge	Rank	m/z [Da]	DeltaM [ppm]
		70	2	5.21879e-07	20	27	123.21	19628330		TRUE	High	[K].VEDMAELTcLNEASVLHNLK.[ED]	C9(Carbamidomethyl)	Q8VDD5; Q61879	3	1	762.708	0.13
		88	2	8.70903e-09	20	26	123.16	654697		TRUE	High	[K].VEDMAELTcLNEASVLHNLK.[ED]	C9(Carbamidomethyl)	Q8VDD5; Q61879	2	1	1143.56	-0.23
		48	2	7.56781e-05	20	26	123.43	117134		TRUE	High	[K].VEDMAELTcLNEASVLHNLK.[ED]	C9(Carbamidomethyl)	Q8VDD5; Q61879	2	1	1143.56	-0.02
		67	2	1.09539e-06	20	27	123.43	4592720		TRUE	High	[K].VEDMAELTcLNEASVLHNLK.[ED]	C9(Carbamidomethyl)	Q8VDD5; Q61879	3	1	762.708	0.21
	TRUE	78		2	Q8VDD5 [187-199]; Q61879 [191-203]		High	[K].VIQYLAHVASSHK.[SG]	Shared	0.112	0.155566	179.8	20.2	65.18	62.34	High	High	High	High	High	High	Used
		Ions Score	# Protein Groups	Expectation Value	Identity Relaxed	Identity Strict	Apex RT [min]	Precursor Abundance	Quan Info	Checked	Confidence	Annotated Sequence	Modifications	Master Protein Accessions	Charge	Rank	m/z [Da]	DeltaM [ppm]
		36	2	0.000850117	18	25	48.45	7.26094e+06		TRUE	High	[K].VIQYLAHVASSHK.[SG]		Q8VDD5; Q61879	3	1	484.937	-0.52
		46	2	7.59476e-05	18	25	48.45	7.26094e+06		TRUE	High	[K].VIQYLAHVASSHK.[SG]		Q8VDD5; Q61879	3	1	484.937	-0.39
		46	2	7.81418e-05	18	25	48.45	7.26094e+06		TRUE	High	[K].VIQYLAHVASSHK.[SG]		Q8VDD5; Q61879	3	1	484.937	0.49
		78	2	4.83631e-08	18	25	48.38	267129		TRUE	High	[K].VIQYLAHVASSHK.[SG]		Q8VDD5; Q61879	2	1	726.902	0.54
		30	2	0.00323507	18	25	48.12	194882		TRUE	High	[K].VIQYLAHVASSHK.[SG]		Q8VDD5; Q61879	2	1	726.902	0.2
		41	2	0.00023436	18	25	48.11	5.25733e+06		TRUE	High	[K].VIQYLAHVASSHK.[SG]		Q8VDD5; Q61879	3	1	484.937	0.11
		40	2	0.000357696	18	25	48.11	5.25733e+06		TRUE	High	[K].VIQYLAHVASSHK.[SG]		Q8VDD5; Q61879	3	1	484.937	-0.39
		40	2	0.000362672	18	25	47.35	1.27204e+06		TRUE	High	[K].VIQYLAHVASSHK.[SG]		Q8VDD5; Q61879	3	1	484.937	-0.14
		47	2	5.4843e-05	17	24	48.31	1.32523e+06		TRUE	High	[K].VIQYLAHVASSHK.[SG]		Q8VDD5; Q61879	3	1	484.937	-0.46
		36	2	0.00084628	18	25	47.57	632104		TRUE	High	[K].VIQYLAHVASSHK.[SG]		Q8VDD5; Q61879	3	1	484.937	-0.02
		33	2	0.00152014	18	25	47.44	278843		TRUE	High	[K].VIQYLAHVASSHK.[SG]		Q8VDD5; Q61879	3	1	484.937	0.3
	TRUE	44	1xCarbamidomethyl [C6]	2	Q8VDD5 [564-576]; Q61879 [571-583]		High	[K].DKADFCIIHYAGK.[V]	Shared	0.057	0.318941	189.3	10.7	79.77	45.82	Not Found	High	High	Not Found	Peak Found	Peak Found	Used
		Ions Score	# Protein Groups	Expectation Value	Identity Relaxed	Identity Strict	Apex RT [min]	Precursor Abundance	Quan Info	Checked	Confidence	Annotated Sequence	Modifications	Master Protein Accessions	Charge	Rank	m/z [Da]	DeltaM [ppm]
		44	2	0.000331091	21	28	73.94	311151		TRUE	High	[K].DKADFcIIHYAGK.[V]	C6(Carbamidomethyl)	Q8VDD5; Q61879	3	1	513.253	-0.58
		36	2	0.00178216	21	28	73.85	246465		TRUE	High	[K].DKADFcIIHYAGK.[V]	C6(Carbamidomethyl)	Q8VDD5; Q61879	3	1	513.253	-0.7
	TRUE	110		2	Q8VDD5 [1539-1555]; Q61879 [1546-1562]		High	[KR].TQLEELEDELQATEDAK.[L]	Shared	0.719	0.380042	116.3	83.7	78.26	33.78	High	High	High	High	High	High	Used
		Ions Score	# Protein Groups	Expectation Value	Identity Relaxed	Identity Strict	Apex RT [min]	Precursor Abundance	Quan Info	Checked	Confidence	Annotated Sequence	Modifications	Master Protein Accessions	Charge	Rank	m/z [Da]	DeltaM [ppm]
		82	2	3.64888e-08	20	27	117.01	3595501		TRUE	High	[KR].TQLEELEDELQATEDAK.[L]		Q8VDD5; Q61879	3	1	654.645	0.32
		25	2	0.0166786	20	27	117.01	3595501		TRUE	High	[KR].TQLEELEDELQATEDAK.[L]		Q8VDD5; Q61879	3	1	654.645	0.32
		106	2	1.31268e-10	20	27	117.04	10846015		TRUE	High	[KR].TQLEELEDELQATEDAK.[L]		Q8VDD5; Q61879	2	1	981.463	0.27
		104	2	1.90616e-10	20	27	117.04	10846015		TRUE	High	[KR].TQLEELEDELQATEDAK.[L]		Q8VDD5; Q61879	2	1	981.463	0.27
		105	2	1.79126e-10	20	27	117.04	10846015		TRUE	High	[KR].TQLEELEDELQATEDAK.[L]		Q8VDD5; Q61879	2	1	981.463	0.27
		79	2	6.35735e-08	20	27	117.01	3595501		TRUE	High	[KR].TQLEELEDELQATEDAK.[L]		Q8VDD5; Q61879	3	1	654.645	0.23
		72	2	3.35178e-07	20	27	117.01	3595501		TRUE	High	[KR].TQLEELEDELQATEDAK.[L]		Q8VDD5; Q61879	3	1	654.645	0.23
		59	2	6.24131e-06	20	27	117.01	3595501		TRUE	High	[KR].TQLEELEDELQATEDAK.[L]		Q8VDD5; Q61879	3	1	654.645	0.23
		108	2	8.53673e-11	20	27	117.04	10846015		TRUE	High	[KR].TQLEELEDELQATEDAK.[L]		Q8VDD5; Q61879	2	1	981.463	-0.04
		109	2	6.98701e-11	20	27	117.04	10846015		TRUE	High	[KR].TQLEELEDELQATEDAK.[L]		Q8VDD5; Q61879	2	1	981.463	-0.04
		78	2	8.43901e-08	20	27	117.01	3595501		TRUE	High	[KR].TQLEELEDELQATEDAK.[L]		Q8VDD5; Q61879	3	1	654.644	-0.05
		67	2	1.10224e-06	20	27	117.04	10846015		TRUE	High	[KR].TQLEELEDELQATEDAK.[L]		Q8VDD5; Q61879	2	1	981.462	-0.54
		109	2	6.91783e-11	20	26	117.04	10846015		TRUE	High	[KR].TQLEELEDELQATEDAK.[L]		Q8VDD5; Q61879	2	1	981.463	0.08
		110	2	4.88619e-11	20	26	117.04	10846015		TRUE	High	[KR].TQLEELEDELQATEDAK.[L]		Q8VDD5; Q61879	2	1	981.463	0.08
		81	2	4.13019e-08	20	26	117.01	3595501		TRUE	High	[KR].TQLEELEDELQATEDAK.[L]		Q8VDD5; Q61879	3	1	654.644	0.04
		118	2	7.53861e-12	20	27	117.04	10846015		TRUE	High	[KR].TQLEELEDELQATEDAK.[L]		Q8VDD5; Q61879	2	1	981.463	0.02
		38	2	0.000846046	20	27	117.01	3595501		TRUE	High	[KR].TQLEELEDELQATEDAK.[L]		Q8VDD5; Q61879	3	1	654.645	1.07
		100	2	5.01642e-10	20	27	117.04	10846015		TRUE	High	[KR].TQLEELEDELQATEDAK.[L]		Q8VDD5; Q61879	2	1	981.464	0.89
		93	2	2.78714e-09	20	27	117.01	3595501		TRUE	High	[KR].TQLEELEDELQATEDAK.[L]		Q8VDD5; Q61879	3	1	654.645	0.6
		45	2	0.000148648	20	27	117.04	10846015		TRUE	High	[KR].TQLEELEDELQATEDAK.[L]		Q8VDD5; Q61879	2	1	981.463	0.52
		102	2	3.60711e-10	20	27	117.01	3595501		TRUE	High	[KR].TQLEELEDELQATEDAK.[L]		Q8VDD5; Q61879	3	1	654.645	0.51
		106	2	1.2511e-10	20	27	117.67	2371549		TRUE	High	[KR].TQLEELEDELQATEDAK.[L]		Q8VDD5; Q61879	2	1	981.463	-0.04
		36	2	0.00122544	20	27	117.28	676793		TRUE	High	[KR].TQLEELEDELQATEDAK.[L]		Q8VDD5; Q61879	3	1	654.644	-0.05
		113	2	2.83511e-11	20	27	117.67	2371549		TRUE	High	[KR].TQLEELEDELQATEDAK.[L]		Q8VDD5; Q61879	2	1	981.463	-0.1
		37	2	0.00112091	20	27	118.9	294757		TRUE	High	[KR].TQLEELEDELQATEDAK.[L]		Q8VDD5; Q61879	3	1	654.644	-0.24
		17	2	0.115879	20	27	117.67	2371549		TRUE	High	[KR].TQLEELEDELQATEDAK.[L]		Q8VDD5; Q61879	2	1	981.463	-0.41
		66	2	1.40048e-06	20	27	117.67	2371549		TRUE	High	[KR].TQLEELEDELQATEDAK.[L]		Q8VDD5; Q61879	2	1	981.462	-0.85
		52	2	3.7013e-05	20	27	117.67	2371549		TRUE	High	[KR].TQLEELEDELQATEDAK.[L]		Q8VDD5; Q61879	2	1	981.461	-1.53
		76	2	1.30308e-07	20	26	117.68	639039		TRUE	High	[KR].TQLEELEDELQATEDAK.[L]		Q8VDD5; Q61879	3	1	654.644	0.04
		76	2	1.25884e-07	20	26	117.28	676793		TRUE	High	[KR].TQLEELEDELQATEDAK.[L]		Q8VDD5; Q61879	3	1	654.644	0.04
		67	2	9.65984e-07	20	26	117.68	639039		TRUE	High	[KR].TQLEELEDELQATEDAK.[L]		Q8VDD5; Q61879	3	1	654.644	0.14
		92	2	3.03368e-09	20	26	117.67	2371549		TRUE	High	[KR].TQLEELEDELQATEDAK.[L]		Q8VDD5; Q61879	2	1	981.463	0.15
		123	2	2.67399e-12	20	27	117.67	2371549		TRUE	High	[KR].TQLEELEDELQATEDAK.[L]		Q8VDD5; Q61879	2	1	981.464	0.64
		55	2	1.73844e-05	20	27	117.68	639039		TRUE	High	[KR].TQLEELEDELQATEDAK.[L]		Q8VDD5; Q61879	3	1	654.645	0.6
		49	2	6.92085e-05	20	27	117.68	639039		TRUE	High	[KR].TQLEELEDELQATEDAK.[L]		Q8VDD5; Q61879	3	1	654.645	0.6
		76	2	1.45212e-07	20	27	117.28	676793		TRUE	High	[KR].TQLEELEDELQATEDAK.[L]		Q8VDD5; Q61879	3	1	654.645	0.42
		98	2	8.68967e-10	20	27	117.67	2371549		TRUE	High	[KR].TQLEELEDELQATEDAK.[L]		Q8VDD5; Q61879	2	1	981.463	0.39
		80	2	5.79641e-08	20	27	117.67	2371549		TRUE	High	[KR].TQLEELEDELQATEDAK.[L]		Q8VDD5; Q61879	2	1	981.463	0.33
		88	2	8.45589e-09	20	27	117.67	2371549		TRUE	High	[KR].TQLEELEDELQATEDAK.[L]		Q8VDD5; Q61879	2	1	981.463	0.33
		76	2	1.42613e-07	20	27	117.68	639039		TRUE	High	[KR].TQLEELEDELQATEDAK.[L]		Q8VDD5; Q61879	3	1	654.645	0.32
		82	2	3.24459e-08	20	27	117.67	2371549		TRUE	High	[KR].TQLEELEDELQATEDAK.[L]		Q8VDD5; Q61879	2	1	981.463	0.27
		73	2	2.83972e-07	20	27	117.28	676793		TRUE	High	[KR].TQLEELEDELQATEDAK.[L]		Q8VDD5; Q61879	3	1	654.645	0.23
		91	2	4.01121e-09	20	27	117.67	2371549		TRUE	High	[KR].TQLEELEDELQATEDAK.[L]		Q8VDD5; Q61879	2	1	981.463	0.21
		97	2	1.06162e-09	20	26	117.67	2371549		TRUE	High	[KR].TQLEELEDELQATEDAK.[L]		Q8VDD5; Q61879	2	1	981.463	0.15
		48	2	7.07897e-05	20	26	117.67	248422		TRUE	High	[KR].TQLEELEDELQATEDAK.[L]		Q8VDD5; Q61879	3	1	654.644	0.04
		28	2	0.00853041	20	26	117.44	238109		TRUE	High	[KR].TQLEELEDELQATEDAK.[L]		Q8VDD5; Q61879	3	1	654.644	0.04
		102	2	2.99896e-10	20	26	117.65	1.32009e+06		TRUE	High	[KR].TQLEELEDELQATEDAK.[L]		Q8VDD5; Q61879	2	1	981.463	0.08
		95	2	1.46208e-09	20	26	117.94	1.11485e+06		TRUE	High	[KR].TQLEELEDELQATEDAK.[L]		Q8VDD5; Q61879	2	1	981.463	0.15
		100	2	5.65296e-10	20	27	117.65	1.32009e+06		TRUE	High	[KR].TQLEELEDELQATEDAK.[L]		Q8VDD5; Q61879	2	1	981.463	0.21
		20	2	0.0575651	20	27	117.67	248422		TRUE	High	[KR].TQLEELEDELQATEDAK.[L]		Q8VDD5; Q61879	3	1	654.645	0.32
		55	2	1.61437e-05	20	27	117.67	248422		TRUE	High	[KR].TQLEELEDELQATEDAK.[L]		Q8VDD5; Q61879	3	1	654.645	0.42
		97	2	1.17263e-09	20	27	117.65	1.32009e+06		TRUE	High	[KR].TQLEELEDELQATEDAK.[L]		Q8VDD5; Q61879	2	1	981.463	0.58
		102	2	3.41982e-10	20	27	117.94	1.11485e+06		TRUE	High	[KR].TQLEELEDELQATEDAK.[L]		Q8VDD5; Q61879	2	1	981.463	0.39
		36	2	0.00125017	20	26	117.67	248422		TRUE	High	[KR].TQLEELEDELQATEDAK.[L]		Q8VDD5; Q61879	3	1	654.644	0.04
		86	2	1.19475e-08	20	27	117.65	1.32009e+06		TRUE	High	[KR].TQLEELEDELQATEDAK.[L]		Q8VDD5; Q61879	2	1	981.462	-0.66
		51	2	4.02987e-05	20	27	117.67	248422		TRUE	High	[KR].TQLEELEDELQATEDAK.[L]		Q8VDD5; Q61879	3	1	654.644	-0.05
		65	2	1.55008e-06	20	27	119.11	1.84952e+06		TRUE	High	[KR].TQLEELEDELQATEDAK.[L]		Q8VDD5; Q61879	2	1	981.465	2.57
		67	2	9.64614e-07	20	27	116.85	1708618		TRUE	High	[KR].TQLEELEDELQATEDAK.[L]		Q8VDD5; Q61879	2	1	981.466	2.76
		99	2	6.37029e-10	20	27	116.85	1708618		TRUE	High	[KR].TQLEELEDELQATEDAK.[L]		Q8VDD5; Q61879	2	1	981.464	0.77
		49	2	6.67051e-05	20	27	116.85	657743		TRUE	High	[KR].TQLEELEDELQATEDAK.[L]		Q8VDD5; Q61879	3	1	654.645	0.7
		94	2	1.8974e-09	20	27	116.85	1708618		TRUE	High	[KR].TQLEELEDELQATEDAK.[L]		Q8VDD5; Q61879	2	1	981.463	0.58
		19	2	0.0581527	20	27	116.85	657743		TRUE	High	[KR].TQLEELEDELQATEDAK.[L]		Q8VDD5; Q61879	3	1	654.644	-0.14
		91	2	3.85452e-09	20	26	116.85	1708618		TRUE	High	[KR].TQLEELEDELQATEDAK.[L]		Q8VDD5; Q61879	2	1	981.463	0.08
		99	2	6.42643e-10	20	26	116.85	1708618		TRUE	High	[KR].TQLEELEDELQATEDAK.[L]		Q8VDD5; Q61879	2	1	981.463	0.08
		57	2	1.03985e-05	20	26	116.85	657743		TRUE	High	[KR].TQLEELEDELQATEDAK.[L]		Q8VDD5; Q61879	3	1	654.644	0.14
		106	2	1.48688e-10	20	27	116.85	1708618		TRUE	High	[KR].TQLEELEDELQATEDAK.[L]		Q8VDD5; Q61879	2	1	981.463	0.21
		80	2	5.91938e-08	20	27	116.85	657743		TRUE	High	[KR].TQLEELEDELQATEDAK.[L]		Q8VDD5; Q61879	3	1	654.645	0.23
		37	2	0.00108462	20	27	116.85	657743		TRUE	High	[KR].TQLEELEDELQATEDAK.[L]		Q8VDD5; Q61879	3	1	654.645	0.23
		105	2	1.82037e-10	20	27	116.85	1708618		TRUE	High	[KR].TQLEELEDELQATEDAK.[L]		Q8VDD5; Q61879	2	1	981.463	0.33
		81	2	3.8371e-08	20	27	116.85	1708618		TRUE	High	[KR].TQLEELEDELQATEDAK.[L]		Q8VDD5; Q61879	2	1	981.463	0.39
		15	2	0.151357	20	27	116.85	657743		TRUE	High	[KR].TQLEELEDELQATEDAK.[L]		Q8VDD5; Q61879	3	1	654.645	0.42
		109	2	6.90493e-11	20	27	116.85	1708618		TRUE	High	[KR].TQLEELEDELQATEDAK.[L]		Q8VDD5; Q61879	2	1	981.463	0.58
		108	2	8.26044e-11	20	27	117.49	954740		TRUE	High	[KR].TQLEELEDELQATEDAK.[L]		Q8VDD5; Q61879	2	1	981.463	-0.41
		15	2	0.17531	20	27	118.6	64836.8		TRUE	High	[KR].TQLEELEDELQATEDAK.[L]		Q8VDD5; Q61879	3	1	654.644	-0.33
		40	2	0.000473773	20	27	117.68	216041		TRUE	High	[KR].TQLEELEDELQATEDAK.[L]		Q8VDD5; Q61879	3	1	654.644	-0.14
		93	2	2.71201e-09	20	27	117.49	954740		TRUE	High	[KR].TQLEELEDELQATEDAK.[L]		Q8VDD5; Q61879	2	1	981.463	-0.04
		80	2	5.61404e-08	20	27	117.49	954740		TRUE	High	[KR].TQLEELEDELQATEDAK.[L]		Q8VDD5; Q61879	2	1	981.463	0.21
		46	2	0.000138407	20	27	117.68	216041		TRUE	High	[KR].TQLEELEDELQATEDAK.[L]		Q8VDD5; Q61879	3	1	654.645	0.32
		91	2	3.8371e-09	20	27	117.49	954740		TRUE	High	[KR].TQLEELEDELQATEDAK.[L]		Q8VDD5; Q61879	2	1	981.463	0.39
		82	2	3.44353e-08	20	27	117.49	954740		TRUE	High	[KR].TQLEELEDELQATEDAK.[L]		Q8VDD5; Q61879	2	1	981.463	0.39
		67	2	1.06453e-06	20	27	117.49	954740		TRUE	High	[KR].TQLEELEDELQATEDAK.[L]		Q8VDD5; Q61879	2	1	981.463	0.52
		93	2	2.35049e-09	20	27	117.49	954740		TRUE	High	[KR].TQLEELEDELQATEDAK.[L]		Q8VDD5; Q61879	2	1	981.463	0.58
		53	2	2.37771e-05	20	27	117.68	216041		TRUE	High	[KR].TQLEELEDELQATEDAK.[L]		Q8VDD5; Q61879	3	1	654.645	0.6
		38	2	0.000818765	20	27	117.68	216041		TRUE	High	[KR].TQLEELEDELQATEDAK.[L]		Q8VDD5; Q61879	3	1	654.645	0.79
		24	2	0.0210379	20	27	117.46	211854		TRUE	High	[KR].TQLEELEDELQATEDAK.[L]		Q8VDD5; Q61879	3	1	654.645	1.63
		80	2	5.65296e-08	20	27	117.59	260764		TRUE	High	[KR].TQLEELEDELQATEDAK.[L]		Q8VDD5; Q61879	2	1	981.463	0.21
		96	2	1.2364e-09	20	27	117.86	263325		TRUE	High	[KR].TQLEELEDELQATEDAK.[L]		Q8VDD5; Q61879	2	1	981.463	0.27
		99	2	6.32644e-10	20	27	117.86	263325		TRUE	High	[KR].TQLEELEDELQATEDAK.[L]		Q8VDD5; Q61879	2	1	981.463	0.33
		82	2	3.58925e-08	20	27	117.86	263325		TRUE	High	[KR].TQLEELEDELQATEDAK.[L]		Q8VDD5; Q61879	2	1	981.463	0.39
		91	2	3.80329e-09	20	27	117.86	263325		TRUE	High	[KR].TQLEELEDELQATEDAK.[L]		Q8VDD5; Q61879	2	1	981.464	0.77
		93	2	2.49551e-09	20	27	117.59	260764		TRUE	High	[KR].TQLEELEDELQATEDAK.[L]		Q8VDD5; Q61879	2	1	981.464	0.77
		11	2	0.431522	20	27	117.91	80242.3		TRUE	High	[KR].TQLEELEDELQATEDAK.[L]		Q8VDD5; Q61879	3	1	654.645	0.42
		12	2	0.311174	20	27	116.85	657743		TRUE	High	[KR].TQLEELEDELQATEDAK.[L]		Q8VDD5; Q61879	3	1	654.645	0.42
		13	2	0.281942	20	27	117.91	80242.3		TRUE	High	[KR].TQLEELEDELQATEDAK.[L]		Q8VDD5; Q61879	3	1	654.645	0.51
		19	2	0.0679757	20	27	117.35	79544.3		TRUE	High	[KR].TQLEELEDELQATEDAK.[L]		Q8VDD5; Q61879	3	1	654.646	3.12
		12	2	0.316515	20	27	117.91	80242.3		TRUE	High	[KR].TQLEELEDELQATEDAK.[L]		Q8VDD5; Q61879	3	1	654.645	0.98
		4	2	2.19282	20	27	116.27	34339.1		TRUE	High	[KR].TQLEELEDELQATEDAK.[L]		Q8VDD5; Q61879	3	1	654.645	0.42
	TRUE	57		4	O08638 [1453-1461]; Q8VDD5 [1446-1454]; Q6URW6 [1474-1482]; Q61879 [1453-1461]		High	[K].FDQLLAEEK.[NTAG]	Shared	0.131	0.137068	176.8	23.2	79.86	99.89	High	High	High	High	Peak Found	High	Used
		Ions Score	# Protein Groups	Expectation Value	Identity Relaxed	Identity Strict	Apex RT [min]	Precursor Abundance	Quan Info	Checked	Confidence	Annotated Sequence	Modifications	Master Protein Accessions	Charge	Rank	m/z [Da]	DeltaM [ppm]
		63	4	3.39507e-06	21	28	64.55	909881		TRUE	High	[K].FDQLLAEEK.[NTAG]		O08638; Q8VDD5; Q6URW6; Q61879	2	1	546.782	-0.1
		56	4	1.84013e-05	21	28	64.55	909881		TRUE	High	[K].FDQLLAEEK.[NTAG]		O08638; Q8VDD5; Q6URW6; Q61879	2	1	546.782	0.12
		41	4	0.000562146	21	28	64.09	766511		TRUE	High	[K].FDQLLAEEK.[NTAG]		O08638; Q8VDD5; Q6URW6; Q61879	2	1	546.782	0.12
		57	4	1.63564e-05	22	29	64.09	766511		TRUE	High	[K].FDQLLAEEK.[NTAG]		O08638; Q8VDD5; Q6URW6; Q61879	2	1	546.782	0.34
		54	4	3.3998e-05	22	29	63.87	190508		TRUE	High	[K].FDQLLAEEK.[NTAG]		O08638; Q8VDD5; Q6URW6; Q61879	2	1	546.782	0.46
		55	4	2.30595e-05	21	28	64.67	268447		TRUE	High	[K].FDQLLAEEK.[NTAG]		O08638; Q8VDD5; Q6URW6; Q61879	2	1	546.782	0.01
		31	4	0.00595455	21	28	63.87	190508		TRUE	High	[K].FDQLLAEEK.[NTAG]		O08638; Q8VDD5; Q6URW6; Q61879	2	1	546.782	-0.1
		39	4	0.000781356	21	28	64.67	268447		TRUE	High	[K].FDQLLAEEK.[NTAG]		O08638; Q8VDD5; Q6URW6; Q61879	2	1	546.782	-0.1
		30	4	0.00702828	21	28	64.67	268447		TRUE	High	[K].FDQLLAEEK.[NTAG]		O08638; Q8VDD5; Q6URW6; Q61879	2	1	546.782	-0.21
		32	4	0.0047517	21	28	64.2	204803		TRUE	High	[K].FDQLLAEEK.[NTAG]		O08638; Q8VDD5; Q6URW6; Q61879	2	1	546.782	-0.1
		32	4	0.00408178	21	28	64.79	209511		TRUE	High	[K].FDQLLAEEK.[NTAG]		O08638; Q8VDD5; Q6URW6; Q61879	2	1	546.782	0.12
		42	4	0.000412904	21	28	64.79	209511		TRUE	High	[K].FDQLLAEEK.[NTAG]		O08638; Q8VDD5; Q6URW6; Q61879	2	1	546.782	0.01
		15	4	0.237933	22	29	64.64	94637.6		TRUE	High	[K].FDQLLAEEK.[NTAG]		O08638; Q8VDD5; Q6URW6; Q61879	2	1	546.782	0.46
		7	4	1.49572	21	28	64.52	31400.8		TRUE	High	[K].FDQLLAEEK.[NTAG]		O08638; Q8VDD5; Q6URW6; Q61879	2	1	546.782	0.23
	TRUE	94		3	O08638 [483-501]; Q8VDD5 [476-494]; Q61879 [483-501]		High	[K].LQQLFNHTMFILEQEEYQR.[E]	Shared	0.178	0.131481	169.7	30.3	118.14	82.47	High	High	High	High	High	Not Found	Used
		Ions Score	# Protein Groups	Expectation Value	Identity Relaxed	Identity Strict	Apex RT [min]	Precursor Abundance	Quan Info	Checked	Confidence	Annotated Sequence	Modifications	Master Protein Accessions	Charge	Rank	m/z [Da]	DeltaM [ppm]
		61	3	3.59084e-06	19	26	127.51	5.88875e+06		TRUE	High	[K].LQQLFNHTMFILEQEEYQR.[E]		O08638; Q8VDD5; Q61879	3	1	823.075	1.23
		22	3	0.030849	19	26	127.51	5.88875e+06		TRUE	High	[K].LQQLFNHTMFILEQEEYQR.[E]		O08638; Q8VDD5; Q61879	3	1	823.075	1.08
		94	3	1.93973e-09	19	26	127.51	5.88875e+06		TRUE	High	[K].LQQLFNHTMFILEQEEYQR.[E]		O08638; Q8VDD5; Q61879	3	1	823.075	0.78
		96	3	1.1553e-09	19	26	127.51	5.88875e+06		TRUE	High	[K].LQQLFNHTMFILEQEEYQR.[E]		O08638; Q8VDD5; Q61879	3	1	823.075	0.71
		107	3	1.00276e-10	19	26	127.51	5.88875e+06		TRUE	High	[K].LQQLFNHTMFILEQEEYQR.[E]		O08638; Q8VDD5; Q61879	3	1	823.074	0.26
		31	3	0.00394223	19	26	127.48	126371		TRUE	High	[K].LQQLFNHTMFILEQEEYQR.[E]		O08638; Q8VDD5; Q61879	2	1	1234.11	-0.35
		70	3	4.8262e-07	19	26	127.51	5.88875e+06		TRUE	High	[K].LQQLFNHTMFILEQEEYQR.[E]		O08638; Q8VDD5; Q61879	3	1	823.074	-0.03
		64	3	1.89122e-06	19	26	128.07	308716		TRUE	High	[K].LQQLFNHTMFILEQEEYQR.[E]		O08638; Q8VDD5; Q61879	3	1	823.075	0.78
		74	3	2.03583e-07	19	26	128.07	308716		TRUE	High	[K].LQQLFNHTMFILEQEEYQR.[E]		O08638; Q8VDD5; Q61879	3	1	823.075	0.63
		9	3	0.56911	19	26	129.71	41918.4		TRUE	High	[K].LQQLFNHTMFILEQEEYQR.[E]		O08638; Q8VDD5; Q61879	3	1	823.074	0.56
		79	3	5.73055e-08	19	26	128.07	308716		TRUE	High	[K].LQQLFNHTMFILEQEEYQR.[E]		O08638; Q8VDD5; Q61879	3	1	823.074	0.19
		32	3	0.00320336	19	26	127.16	427874		TRUE	High	[K].LQQLFNHTMFILEQEEYQR.[E]		O08638; Q8VDD5; Q61879	3	1	823.074	-0.03
		61	3	3.61914e-06	19	26	127.16	427874		TRUE	High	[K].LQQLFNHTMFILEQEEYQR.[E]		O08638; Q8VDD5; Q61879	3	1	823.074	-0.03
		101	3	4.15185e-10	19	26	128.07	308716		TRUE	High	[K].LQQLFNHTMFILEQEEYQR.[E]		O08638; Q8VDD5; Q61879	3	1	823.074	-0.11
		70	3	4.84391e-07	19	26	128.07	308716		TRUE	High	[K].LQQLFNHTMFILEQEEYQR.[E]		O08638; Q8VDD5; Q61879	3	1	823.074	-0.41
		27	3	0.00937985	19	26	128.07	308716		TRUE	High	[K].LQQLFNHTMFILEQEEYQR.[E]		O08638; Q8VDD5; Q61879	3	1	823.074	-0.48
		88	3	8.42833e-09	19	26	127.26	262041		TRUE	High	[K].LQQLFNHTMFILEQEEYQR.[E]		O08638; Q8VDD5; Q61879	3	1	823.074	0.41
		34	3	0.00198429	19	26	127.26	262041		TRUE	High	[K].LQQLFNHTMFILEQEEYQR.[E]		O08638; Q8VDD5; Q61879	3	1	823.074	-0.03
		69	3	5.74502e-07	20	27	127.26	262041		TRUE	High	[K].LQQLFNHTMFILEQEEYQR.[E]		O08638; Q8VDD5; Q61879	3	1	823.073	-0.78
		81	3	3.92368e-08	19	26	127.58	703952		TRUE	High	[K].LQQLFNHTMFILEQEEYQR.[E]		O08638; Q8VDD5; Q61879	3	1	823.075	0.71
		85	3	1.42148e-08	19	26	127.58	703952		TRUE	High	[K].LQQLFNHTMFILEQEEYQR.[E]		O08638; Q8VDD5; Q61879	3	1	823.075	0.63
		10	3	0.50268	20	27	127.71	52655.3		TRUE	High	[K].LQQLFNHTMFILEQEEYQR.[E]		O08638; Q8VDD5; Q61879	3	1	823.073	-0.78
		17	3	0.0957626	19	26	127.12	83128.5		TRUE	High	[K].LQQLFNHTMFILEQEEYQR.[E]		O08638; Q8VDD5; Q61879	3	1	823.074	0.49
		19	3	0.06561	20	26	128.07	308716		TRUE	High	[K].LQQLFNHTMFILEQEEYQR.[E]		O08638; Q8VDD5; Q61879	3	1	823.076	2.04
	TRUE	45	1xOxidation [M7]	2	O08638 [810-817]; Q8VDD5 [803-810]		High	[R].QQQLTAMK.[V]	Shared	0.234	0.184126	162.1	37.9	73.86	73.13	High	High	High	Peak Found	Peak Found	Peak Found	Used
		Ions Score	# Protein Groups	Expectation Value	Identity Relaxed	Identity Strict	Apex RT [min]	Precursor Abundance	Quan Info	Checked	Confidence	Annotated Sequence	Modifications	Master Protein Accessions	Charge	Rank	m/z [Da]	DeltaM [ppm]
		37	2	0.0016558	22	29	16.5	4.62304e+06		TRUE	High	[R].QQQLTAmK.[V]	M7(Oxidation)	O08638; Q8VDD5	2	1	482.25	0.06
		45	2	0.000249464	22	29	16.53	11872737		TRUE	High	[R].QQQLTAmK.[V]	M7(Oxidation)	O08638; Q8VDD5	2	1	482.25	0.25
		33	2	0.00416877	22	29	16.37	2.32496e+06		TRUE	High	[R].QQQLTAmK.[V]	M7(Oxidation)	O08638; Q8VDD5	2	1	482.25	0.31
	TRUE	41		2	O08638 [1142-1152]; Q8VDD5 [1135-1145]		High	[K].RDLGEELEALK.[T]	Shared	0.135	0.104043	176.2	23.8	94.96	64.8	Peak Found	High	High	Peak Found	Peak Found	Peak Found	Used
		Ions Score	# Protein Groups	Expectation Value	Identity Relaxed	Identity Strict	Apex RT [min]	Precursor Abundance	Quan Info	Checked	Confidence	Annotated Sequence	Modifications	Master Protein Accessions	Charge	Rank	m/z [Da]	DeltaM [ppm]
		39	2	0.000926989	21	28	82.74	422275		TRUE	High	[K].RDLGEELEALK.[T]		O08638; Q8VDD5	3	1	424.898	-0.23
		46	2	0.000187719	21	28	82.74	422275		TRUE	High	[K].RDLGEELEALK.[T]		O08638; Q8VDD5	3	1	424.898	0.06
		14	2	0.280226	21	28	82.71	962968		TRUE	High	[K].RDLGEELEALK.[T]		O08638; Q8VDD5	2	1	636.844	0.35
		41	2	0.000561706	21	28	82.71	962968		TRUE	High	[K].RDLGEELEALK.[T]		O08638; Q8VDD5	2	1	636.844	0.35
		17	2	0.126854	21	28	82.86	219883		TRUE	High	[K].RDLGEELEALK.[T]		O08638; Q8VDD5	2	1	636.843	-0.32
	TRUE	50		2	O08638 [810-817]; Q8VDD5 [803-810]		High	[R].QQQLTAMK.[V]	Shared	0.114	0.10988	179.6	20.4	81.61	23.47	Peak Found	High	High	High	High	Peak Found	Used
		Ions Score	# Protein Groups	Expectation Value	Identity Relaxed	Identity Strict	Apex RT [min]	Precursor Abundance	Quan Info	Checked	Confidence	Annotated Sequence	Modifications	Master Protein Accessions	Charge	Rank	m/z [Da]	DeltaM [ppm]
		59	2	1.2325e-05	22	29	28.29	16540149		TRUE	High	[R].QQQLTAMK.[V]		O08638; Q8VDD5	2	1	474.253	0.42
		63	2	4.50597e-06	22	29	28.29	16540149		TRUE	High	[R].QQQLTAMK.[V]		O08638; Q8VDD5	2	1	474.253	0.74
		37	2	0.00193994	22	29	28.29	16540149		TRUE	High	[R].QQQLTAMK.[V]		O08638; Q8VDD5	2	1	474.253	1.39
		50	2	8.66538e-05	22	29	28.24	5383657		TRUE	High	[R].QQQLTAMK.[V]		O08638; Q8VDD5	2	1	474.252	-0.29
		34	2	0.0040812	22	29	28.25	802092		TRUE	High	[R].QQQLTAMK.[V]		O08638; Q8VDD5	2	1	474.253	0.62
		29	2	0.0129352	22	29	27.99	694001		TRUE	High	[R].QQQLTAMK.[V]		O08638; Q8VDD5	2	1	474.252	-0.74
	TRUE	39		2	Q8VDD5 [581-587]; Q61879 [588-594]		High	[K].ADEWLMK.[N]	Shared	0.073	0.15243	186.3	13.7	92.47	30.2	High	High	High	High	High	Peak Found	Used
		Ions Score	# Protein Groups	Expectation Value	Identity Relaxed	Identity Strict	Apex RT [min]	Precursor Abundance	Quan Info	Checked	Confidence	Annotated Sequence	Modifications	Master Protein Accessions	Charge	Rank	m/z [Da]	DeltaM [ppm]
		39	2	0.000890983	21	28	72.21	2.26458e+06		TRUE	High	[K].ADEWLMK.[N]		Q8VDD5; Q61879	2	1	446.715	-0.12
		36	2	0.00201776	21	28	72.18	4.17359e+06		TRUE	High	[K].ADEWLMK.[N]		Q8VDD5; Q61879	2	1	446.715	-0.06
		34	2	0.00280459	21	28	71.94	3.68155e+06		TRUE	High	[K].ADEWLMK.[N]		Q8VDD5; Q61879	2	1	446.715	-0.06
		41	2	0.000691623	21	28	72.17	12134895		TRUE	High	[K].ADEWLMK.[N]		Q8VDD5; Q61879	2	1	446.715	-0.06
		30	2	0.00870702	21	28	72.17	12134895		TRUE	High	[K].ADEWLMK.[N]		Q8VDD5; Q61879	2	1	446.715	0.15
		40	2	0.000783195	21	28	72.18	4.17359e+06		TRUE	High	[K].ADEWLMK.[N]		Q8VDD5; Q61879	2	1	446.715	-0.12
		27	2	0.0150615	21	28	72.17	12134895		TRUE	High	[K].ADEWLMK.[N]		Q8VDD5; Q61879	2	1	446.715	0.01
		19	2	0.0981453	21	28	71.6	596042		TRUE	High	[K].ADEWLMK.[N]		Q8VDD5; Q61879	2	1	446.715	0.22
		40	2	0.000701245	21	28	72.17	12134895		TRUE	High	[K].ADEWLMK.[N]		Q8VDD5; Q61879	2	1	446.715	-0.12
		35	2	0.00245397	21	28	71.96	11581246		TRUE	High	[K].ADEWLMK.[N]		Q8VDD5; Q61879	2	1	446.715	0.01
		25	2	0.0224321	21	28	72.09	988374		TRUE	High	[K].ADEWLMK.[N]		Q8VDD5; Q61879	2	1	446.715	-0.06
		24	2	0.0288981	21	28	72.21	2.26458e+06		TRUE	High	[K].ADEWLMK.[N]		Q8VDD5; Q61879	2	1	446.715	0.01
	TRUE	74	1xCarbamidomethyl [C4]	2	Q8VDD5 [566-576]; Q61879 [573-583]		High	[K].ADFCIIHYAGK.[V]	Shared	0.631	0.392598	122.6	77.4	88.34	23.77	High	High	High	High	High	High	Used
		Ions Score	# Protein Groups	Expectation Value	Identity Relaxed	Identity Strict	Apex RT [min]	Precursor Abundance	Quan Info	Checked	Confidence	Annotated Sequence	Modifications	Master Protein Accessions	Charge	Rank	m/z [Da]	DeltaM [ppm]
		74	2	2.46224e-07	20	27	81.93	19894584		TRUE	High	[K].ADFcIIHYAGK.[V]	C4(Carbamidomethyl)	Q8VDD5; Q61879	2	1	647.816	0.33
		79	2	7.48738e-08	20	27	81.93	19894584		TRUE	High	[K].ADFcIIHYAGK.[V]	C4(Carbamidomethyl)	Q8VDD5; Q61879	2	1	647.816	0.52
		27	2	0.0132554	20	27	81.93	19894584		TRUE	High	[K].ADFcIIHYAGK.[V]	C4(Carbamidomethyl)	Q8VDD5; Q61879	2	1	647.817	1.27
		68	2	9.42218e-07	20	27	81.93	19894584		TRUE	High	[K].ADFcIIHYAGK.[V]	C4(Carbamidomethyl)	Q8VDD5; Q61879	2	1	647.816	0.04
		57	2	1.31266e-05	20	27	81.93	19894584		TRUE	High	[K].ADFcIIHYAGK.[V]	C4(Carbamidomethyl)	Q8VDD5; Q61879	2	1	647.816	-0.14
		21	2	0.0506001	20	27	81.94	20334294		TRUE	High	[K].ADFcIIHYAGK.[V]	C4(Carbamidomethyl)	Q8VDD5; Q61879	3	1	432.213	-0.16
		49	2	7.63034e-05	21	28	81.88	5827159		TRUE	High	[K].ADFcIIHYAGK.[V]	C4(Carbamidomethyl)	Q8VDD5; Q61879	2	1	647.817	0.89
		74	2	2.64556e-07	20	27	81.88	5827159		TRUE	High	[K].ADFcIIHYAGK.[V]	C4(Carbamidomethyl)	Q8VDD5; Q61879	2	1	647.816	0.14
		74	2	2.4633e-07	20	27	81.88	5827159		TRUE	High	[K].ADFcIIHYAGK.[V]	C4(Carbamidomethyl)	Q8VDD5; Q61879	2	1	647.816	0.14
		23	2	0.0322962	20	27	81.85	4987858		TRUE	High	[K].ADFcIIHYAGK.[V]	C4(Carbamidomethyl)	Q8VDD5; Q61879	3	1	432.213	-0.01
		69	2	7.06564e-07	20	27	81.88	5827159		TRUE	High	[K].ADFcIIHYAGK.[V]	C4(Carbamidomethyl)	Q8VDD5; Q61879	2	1	647.816	-0.24
		24	2	0.0233224	21	28	81.88	5827159		TRUE	High	[K].ADFcIIHYAGK.[V]	C4(Carbamidomethyl)	Q8VDD5; Q61879	2	1	647.815	-1.94
		31	2	0.00496765	20	27	80.41	4477534		TRUE	High	[K].ADFcIIHYAGK.[V]	C4(Carbamidomethyl)	Q8VDD5; Q61879	2	1	647.816	-0.52
		22	2	0.0348459	20	27	81.75	1.56435e+06		TRUE	High	[K].ADFcIIHYAGK.[V]	C4(Carbamidomethyl)	Q8VDD5; Q61879	3	1	432.213	0.06
		74	2	2.45763e-07	20	27	81.73	2.075e+06		TRUE	High	[K].ADFcIIHYAGK.[V]	C4(Carbamidomethyl)	Q8VDD5; Q61879	2	1	647.816	0.14
		22	2	0.0372265	20	27	81.75	1.56435e+06		TRUE	High	[K].ADFcIIHYAGK.[V]	C4(Carbamidomethyl)	Q8VDD5; Q61879	3	1	432.213	0.2
		68	2	9.69014e-07	20	27	81.73	2.075e+06		TRUE	High	[K].ADFcIIHYAGK.[V]	C4(Carbamidomethyl)	Q8VDD5; Q61879	2	1	647.816	0.42
		56	2	1.51536e-05	20	27	82.03	3262072		TRUE	High	[K].ADFcIIHYAGK.[V]	C4(Carbamidomethyl)	Q8VDD5; Q61879	2	1	647.816	0.14
		74	2	2.4351e-07	20	27	82.03	3262072		TRUE	High	[K].ADFcIIHYAGK.[V]	C4(Carbamidomethyl)	Q8VDD5; Q61879	2	1	647.816	0.14
		66	2	1.52521e-06	20	27	82.03	3262072		TRUE	High	[K].ADFcIIHYAGK.[V]	C4(Carbamidomethyl)	Q8VDD5; Q61879	2	1	647.816	0.52
		36	2	0.00140654	20	27	80.38	4.4347e+06		TRUE	High	[K].ADFcIIHYAGK.[V]	C4(Carbamidomethyl)	Q8VDD5; Q61879	2	1	647.816	-0.52
		46	2	0.000154579	20	27	81.74	1.78476e+06		TRUE	High	[K].ADFcIIHYAGK.[V]	C4(Carbamidomethyl)	Q8VDD5; Q61879	2	1	647.816	0.04
		23	2	0.0324229	20	27	81.75	835435		TRUE	High	[K].ADFcIIHYAGK.[V]	C4(Carbamidomethyl)	Q8VDD5; Q61879	3	1	432.213	0.2
		69	2	6.95852e-07	20	27	81.74	1.78476e+06		TRUE	High	[K].ADFcIIHYAGK.[V]	C4(Carbamidomethyl)	Q8VDD5; Q61879	2	1	647.816	0.14
		66	2	1.41629e-06	20	27	81.81	524613		TRUE	High	[K].ADFcIIHYAGK.[V]	C4(Carbamidomethyl)	Q8VDD5; Q61879	2	1	647.816	-0.05
		36	2	0.00143989	20	27	81.81	524613		TRUE	High	[K].ADFcIIHYAGK.[V]	C4(Carbamidomethyl)	Q8VDD5; Q61879	2	1	647.816	0.42
		16	2	0.163333	21	28	80.4	3.35182e+06		TRUE	High	[K].ADFcIIHYAGK.[V]	C4(Carbamidomethyl)	Q8VDD5; Q61879	2	1	647.817	0.8
		12	2	0.343678	20	27	81.85	4987858		TRUE	High	[K].ADFcIIHYAGK.[V]	C4(Carbamidomethyl)	Q8VDD5; Q61879	3	1	432.213	-0.3
		23	2	0.0303495	20	27	82.04	3726902		TRUE	High	[K].ADFcIIHYAGK.[V]	C4(Carbamidomethyl)	Q8VDD5; Q61879	3	1	432.213	-0.16
		21	2	0.0486577	20	27	82.04	3726902		TRUE	High	[K].ADFcIIHYAGK.[V]	C4(Carbamidomethyl)	Q8VDD5; Q61879	3	1	432.213	-0.44
		12	2	0.355755	20	27	81.94	20334294		TRUE	High	[K].ADFcIIHYAGK.[V]	C4(Carbamidomethyl)	Q8VDD5; Q61879	3	1	432.213	0.06
		26	2	0.0161121	20	27	81.94	20334294		TRUE	High	[K].ADFcIIHYAGK.[V]	C4(Carbamidomethyl)	Q8VDD5; Q61879	3	1	432.213	-0.23
		14	2	0.24173	20	27	82.03	3262072		TRUE	High	[K].ADFcIIHYAGK.[V]	C4(Carbamidomethyl)	Q8VDD5; Q61879	2	1	647.816	0.33
	TRUE	32	1xOxidation [M6]	2	Q8VDD5 [581-587]; Q61879 [588-594]		High	[K].ADEWLMK.[N]	Shared	0.238	0.190485	161.6	38.4	74.35	75.38	High	High	High	High	High	High	Used
		Ions Score	# Protein Groups	Expectation Value	Identity Relaxed	Identity Strict	Apex RT [min]	Precursor Abundance	Quan Info	Checked	Confidence	Annotated Sequence	Modifications	Master Protein Accessions	Charge	Rank	m/z [Da]	DeltaM [ppm]
		32	2	0.0034387	20	27	44.01	8888364		TRUE	High	[K].ADEWLmK.[N]	M6(Oxidation)	Q8VDD5; Q61879	2	1	454.713	-0.3
		45	2	0.000186807	20	27	44.01	8888364		TRUE	High	[K].ADEWLmK.[N]	M6(Oxidation)	Q8VDD5; Q61879	2	1	454.713	0.1
		44	2	0.000232484	20	27	43.61	3.61699e+06		TRUE	High	[K].ADEWLmK.[N]	M6(Oxidation)	Q8VDD5; Q61879	2	1	454.713	-0.17
		37	2	0.00107496	20	27	43.88	3.207e+06		TRUE	High	[K].ADEWLmK.[N]	M6(Oxidation)	Q8VDD5; Q61879	2	1	454.713	0.03
		40	2	0.000526494	20	27	44.03	724968		TRUE	High	[K].ADEWLmK.[N]	M6(Oxidation)	Q8VDD5; Q61879	2	1	454.713	-0.37
		30	2	0.00574637	20	27	43.77	961021		TRUE	High	[K].ADEWLmK.[N]	M6(Oxidation)	Q8VDD5; Q61879	2	1	454.713	0.23
		40	2	0.00054	20	27	43.69	1.94273e+06		TRUE	High	[K].ADEWLmK.[N]	M6(Oxidation)	Q8VDD5; Q61879	2	1	454.713	0.37
		33	2	0.00272517	20	27	43.61	3.61699e+06		TRUE	High	[K].ADEWLmK.[N]	M6(Oxidation)	Q8VDD5; Q61879	2	1	454.712	-0.57
		32	2	0.00325382	20	27	43.7	9710575		TRUE	High	[K].ADEWLmK.[N]	M6(Oxidation)	Q8VDD5; Q61879	2	1	454.713	0.37
		31	2	0.00395725	20	27	43.36	1.92095e+06		TRUE	High	[K].ADEWLmK.[N]	M6(Oxidation)	Q8VDD5; Q61879	2	1	454.713	-0.37
		36	2	0.00152193	20	27	43.7	9710575		TRUE	High	[K].ADEWLmK.[N]	M6(Oxidation)	Q8VDD5; Q61879	2	1	454.713	0.03
		44	2	0.000213991	20	27	43.47	1.90572e+06		TRUE	High	[K].ADEWLmK.[N]	M6(Oxidation)	Q8VDD5; Q61879	2	1	454.712	-1.04
		33	2	0.00299498	20	27	43.27	2.53062e+06		TRUE	High	[K].ADEWLmK.[N]	M6(Oxidation)	Q8VDD5; Q61879	2	1	454.713	-0.37
		11	2	0.414375	20	27	46.69	114504		TRUE	High	[K].ADEWLmK.[N]	M6(Oxidation)	Q8VDD5; Q61879	2	1	454.713	0.23
		27	2	0.0105926	20	27	43.87	500154		TRUE	High	[K].ADEWLmK.[N]	M6(Oxidation)	Q8VDD5; Q61879	2	1	454.712	-1.71
		12	2	0.335269	20	27	46.69	114504		TRUE	High	[K].ADEWLmK.[N]	M6(Oxidation)	Q8VDD5; Q61879	2	1	454.713	-0.03
	TRUE	93	1xOxidation [M9]	3	O08638 [483-501]; Q8VDD5 [476-494]; Q61879 [483-501]		High	[K].LQQLFNHTMFILEQEEYQR.[E]	Shared	0.239	0.21202	161.4	38.6	111.85	110.26	High	High	High	High	Peak Found	Peak Found	Used
		Ions Score	# Protein Groups	Expectation Value	Identity Relaxed	Identity Strict	Apex RT [min]	Precursor Abundance	Quan Info	Checked	Confidence	Annotated Sequence	Modifications	Master Protein Accessions	Charge	Rank	m/z [Da]	DeltaM [ppm]
		93	3	2.5094e-09	20	27	110.29	4.015e+06		TRUE	High	[K].LQQLFNHTmFILEQEEYQR.[E]	M9(Oxidation)	O08638; Q8VDD5; Q61879	3	1	828.406	0.59
		52	3	3.44581e-05	20	27	110.29	4.015e+06		TRUE	High	[K].LQQLFNHTmFILEQEEYQR.[E]	M9(Oxidation)	O08638; Q8VDD5; Q61879	3	1	828.406	0.29
		79	3	6.24732e-08	19	26	110.29	4.015e+06		TRUE	High	[K].LQQLFNHTmFILEQEEYQR.[E]	M9(Oxidation)	O08638; Q8VDD5; Q61879	3	1	828.405	-0.37
		76	3	1.30239e-07	19	26	110.29	4.015e+06		TRUE	High	[K].LQQLFNHTmFILEQEEYQR.[E]	M9(Oxidation)	O08638; Q8VDD5; Q61879	3	1	828.405	-0.74
		22	3	0.0294586	19	26	110.29	4.015e+06		TRUE	High	[K].LQQLFNHTmFILEQEEYQR.[E]	M9(Oxidation)	O08638; Q8VDD5; Q61879	3	1	828.404	-1.7
		2	3	3.24019	20	27	111.79	71242.5		TRUE	High	[K].LQQLFNHTmFILEQEEYQR.[E]	M9(Oxidation)	O08638; Q8VDD5; Q61879	3	1	828.407	1.1
		42	3	0.000337514	20	27	110.51	520303		TRUE	High	[K].LQQLFNHTmFILEQEEYQR.[E]	M9(Oxidation)	O08638; Q8VDD5; Q61879	3	1	828.406	0.29
		85	3	1.62645e-08	19	26	110.51	520303		TRUE	High	[K].LQQLFNHTmFILEQEEYQR.[E]	M9(Oxidation)	O08638; Q8VDD5; Q61879	3	1	828.405	-0.22
		57	3	1.00056e-05	19	26	110.51	520303		TRUE	High	[K].LQQLFNHTmFILEQEEYQR.[E]	M9(Oxidation)	O08638; Q8VDD5; Q61879	3	1	828.405	-0.3
		26	3	0.011162	19	26	110.51	520303		TRUE	High	[K].LQQLFNHTmFILEQEEYQR.[E]	M9(Oxidation)	O08638; Q8VDD5; Q61879	3	1	828.399	-8.63
		51	3	3.68717e-05	19	26	110.13	596531		TRUE	High	[K].LQQLFNHTmFILEQEEYQR.[E]	M9(Oxidation)	O08638; Q8VDD5; Q61879	3	1	828.405	-0.52
		32	3	0.00295254	19	26	110.13	596531		TRUE	High	[K].LQQLFNHTmFILEQEEYQR.[E]	M9(Oxidation)	O08638; Q8VDD5; Q61879	3	1	828.406	0
		30	3	0.00470511	20	27	110.13	596531		TRUE	High	[K].LQQLFNHTmFILEQEEYQR.[E]	M9(Oxidation)	O08638; Q8VDD5; Q61879	3	1	828.406	0.22
		39	3	0.00059782	20	27	110.47	502402		TRUE	High	[K].LQQLFNHTmFILEQEEYQR.[E]	M9(Oxidation)	O08638; Q8VDD5; Q61879	3	1	828.406	0.07
		33	3	0.00221688	19	26	110.47	502402		TRUE	High	[K].LQQLFNHTmFILEQEEYQR.[E]	M9(Oxidation)	O08638; Q8VDD5; Q61879	3	1	828.405	-0.74
		16	3	0.136964	19	26	110.51	520303		TRUE	High	[K].LQQLFNHTmFILEQEEYQR.[E]	M9(Oxidation)	O08638; Q8VDD5; Q61879	3	1	828.399	-8.11
		7	3	0.811634	19	26	111.79	71242.5		TRUE	High	[K].LQQLFNHTmFILEQEEYQR.[E]	M9(Oxidation)	O08638; Q8VDD5; Q61879	3	1	828.402	-4.35
		10	3	0.486191	20	27	110.51	520303		TRUE	High	[K].LQQLFNHTmFILEQEEYQR.[E]	M9(Oxidation)	O08638; Q8VDD5; Q61879	3	1	828.407	1.18
	TRUE	63		1	Q8VDD5 [1393-1404]		High	[K].DLEGLSQRLEEK.[V]	No Quan Values							Not Found	High	Not Found	Not Found	Not Found	Not Found	Not Used
		Ions Score	# Protein Groups	Expectation Value	Identity Relaxed	Identity Strict	Apex RT [min]	Precursor Abundance	Quan Info	Checked	Confidence	Annotated Sequence	Modifications	Master Protein Accessions	Charge	Rank	m/z [Da]	DeltaM [ppm]
		63	1	2.75329e-06	20	27	77.53	402872		TRUE	High	[K].DLEGLSQRLEEK.[V]		Q8VDD5	2	1	708.87	0.3
		26	1	0.0145734	21	28	77.49	436525		TRUE	High	[K].DLEGLSQRLEEK.[V]		Q8VDD5	3	1	472.916	0.94
	TRUE	9		1	Q8VDD5 [1339-1352]		High	[K].NSFREQLEEEEEAK.[R]	No Quan Values							Not Found	High	Not Found	Not Found	Not Found	Not Found	Not Used
		Ions Score	# Protein Groups	Expectation Value	Identity Relaxed	Identity Strict	Apex RT [min]	Precursor Abundance	Quan Info	Checked	Confidence	Annotated Sequence	Modifications	Master Protein Accessions	Charge	Rank	m/z [Da]	DeltaM [ppm]
		9	1	0.383089	17	24	49.94	97514.1		TRUE	High	[K].NSFREQLEEEEEAK.[R]		Q8VDD5	3	1	579.935	-0.4
	TRUE	67		1	Q8VDD5 [1878-1888]		High	[R].QLEEAEEEAQR.[A]		0.194	0.128442	167.4	32.6	79.16	46.21	High	High	High	High	High	High	Used
		Ions Score	# Protein Groups	Expectation Value	Identity Relaxed	Identity Strict	Apex RT [min]	Precursor Abundance	Quan Info	Checked	Confidence	Annotated Sequence	Modifications	Master Protein Accessions	Charge	Rank	m/z [Da]	DeltaM [ppm]
		51	1	1.96324e-05	17	24	26	11274545		TRUE	High	[R].QLEEAEEEAQR.[A]		Q8VDD5	2	1	666.307	0.08
		57	1	4.65522e-06	16	23	26	11274545		TRUE	High	[R].QLEEAEEEAQR.[A]		Q8VDD5	2	1	666.308	0.35
		60	1	2.64813e-06	16	23	26	11274545		TRUE	High	[R].QLEEAEEEAQR.[A]		Q8VDD5	2	1	666.308	0.45
		72	1	1.46884e-07	17	24	26	11274545		TRUE	High	[R].QLEEAEEEAQR.[A]		Q8VDD5	2	1	666.307	-0.1
		61	1	1.79862e-06	16	23	26.04	3.69889e+06		TRUE	High	[R].QLEEAEEEAQR.[A]		Q8VDD5	2	1	666.308	0.35
		67	1	5.4068e-07	16	23	26.04	3.69889e+06		TRUE	High	[R].QLEEAEEEAQR.[A]		Q8VDD5	2	1	666.308	0.26
		59	1	3.53161e-06	17	24	26.04	3.69889e+06		TRUE	High	[R].QLEEAEEEAQR.[A]		Q8VDD5	2	1	666.307	0.17
		54	1	9.65992e-06	17	24	26.16	1.36848e+06		TRUE	High	[R].QLEEAEEEAQR.[A]		Q8VDD5	2	1	666.307	0.08
		66	1	6.05257e-07	16	23	26.16	1.36848e+06		TRUE	High	[R].QLEEAEEEAQR.[A]		Q8VDD5	2	1	666.308	0.35
		64	1	1.06899e-06	17	24	26.1	2.20637e+06		TRUE	High	[R].QLEEAEEEAQR.[A]		Q8VDD5	2	1	666.307	0.17
		46	1	6.79588e-05	17	24	26.1	2.20637e+06		TRUE	High	[R].QLEEAEEEAQR.[A]		Q8VDD5	2	1	666.307	-0.38
		48	1	4.2951e-05	17	24	26.18	743321		TRUE	High	[R].QLEEAEEEAQR.[A]		Q8VDD5	2	1	666.307	0.08
		60	1	2.81173e-06	17	24	26.18	743321		TRUE	High	[R].QLEEAEEEAQR.[A]		Q8VDD5	2	1	666.307	0.08
		65	1	8.45162e-07	16	23	26.21	463768		TRUE	High	[R].QLEEAEEEAQR.[A]		Q8VDD5	2	1	666.308	0.35
	TRUE	89		1	Q8VDD5 [1698-1716]		High	[R].QAQQERDELADEIANSSGK.[G]		0.344	0.224941	148.9	51.1	94.33	70.04	High	High	High	High	High	Peak Found	Used
		Ions Score	# Protein Groups	Expectation Value	Identity Relaxed	Identity Strict	Apex RT [min]	Precursor Abundance	Quan Info	Checked	Confidence	Annotated Sequence	Modifications	Master Protein Accessions	Charge	Rank	m/z [Da]	DeltaM [ppm]
		57	1	6.41969e-06	18	25	53.22	215148		TRUE	High	[R].QAQQERDELADEIANSSGK.[G]		Q8VDD5	2	1	1044.99	-1.96
		43	1	0.000158964	17	24	53.63	4.00152e+06		TRUE	High	[R].QAQQERDELADEIANSSGK.[G]		Q8VDD5	3	1	696.997	-1.06
		51	1	2.42929e-05	18	25	53.63	4.00152e+06		TRUE	High	[R].QAQQERDELADEIANSSGK.[G]		Q8VDD5	3	1	696.999	1.49
		19	1	0.0370093	17	24	53.63	4.00152e+06		TRUE	High	[R].QAQQERDELADEIANSSGK.[G]		Q8VDD5	3	1	696.998	0.78
		23	1	0.0171124	17	24	53.63	4.00152e+06		TRUE	High	[R].QAQQERDELADEIANSSGK.[G]		Q8VDD5	3	1	696.998	0.78
		15	1	0.0929631	17	24	53.19	4.54043e+06		TRUE	High	[R].QAQQERDELADEIANSSGK.[G]		Q8VDD5	3	1	696.998	0.52
		89	1	4.32823e-09	17	24	53.22	215148		TRUE	High	[R].QAQQERDELADEIANSSGK.[G]		Q8VDD5	2	1	1044.99	0.38
		53	1	1.75514e-05	17	24	53.63	4.00152e+06		TRUE	High	[R].QAQQERDELADEIANSSGK.[G]		Q8VDD5	3	1	696.998	0.26
		43	1	0.000148017	17	24	53.19	4.54043e+06		TRUE	High	[R].QAQQERDELADEIANSSGK.[G]		Q8VDD5	3	1	696.998	0.17
		72	1	1.95124e-07	17	24	53.64	401555		TRUE	High	[R].QAQQERDELADEIANSSGK.[G]		Q8VDD5	2	1	1044.99	0.15
		89	1	4.09402e-09	18	25	53.82	305401		TRUE	High	[R].QAQQERDELADEIANSSGK.[G]		Q8VDD5	2	1	1044.99	-0.2
		39	1	0.000430835	17	24	53.63	4.00152e+06		TRUE	High	[R].QAQQERDELADEIANSSGK.[G]		Q8VDD5	3	1	696.998	-0.53
		49	1	4.20059e-05	17	24	54.3	1281590		TRUE	High	[R].QAQQERDELADEIANSSGK.[G]		Q8VDD5	3	1	696.998	0.08
		49	1	4.23789e-05	18	25	53.73	36983.3		TRUE	High	[R].QAQQERDELADEIANSSGK.[G]		Q8VDD5	2	1	1044.99	0.03
		36	1	0.000750153	18	25	53.75	1.04243e+06		TRUE	High	[R].QAQQERDELADEIANSSGK.[G]		Q8VDD5	3	1	696.998	0
		53	1	1.74241e-05	18	25	53.75	1.04243e+06		TRUE	High	[R].QAQQERDELADEIANSSGK.[G]		Q8VDD5	3	1	696.998	-0.09
		25	1	0.0109686	18	25	54.3	1281590		TRUE	High	[R].QAQQERDELADEIANSSGK.[G]		Q8VDD5	3	1	696.998	-0.18
		66	1	8.45884e-07	17	24	54.3	1281590		TRUE	High	[R].QAQQERDELADEIANSSGK.[G]		Q8VDD5	3	1	696.997	-0.71
		72	1	1.95597e-07	17	24	54.3	1281590		TRUE	High	[R].QAQQERDELADEIANSSGK.[G]		Q8VDD5	3	1	696.997	-0.79
		46	1	6.92024e-05	17	24	54.3	1281590		TRUE	High	[R].QAQQERDELADEIANSSGK.[G]		Q8VDD5	3	1	696.997	-1.23
		40	1	0.000293866	18	25	54.16	37927.8		TRUE	High	[R].QAQQERDELADEIANSSGK.[G]		Q8VDD5	2	1	1044.99	-0.32
		56	1	7.16656e-06	17	24	54.29	570297		TRUE	High	[R].QAQQERDELADEIANSSGK.[G]		Q8VDD5	3	1	696.998	0.52
		51	1	2.72465e-05	17	24	54.05	592078		TRUE	High	[R].QAQQERDELADEIANSSGK.[G]		Q8VDD5	3	1	696.998	0.78
		33	1	0.00166456	17	24	53.69	791749		TRUE	High	[R].QAQQERDELADEIANSSGK.[G]		Q8VDD5	3	1	696.997	-1.06
		42	1	0.000201442	18	25	53.69	791749		TRUE	High	[R].QAQQERDELADEIANSSGK.[G]		Q8VDD5	3	1	696.998	-0.09
		65	1	1.05233e-06	18	25				TRUE	High	[R].QAQQERDELADEIANSSGK.[G]		Q8VDD5	2	1	1044.99	-0.09
		60	1	2.98065e-06	17	24	53.69	791749		TRUE	High	[R].QAQQERDELADEIANSSGK.[G]		Q8VDD5	3	1	696.998	0.26
		65	1	1.09726e-06	17	24	52.48	664796		TRUE	High	[R].QAQQERDELADEIANSSGK.[G]		Q8VDD5	3	1	696.998	0.35
		13	1	0.147962	18	25	54.29	419981		TRUE	High	[R].QAQQERDELADEIANSSGK.[G]		Q8VDD5	3	1	696.998	-0.27
		3	1	1.75918	17	24	52.51	27188.3		TRUE	High	[R].QAQQERDELADEIANSSGK.[G]		Q8VDD5	2	1	1044.99	-0.67
		20	1	0.0323951	18	25	53.05	159895		TRUE	High	[R].QAQQERDELADEIANSSGK.[G]		Q8VDD5	3	1	696.999	1.66
	TRUE	28	1xCarbamidomethyl [C7]	1	Q8VDD5 [911-923]		High	[K].QELEEICHDLEAR.[V]		0.114	0.274627	179.5	20.5	121.22	54.3	Peak Found	High	Peak Found	Peak Found	Not Found	Not Found	Used
		Ions Score	# Protein Groups	Expectation Value	Identity Relaxed	Identity Strict	Apex RT [min]	Precursor Abundance	Quan Info	Checked	Confidence	Annotated Sequence	Modifications	Master Protein Accessions	Charge	Rank	m/z [Da]	DeltaM [ppm]
		28	1	0.00529942	18	25	81.29	658780		TRUE	High	[K].QELEEIcHDLEAR.[V]	C7(Carbamidomethyl)	Q8VDD5	3	1	547.923	-0.38
		4	1	1.35529	18	25	72.1	122741		TRUE	High	[K].QELEEIcHDLEAR.[V]	C7(Carbamidomethyl)	Q8VDD5	2	1	821.386	7.21
	TRUE	53	2xCarbamidomethyl [C11; C12]	1	Q8VDD5 [779-791]		High	[K].ITDVIIGFQACCR.[G]		0.274	0.147926	157	43	85.15	53.63	High	High	High	High	High	High	Used
		Ions Score	# Protein Groups	Expectation Value	Identity Relaxed	Identity Strict	Apex RT [min]	Precursor Abundance	Quan Info	Checked	Confidence	Annotated Sequence	Modifications	Master Protein Accessions	Charge	Rank	m/z [Da]	DeltaM [ppm]
		59	1	6.60931e-06	20	27	104.2	1.39121e+06		TRUE	High	[K].ITDVIIGFQAccR.[G]	C11(Carbamidomethyl); C12(Carbamidomethyl)	Q8VDD5	2	1	776.884	0.15
		38	1	0.000834503	20	27	104.2	1.39121e+06		TRUE	High	[K].ITDVIIGFQAccR.[G]	C11(Carbamidomethyl); C12(Carbamidomethyl)	Q8VDD5	2	1	776.884	0.39
		57	1	1.12893e-05	20	27	104.2	1.39121e+06		TRUE	High	[K].ITDVIIGFQAccR.[G]	C11(Carbamidomethyl); C12(Carbamidomethyl)	Q8VDD5	2	1	776.885	0.62
		53	1	2.96424e-05	21	28	104.2	1.39121e+06		TRUE	High	[K].ITDVIIGFQAccR.[G]	C11(Carbamidomethyl); C12(Carbamidomethyl)	Q8VDD5	2	1	776.885	1.57
		40	1	0.000684769	21	28	104.17	399573		TRUE	High	[K].ITDVIIGFQAccR.[G]	C11(Carbamidomethyl); C12(Carbamidomethyl)	Q8VDD5	2	1	776.886	2.59
		49	1	8.95186e-05	21	28	104.17	399573		TRUE	High	[K].ITDVIIGFQAccR.[G]	C11(Carbamidomethyl); C12(Carbamidomethyl)	Q8VDD5	2	1	776.886	2.27
		53	1	2.86199e-05	20	27	104.17	399573		TRUE	High	[K].ITDVIIGFQAccR.[G]	C11(Carbamidomethyl); C12(Carbamidomethyl)	Q8VDD5	2	1	776.885	0.86
		56	1	1.3754e-05	20	27	104.17	399573		TRUE	High	[K].ITDVIIGFQAccR.[G]	C11(Carbamidomethyl); C12(Carbamidomethyl)	Q8VDD5	2	1	776.884	0.39
		43	1	0.00031481	20	27	104.19	124274		TRUE	High	[K].ITDVIIGFQAccR.[G]	C11(Carbamidomethyl); C12(Carbamidomethyl)	Q8VDD5	2	1	776.882	-2.21
		56	1	1.7495e-05	21	28	104.19	124274		TRUE	High	[K].ITDVIIGFQAccR.[G]	C11(Carbamidomethyl); C12(Carbamidomethyl)	Q8VDD5	2	1	776.885	1.57
		44	1	0.000251279	20	27	104.22	253016		TRUE	High	[K].ITDVIIGFQAccR.[G]	C11(Carbamidomethyl); C12(Carbamidomethyl)	Q8VDD5	2	1	776.884	-0.01
		37	1	0.00103378	20	27	104.22	253016		TRUE	High	[K].ITDVIIGFQAccR.[G]	C11(Carbamidomethyl); C12(Carbamidomethyl)	Q8VDD5	2	1	776.884	0.39
		37	1	0.00123785	20	27	104.22	253016		TRUE	High	[K].ITDVIIGFQAccR.[G]	C11(Carbamidomethyl); C12(Carbamidomethyl)	Q8VDD5	2	1	776.885	1.01
		55	1	1.80164e-05	20	27	104.19	159521		TRUE	High	[K].ITDVIIGFQAccR.[G]	C11(Carbamidomethyl); C12(Carbamidomethyl)	Q8VDD5	2	1	776.885	0.7
		40	1	0.000516268	20	27	104.19	159521		TRUE	High	[K].ITDVIIGFQAccR.[G]	C11(Carbamidomethyl); C12(Carbamidomethyl)	Q8VDD5	2	1	776.885	0.54
		23	1	0.0317354	21	28	104.32	43288.2		TRUE	High	[K].ITDVIIGFQAccR.[G]	C11(Carbamidomethyl); C12(Carbamidomethyl)	Q8VDD5	2	1	776.886	2.43
		17	1	0.127183	20	27	104.32	43288.2		TRUE	High	[K].ITDVIIGFQAccR.[G]	C11(Carbamidomethyl); C12(Carbamidomethyl)	Q8VDD5	2	1	776.884	0.31
		9	1	0.725897	20	27	104.2	1.39121e+06		TRUE	High	[K].ITDVIIGFQAccR.[G]	C11(Carbamidomethyl); C12(Carbamidomethyl)	Q8VDD5	2	1	776.885	0.54
	TRUE	79	1xOxidation [M12]	1	Q8VDD5 [1358-1370]		High	[K].QIATLHAQVTDMK.[K]		0.317	0.221615	151.8	48.2	62.63	79.29	High	High	High	High	High	High	Used
		Ions Score	# Protein Groups	Expectation Value	Identity Relaxed	Identity Strict	Apex RT [min]	Precursor Abundance	Quan Info	Checked	Confidence	Annotated Sequence	Modifications	Master Protein Accessions	Charge	Rank	m/z [Da]	DeltaM [ppm]
		41	1	0.000600211	21	28	37.94	12887508		TRUE	High	[K].QIATLHAQVTDmK.[K]	M12(Oxidation)	Q8VDD5	3	1	491.257	0.37
		79	1	8.94727e-08	21	28	37.95	1.21681e+06		TRUE	High	[K].QIATLHAQVTDmK.[K]	M12(Oxidation)	Q8VDD5	2	1	736.383	0.44
		45	1	0.000220643	21	28	37.95	1.21681e+06		TRUE	High	[K].QIATLHAQVTDmK.[K]	M12(Oxidation)	Q8VDD5	2	1	736.383	0.44
		39	1	0.00081989	20	27	37.94	12887508		TRUE	High	[K].QIATLHAQVTDmK.[K]	M12(Oxidation)	Q8VDD5	3	1	491.257	0.12
		46	1	0.000187366	21	28	37.85	574391		TRUE	High	[K].QIATLHAQVTDmK.[K]	M12(Oxidation)	Q8VDD5	2	1	736.383	0.52
		84	1	2.35372e-08	20	27	37.85	574391		TRUE	High	[K].QIATLHAQVTDmK.[K]	M12(Oxidation)	Q8VDD5	2	1	736.382	0.19
		37	1	0.00112171	20	27	37.83	5073356		TRUE	High	[K].QIATLHAQVTDmK.[K]	M12(Oxidation)	Q8VDD5	3	1	491.257	-0.32
		34	1	0.00258155	20	27	37.83	5073356		TRUE	High	[K].QIATLHAQVTDmK.[K]	M12(Oxidation)	Q8VDD5	3	1	491.257	-0.51
		45	1	0.000207912	20	27	37.78	470804		TRUE	High	[K].QIATLHAQVTDmK.[K]	M12(Oxidation)	Q8VDD5	2	1	736.382	-0.23
		33	1	0.00320446	20	27	37.76	3625318		TRUE	High	[K].QIATLHAQVTDmK.[K]	M12(Oxidation)	Q8VDD5	3	1	491.257	0.12
		65	1	1.85249e-06	20	27	37.78	470804		TRUE	High	[K].QIATLHAQVTDmK.[K]	M12(Oxidation)	Q8VDD5	2	1	736.382	0.19
		33	1	0.00344898	21	28	37.76	3625318		TRUE	High	[K].QIATLHAQVTDmK.[K]	M12(Oxidation)	Q8VDD5	3	1	491.258	0.49
		29	1	0.00801227	20	27	38.28	3.56541e+06		TRUE	High	[K].QIATLHAQVTDmK.[K]	M12(Oxidation)	Q8VDD5	3	1	491.257	0.18
		44	1	0.000265999	20	27	38.28	494353		TRUE	High	[K].QIATLHAQVTDmK.[K]	M12(Oxidation)	Q8VDD5	2	1	736.383	0.35
		27	1	0.0127666	21	28	38.28	3.56541e+06		TRUE	High	[K].QIATLHAQVTDmK.[K]	M12(Oxidation)	Q8VDD5	3	1	491.258	0.55
		51	1	5.21848e-05	21	28	37.23	262462		TRUE	High	[K].QIATLHAQVTDmK.[K]	M12(Oxidation)	Q8VDD5	2	1	736.383	1.6
		35	1	0.001802	20	27	37.24	1.58884e+06		TRUE	High	[K].QIATLHAQVTDmK.[K]	M12(Oxidation)	Q8VDD5	3	1	491.257	0.18
		30	1	0.0067382	21	28	37.65	88588.1		TRUE	High	[K].QIATLHAQVTDmK.[K]	M12(Oxidation)	Q8VDD5	2	1	736.383	1.1
		25	1	0.0188313	20	27	37.94	12887508		TRUE	High	[K].QIATLHAQVTDmK.[K]	M12(Oxidation)	Q8VDD5	3	1	491.257	-0.01
	TRUE	100		1	Q8VDD5 [1358-1370]		High	[K].QIATLHAQVTDMK.[K]		0.101	0.213885	181.7	18.3	119.98	107.19	High	High	High	High	High	Peak Found	Used
		Ions Score	# Protein Groups	Expectation Value	Identity Relaxed	Identity Strict	Apex RT [min]	Precursor Abundance	Quan Info	Checked	Confidence	Annotated Sequence	Modifications	Master Protein Accessions	Charge	Rank	m/z [Da]	DeltaM [ppm]
		36	1	0.00135168	20	27	52.06	42468648		TRUE	High	[K].QIATLHAQVTDMK.[K]		Q8VDD5	3	1	485.926	-0.13
		56	1	1.47528e-05	20	27	52.06	42468648		TRUE	High	[K].QIATLHAQVTDMK.[K]		Q8VDD5	3	1	485.926	-0.06
		100	1	5.50039e-10	20	27	52.06	6317555		TRUE	High	[K].QIATLHAQVTDMK.[K]		Q8VDD5	2	1	728.385	0.13
		70	1	5.42493e-07	20	27	52.06	6317555		TRUE	High	[K].QIATLHAQVTDMK.[K]		Q8VDD5	2	1	728.385	0.22
		32	1	0.00360076	20	27	52.06	42468648		TRUE	High	[K].QIATLHAQVTDMK.[K]		Q8VDD5	3	1	485.926	0.88
		97	1	1.12822e-09	20	27	52.06	6317555		TRUE	High	[K].QIATLHAQVTDMK.[K]		Q8VDD5	2	1	728.386	1.06
		36	1	0.00132396	20	27	52.2	6.16159e+06		TRUE	High	[K].QIATLHAQVTDMK.[K]		Q8VDD5	3	1	485.926	-0.06
		85	1	1.65346e-08	20	27	52.21	1.63478e+06		TRUE	High	[K].QIATLHAQVTDMK.[K]		Q8VDD5	2	1	728.385	0.13
		13	1	0.283396	20	27	53.04	786343		TRUE	High	[K].QIATLHAQVTDMK.[K]		Q8VDD5	3	1	485.926	0.19
		43	1	0.000296683	20	27	53.85	2.24817e+06		TRUE	High	[K].QIATLHAQVTDMK.[K]		Q8VDD5	3	1	485.926	0.75
		84	1	2.33372e-08	20	27	53.84	537220		TRUE	High	[K].QIATLHAQVTDMK.[K]		Q8VDD5	2	1	728.384	-0.62
		33	1	0.0027482	20	27	51.26	3.10643e+06		TRUE	High	[K].QIATLHAQVTDMK.[K]		Q8VDD5	3	1	485.925	-0.57
		35	1	0.00178187	20	27	51.26	3.10643e+06		TRUE	High	[K].QIATLHAQVTDMK.[K]		Q8VDD5	3	1	485.926	-0.19
		93	1	2.87338e-09	20	27	51.27	621541		TRUE	High	[K].QIATLHAQVTDMK.[K]		Q8VDD5	2	1	728.385	0.3
	TRUE	77	3xOxidation [M4; M7; M12]	1	Q8VDD5 [868-882]		High	[R].LTEMETMQSQLMAEK.[L]		0.282	0.432058	156	44	86.35	119.71	High	High	High	High	High	Peak Found	Used
		Ions Score	# Protein Groups	Expectation Value	Identity Relaxed	Identity Strict	Apex RT [min]	Precursor Abundance	Quan Info	Checked	Confidence	Annotated Sequence	Modifications	Master Protein Accessions	Charge	Rank	m/z [Da]	DeltaM [ppm]
		38	1	0.000318973	15	22	32.91	697478		TRUE	High	[R].LTEmETmQSQLmAEK.[L]	M4(Oxidation); M7(Oxidation); M12(Oxidation)	Q8VDD5	2	1	909.402	-0.27
		77	1	4.00639e-08	15	22	32.91	697478		TRUE	High	[R].LTEmETmQSQLmAEK.[L]	M4(Oxidation); M7(Oxidation); M12(Oxidation)	Q8VDD5	2	1	909.402	-0.34
		77	1	3.40215e-08	15	22	32.91	697478		TRUE	High	[R].LTEmETmQSQLmAEK.[L]	M4(Oxidation); M7(Oxidation); M12(Oxidation)	Q8VDD5	2	1	909.401	-1.21
		39	1	0.000262878	15	22	33.12	210729		TRUE	High	[R].LTEmETmQSQLmAEK.[L]	M4(Oxidation); M7(Oxidation); M12(Oxidation)	Q8VDD5	2	1	909.401	-0.61
		34	1	0.000714546	16	23	33.12	210729		TRUE	High	[R].LTEmETmQSQLmAEK.[L]	M4(Oxidation); M7(Oxidation); M12(Oxidation)	Q8VDD5	2	1	909.402	0.53
		50	1	2.12204e-05	15	22	33.18	360790		TRUE	High	[R].LTEmETmQSQLmAEK.[L]	M4(Oxidation); M7(Oxidation); M12(Oxidation)	Q8VDD5	2	1	909.402	-0.27
		82	1	1.38048e-08	16	23	33.18	360790		TRUE	High	[R].LTEmETmQSQLmAEK.[L]	M4(Oxidation); M7(Oxidation); M12(Oxidation)	Q8VDD5	2	1	909.403	0.73
		79	1	2.31075e-08	15	22	33.18	360790		TRUE	High	[R].LTEmETmQSQLmAEK.[L]	M4(Oxidation); M7(Oxidation); M12(Oxidation)	Q8VDD5	2	1	909.402	-0.07
		54	1	7.49954e-06	15	22	32.73	111838		TRUE	High	[R].LTEmETmQSQLmAEK.[L]	M4(Oxidation); M7(Oxidation); M12(Oxidation)	Q8VDD5	2	1	909.402	0.47
		64	1	7.11495e-07	15	22	33.06	61370.3		TRUE	High	[R].LTEmETmQSQLmAEK.[L]	M4(Oxidation); M7(Oxidation); M12(Oxidation)	Q8VDD5	2	1	909.404	2.48
	TRUE	108	2xOxidation [M]	1	Q8VDD5 [868-882]		High	[R].LTEMETMQSQLMAEK.[L]		0.039	0.221216	192.5	7.5	65.29	150.9	High	High	High	High	High	Not Found	Used
		Ions Score	# Protein Groups	Expectation Value	Identity Relaxed	Identity Strict	Apex RT [min]	Precursor Abundance	Quan Info	Checked	Confidence	Annotated Sequence	Modifications	Master Protein Accessions	Charge	Rank	m/z [Da]	DeltaM [ppm]
		17	1	0.0460489	16	23	46.41	165492		TRUE	High	[R].LTEmETmQSQLMAEK.[L]	M4(Oxidation); M7(Oxidation)	Q8VDD5	3	1	601.272	0.66
		42	1	0.000129727	16	23	47.52	132975		TRUE	High	[R].LTEmETMQSQLmAEK.[L]	M4(Oxidation); M12(Oxidation)	Q8VDD5	2	1	901.406	1.37
		92	1	1.25243e-09	16	23	46.42	1.4963e+06		TRUE	High	[R].LTEMETmQSQLmAEK.[L]	M7(Oxidation); M12(Oxidation)	Q8VDD5	2	1	901.405	0.29
		108	1	3.18239e-11	16	23	46.42	1.4963e+06		TRUE	High	[R].LTEmETmQSQLMAEK.[L]	M4(Oxidation); M7(Oxidation)	Q8VDD5	2	1	901.405	0.22
		71	1	1.36859e-07	15	22	47.52	132975		TRUE	High	[R].LTEMETmQSQLmAEK.[L]	M7(Oxidation); M12(Oxidation)	Q8VDD5	2	1	901.404	-0.32
		34	1	0.000736669	15	22	46.41	165492		TRUE	High	[R].LTEmETmQSQLMAEK.[L]	M4(Oxidation); M7(Oxidation)	Q8VDD5	3	1	601.272	-0.26
		95	1	6.24126e-10	15	22	46.42	1.4963e+06		TRUE	High	[R].LTEMETmQSQLmAEK.[L]	M7(Oxidation); M12(Oxidation)	Q8VDD5	2	1	901.404	0.02
		15	1	0.0579792	15	22	46.41	165492		TRUE	High	[R].LTEmETmQSQLMAEK.[L]	M4(Oxidation); M7(Oxidation)	Q8VDD5	3	1	601.272	0.05
		72	1	1.12531e-07	15	22	46.42	1.4963e+06		TRUE	High	[R].LTEmETmQSQLMAEK.[L]	M4(Oxidation); M7(Oxidation)	Q8VDD5	2	1	901.405	0.09
		114	1	7.95708e-12	16	23	46.42	1.4963e+06		TRUE	High	[R].LTEmETmQSQLMAEK.[L]	M4(Oxidation); M7(Oxidation)	Q8VDD5	2	1	901.405	0.22
		57	1	4.50561e-06	16	23	46.42	1.4963e+06		TRUE	High	[R].LTEMETmQSQLmAEK.[L]	M7(Oxidation); M12(Oxidation)	Q8VDD5	2	1	901.405	0.22
		92	1	1.27866e-09	16	23	46.42	1.4963e+06		TRUE	High	[R].LTEMETmQSQLmAEK.[L]	M7(Oxidation); M12(Oxidation)	Q8VDD5	2	1	901.405	0.29
		38	1	0.000293949	15	22	47.41	72162.5		TRUE	High	[R].LTEMETmQSQLmAEK.[L]	M7(Oxidation); M12(Oxidation)	Q8VDD5	2	1	901.403	-1.34
		21	1	0.0147324	15	22	47.41	72162.5		TRUE	High	[R].LTEMETmQSQLmAEK.[L]	M7(Oxidation); M12(Oxidation)	Q8VDD5	2	1	901.404	-0.45
		63	1	8.87713e-07	15	22	46.67	660416		TRUE	High	[R].LTEMETmQSQLmAEK.[L]	M7(Oxidation); M12(Oxidation)	Q8VDD5	2	1	901.404	-0.39
		87	1	3.47339e-09	15	22	46.67	660416		TRUE	High	[R].LTEmETmQSQLMAEK.[L]	M4(Oxidation); M7(Oxidation)	Q8VDD5	2	1	901.406	1.24
		109	1	2.65922e-11	16	23	46.67	660416		TRUE	High	[R].LTEmETmQSQLMAEK.[L]	M4(Oxidation); M7(Oxidation)	Q8VDD5	2	1	901.405	0.22
		28	1	0.00312085	15	22	46.67	660416		TRUE	High	[R].LTEMETmQSQLmAEK.[L]	M7(Oxidation); M12(Oxidation)	Q8VDD5	2	1	901.404	-0.12
		90	1	2.00573e-09	15	22	46.67	660416		TRUE	High	[R].LTEmETMQSQLmAEK.[L]	M4(Oxidation); M12(Oxidation)	Q8VDD5	2	1	901.404	-0.25
		72	1	1.11696e-07	15	22	46.44	171107		TRUE	High	[R].LTEmETmQSQLMAEK.[L]	M4(Oxidation); M7(Oxidation)	Q8VDD5	2	1	901.404	-0.86
		76	1	5.00232e-08	15	22	47.23	268081		TRUE	High	[R].LTEMETmQSQLmAEK.[L]	M7(Oxidation); M12(Oxidation)	Q8VDD5	2	1	901.402	-2.56
		73	1	9.14193e-08	15	22	47.23	268081		TRUE	High	[R].LTEmETmQSQLMAEK.[L]	M4(Oxidation); M7(Oxidation)	Q8VDD5	2	1	901.404	-0.86
		106	1	4.71273e-11	15	22	46.44	171107		TRUE	High	[R].LTEmETmQSQLMAEK.[L]	M4(Oxidation); M7(Oxidation)	Q8VDD5	2	1	901.404	-0.25
		65	1	6.36435e-07	16	23	47.23	268081		TRUE	High	[R].LTEMETmQSQLmAEK.[L]	M7(Oxidation); M12(Oxidation)	Q8VDD5	2	1	901.405	0.36
		76	1	4.75634e-08	15	22	47.23	268081		TRUE	High	[R].LTEMETmQSQLmAEK.[L]	M7(Oxidation); M12(Oxidation)	Q8VDD5	2	1	901.404	-0.05
		59	1	2.51926e-06	15	22	46.82	141897		TRUE	High	[R].LTEMETmQSQLmAEK.[L]	M7(Oxidation); M12(Oxidation)	Q8VDD5	2	1	901.403	-1.34
		83	1	8.67305e-09	15	22	45.84	103783		TRUE	High	[R].LTEmETmQSQLMAEK.[L]	M4(Oxidation); M7(Oxidation)	Q8VDD5	2	1	901.404	-1
		82	1	1.11499e-08	15	22	47.27	68144		TRUE	High	[R].LTEMETmQSQLmAEK.[L]	M7(Oxidation); M12(Oxidation)	Q8VDD5	2	1	901.404	-0.12
		94	1	7.99381e-10	16	23	47.27	68144		TRUE	High	[R].LTEMETmQSQLmAEK.[L]	M7(Oxidation); M12(Oxidation)	Q8VDD5	2	1	901.405	0.29
		46	1	4.88375e-05	16	23	46.55	100943		TRUE	High	[R].LTEmETMQSQLmAEK.[L]	M4(Oxidation); M12(Oxidation)	Q8VDD5	2	1	901.405	0.36
		59	1	2.55288e-06	16	23	46.05	149283		TRUE	High	[R].LTEmETmQSQLMAEK.[L]	M4(Oxidation); M7(Oxidation)	Q8VDD5	2	1	901.405	0.43
		50	1	1.91882e-05	15	22	46.82	141897		TRUE	High	[R].LTEMETmQSQLmAEK.[L]	M7(Oxidation); M12(Oxidation)	Q8VDD5	2	1	901.406	2.12
		37	1	0.00040297	15	22	46.79	231019		TRUE	High	[R].LTEmETmQSQLMAEK.[L]	M4(Oxidation); M7(Oxidation)	Q8VDD5	2	1	901.404	-0.39
		83	1	1.03933e-08	16	23	46.79	231019		TRUE	High	[R].LTEmETmQSQLMAEK.[L]	M4(Oxidation); M7(Oxidation)	Q8VDD5	2	1	901.405	0.29
		22	1	0.0121347	16	23	47.76	33272.2		TRUE	High	[R].LTEMETmQSQLmAEK.[L]	M7(Oxidation); M12(Oxidation)	Q8VDD5	2	1	901.406	1.37
		0	1	1.89684	16	23	46.42	1.4963e+06		TRUE	High	[R].LTEMETmQSQLmAEK.[L]	M7(Oxidation); M12(Oxidation)	Q8VDD5	2	1	901.405	0.56
	TRUE	105	1xOxidation [M]	1	Q8VDD5 [868-882]		High	[R].LTEMETMQSQLMAEK.[L]		0.264	0.117448	158.2	41.8	83.02	51.8	High	High	High	High	High	High	Used
		Ions Score	# Protein Groups	Expectation Value	Identity Relaxed	Identity Strict	Apex RT [min]	Precursor Abundance	Quan Info	Checked	Confidence	Annotated Sequence	Modifications	Master Protein Accessions	Charge	Rank	m/z [Da]	DeltaM [ppm]
		33	1	0.00136402	17	24	73.87	339989		TRUE	High	[R].LTEmETMQSQLMAEK.[L]	M4(Oxidation)	Q8VDD5	3	1	595.94	-0.31
		94	1	1.08348e-09	17	24	67.42	2.58013e+06		TRUE	High	[R].LTEMETmQSQLMAEK.[L]	M7(Oxidation)	Q8VDD5	2	1	893.407	-0.3
		28	1	0.00440374	17	24	82.7	68315.8		TRUE	High	[R].LTEMETMQSQLmAEK.[L]	M12(Oxidation)	Q8VDD5	2	1	893.407	-0.23
		108	1	4.17252e-11	17	24	73.25	1.32619e+06		TRUE	High	[R].LTEmETMQSQLMAEK.[L]	M4(Oxidation)	Q8VDD5	2	1	893.407	-0.09
		114	1	1.23993e-11	17	24	80.7	3.52645e+06		TRUE	High	[R].LTEMETMQSQLmAEK.[L]	M12(Oxidation)	Q8VDD5	2	1	893.407	-0.03
		35	1	0.000947105	17	24	73.24	169798		TRUE	High	[R].LTEmETMQSQLMAEK.[L]	M4(Oxidation)	Q8VDD5	3	1	595.94	0.1
		62	1	1.73539e-06	17	24	67.42	2.58013e+06		TRUE	High	[R].LTEMETmQSQLMAEK.[L]	M7(Oxidation)	Q8VDD5	2	1	893.407	0.11
		106	1	8.21906e-11	17	24	67.42	2.58013e+06		TRUE	High	[R].LTEMETmQSQLMAEK.[L]	M7(Oxidation)	Q8VDD5	2	1	893.407	-0.37
		105	1	9.5367e-11	17	24	73.25	1.32619e+06		TRUE	High	[R].LTEmETMQSQLMAEK.[L]	M4(Oxidation)	Q8VDD5	2	1	893.407	0.11
		114	1	1.23544e-11	17	24	73.85	2275525		TRUE	High	[R].LTEmETMQSQLMAEK.[L]	M4(Oxidation)	Q8VDD5	2	1	893.407	0.18
		108	1	5.06783e-11	17	24	80.7	3.52645e+06		TRUE	High	[R].LTEMETMQSQLmAEK.[L]	M12(Oxidation)	Q8VDD5	2	1	893.407	0.18
		6	1	0.700425	17	24	80.69	150411		TRUE	High	[R].LTEMETMQSQLmAEK.[L]	M12(Oxidation)	Q8VDD5	3	1	595.941	0.21
		89	1	3.82262e-09	17	24	73.25	1.32619e+06		TRUE	High	[R].LTEmETMQSQLMAEK.[L]	M4(Oxidation)	Q8VDD5	2	1	893.407	0.25
		111	1	2.62036e-11	17	24	80.7	3.52645e+06		TRUE	High	[R].LTEMETMQSQLmAEK.[L]	M12(Oxidation)	Q8VDD5	2	1	893.407	0.25
		108	1	5.0392e-11	17	24	80.7	3.52645e+06		TRUE	High	[R].LTEMETMQSQLmAEK.[L]	M12(Oxidation)	Q8VDD5	2	1	893.407	0.25
		20	1	0.0333657	17	24	73.87	339989		TRUE	High	[R].LTEmETMQSQLMAEK.[L]	M4(Oxidation)	Q8VDD5	3	1	595.941	0.31
		37	1	0.000607886	17	24	67.42	2.58013e+06		TRUE	High	[R].LTEMETmQSQLMAEK.[L]	M7(Oxidation)	Q8VDD5	2	1	893.406	-0.57
		82	1	1.72513e-08	17	24	73.85	2275525		TRUE	High	[R].LTEmETMQSQLMAEK.[L]	M4(Oxidation)	Q8VDD5	2	1	893.406	-0.71
		48	1	4.13394e-05	17	24	81.58	273359		TRUE	High	[R].LTEMETMQSQLmAEK.[L]	M12(Oxidation)	Q8VDD5	2	1	893.404	-3.1
		54	1	1.18535e-05	17	24	81.58	273359		TRUE	High	[R].LTEMETMQSQLmAEK.[L]	M12(Oxidation)	Q8VDD5	2	1	893.405	-2.08
		108	1	4.47838e-11	17	24	73.85	2275525		TRUE	High	[R].LTEmETMQSQLMAEK.[L]	M4(Oxidation)	Q8VDD5	2	1	893.407	0.38
		68	1	5.58528e-07	18	25	67.42	2.58013e+06		TRUE	High	[R].LTEMETmQSQLMAEK.[L]	M7(Oxidation)	Q8VDD5	2	1	893.408	1.07
		55	1	1.07279e-05	18	25	80.7	3.52645e+06		TRUE	High	[R].LTEMETMQSQLmAEK.[L]	M12(Oxidation)	Q8VDD5	2	1	893.408	1.62
		41	1	0.000280087	18	25			Not Reliable	TRUE	High	[R].LTEMETMQSQLmAEK.[L]	M12(Oxidation)	Q8VDD5	2	1	893.41	3.8
		90	1	3.25928e-09	17	24	74.04	718440		TRUE	High	[R].LTEmETMQSQLMAEK.[L]	M4(Oxidation)	Q8VDD5	2	1	893.408	0.66
		104	1	1.15644e-10	17	24	80.96	952188		TRUE	High	[R].LTEMETMQSQLmAEK.[L]	M12(Oxidation)	Q8VDD5	2	1	893.407	0.45
		94	1	1.26218e-09	17	24	67.57	933121		TRUE	High	[R].LTEMETmQSQLMAEK.[L]	M7(Oxidation)	Q8VDD5	2	1	893.407	0.45
		89	1	3.96116e-09	17	24	80.96	952188		TRUE	High	[R].LTEMETMQSQLmAEK.[L]	M12(Oxidation)	Q8VDD5	2	1	893.407	0.18
		73	1	1.40871e-07	17	24	80.96	952188		TRUE	High	[R].LTEMETMQSQLmAEK.[L]	M12(Oxidation)	Q8VDD5	2	1	893.407	0.18
		114	1	1.28943e-11	17	24	80.96	952188		TRUE	High	[R].LTEMETMQSQLmAEK.[L]	M12(Oxidation)	Q8VDD5	2	1	893.407	0.11
		71	1	2.47969e-07	17	24	67.57	933121		TRUE	High	[R].LTEMETmQSQLMAEK.[L]	M7(Oxidation)	Q8VDD5	2	1	893.407	0.11
		60	1	3.28209e-06	18	25	73.28	295184		TRUE	High	[R].LTEmETMQSQLMAEK.[L]	M4(Oxidation)	Q8VDD5	2	1	893.408	0.86
		5	1	1.00322	17	24	67.57	933121		TRUE	High	[R].LTEMETmQSQLMAEK.[L]	M7(Oxidation)	Q8VDD5	2	1	893.407	0.11
		85	1	9.40585e-09	17	24	73.28	295184		TRUE	High	[R].LTEmETMQSQLMAEK.[L]	M4(Oxidation)	Q8VDD5	2	1	893.407	0.04
		100	1	2.9201e-10	17	24	74.04	718440		TRUE	High	[R].LTEmETMQSQLMAEK.[L]	M4(Oxidation)	Q8VDD5	2	1	893.407	-0.16
		81	1	2.48784e-08	17	24	74.04	718440		TRUE	High	[R].LTEmETMQSQLMAEK.[L]	M4(Oxidation)	Q8VDD5	2	1	893.407	-0.44
		43	1	0.000153399	17	24	67.57	933121		TRUE	High	[R].LTEMETmQSQLMAEK.[L]	M7(Oxidation)	Q8VDD5	2	1	893.406	-0.57
		75	1	1.01018e-07	17	24	67.57	933121		TRUE	High	[R].LTEMETmQSQLMAEK.[L]	M7(Oxidation)	Q8VDD5	2	1	893.407	0.04
		78	1	5.05259e-08	18	25	80.96	952188		TRUE	High	[R].LTEMETMQSQLmAEK.[L]	M12(Oxidation)	Q8VDD5	2	1	893.409	2.5
		64	1	1.06862e-06	17	24	74.42	200837		TRUE	High	[R].LTEmETMQSQLMAEK.[L]	M4(Oxidation)	Q8VDD5	2	1	893.407	0.18
		64	1	1.14656e-06	17	24	81.1	344614		TRUE	High	[R].LTEMETMQSQLmAEK.[L]	M12(Oxidation)	Q8VDD5	2	1	893.407	0.04
		56	1	7.68065e-06	17	24	73.68	143938		TRUE	High	[R].LTEmETMQSQLMAEK.[L]	M4(Oxidation)	Q8VDD5	2	1	893.407	-0.03
		72	1	2.29358e-07	18	25	74.42	200837		TRUE	High	[R].LTEmETMQSQLMAEK.[L]	M4(Oxidation)	Q8VDD5	2	1	893.408	1.2
		88	1	4.32813e-09	17	24	67.65	249018		TRUE	High	[R].LTEMETmQSQLMAEK.[L]	M7(Oxidation)	Q8VDD5	2	1	893.407	0.32
		79	1	4.01005e-08	18	25	73.68	143938		TRUE	High	[R].LTEmETMQSQLMAEK.[L]	M4(Oxidation)	Q8VDD5	2	1	893.408	0.86
		88	1	5.14187e-09	17	24	81.1	344614		TRUE	High	[R].LTEMETMQSQLmAEK.[L]	M12(Oxidation)	Q8VDD5	2	1	893.407	0.45
		47	1	5.71638e-05	17	24	67.65	249018		TRUE	High	[R].LTEMETmQSQLMAEK.[L]	M7(Oxidation)	Q8VDD5	2	1	893.407	0.38
		94	1	1.16633e-09	17	24	81.1	344614		TRUE	High	[R].LTEMETMQSQLmAEK.[L]	M12(Oxidation)	Q8VDD5	2	1	893.407	-0.37
		30	1	0.00273148	17	24	67.65	249018		TRUE	High	[R].LTEMETmQSQLMAEK.[L]	M7(Oxidation)	Q8VDD5	2	1	893.407	-0.16
		94	1	1.10617e-09	17	24	80.57	658570		TRUE	High	[R].LTEMETMQSQLmAEK.[L]	M12(Oxidation)	Q8VDD5	2	1	893.407	-0.23
		87	1	5.35577e-09	17	24	73.91	421581		TRUE	High	[R].LTEmETMQSQLMAEK.[L]	M4(Oxidation)	Q8VDD5	2	1	893.407	0.18
		86	1	7.78254e-09	17	24	80.57	658570		TRUE	High	[R].LTEMETMQSQLmAEK.[L]	M12(Oxidation)	Q8VDD5	2	1	893.407	0.38
		79	1	3.84699e-08	17	24	73.91	421581		TRUE	High	[R].LTEmETMQSQLMAEK.[L]	M4(Oxidation)	Q8VDD5	2	1	893.407	0.52
		58	1	5.07132e-06	17	24	73.02	256964		TRUE	High	[R].LTEmETMQSQLMAEK.[L]	M4(Oxidation)	Q8VDD5	2	1	893.407	0.52
		65	1	8.47464e-07	17	24	80.57	658570		TRUE	High	[R].LTEMETMQSQLmAEK.[L]	M12(Oxidation)	Q8VDD5	2	1	893.408	0.66
		43	1	0.0001626	17	24	80.57	658570		TRUE	High	[R].LTEMETMQSQLmAEK.[L]	M12(Oxidation)	Q8VDD5	2	1	893.408	0.66
		108	1	5.14221e-11	18	25	73.02	256964		TRUE	High	[R].LTEmETMQSQLMAEK.[L]	M4(Oxidation)	Q8VDD5	2	1	893.408	0.73
		36	1	0.000816248	17	24	67.33	494814		TRUE	High	[R].LTEMETmQSQLMAEK.[L]	M7(Oxidation)	Q8VDD5	2	1	893.406	-0.71
		74	1	1.24975e-07	17	24	73.02	256964		TRUE	High	[R].LTEmETMQSQLMAEK.[L]	M4(Oxidation)	Q8VDD5	2	1	893.406	-0.98
		83	1	1.32685e-08	17	24	67.33	494814		TRUE	High	[R].LTEMETmQSQLMAEK.[L]	M7(Oxidation)	Q8VDD5	2	1	893.406	-1.05
		95	1	8.50789e-10	17	24	67.86	221055		TRUE	High	[R].LTEMETmQSQLMAEK.[L]	M7(Oxidation)	Q8VDD5	2	1	893.407	-0.44
		53	1	1.4751e-05	17	24	73.64	134344		TRUE	High	[R].LTEmETMQSQLMAEK.[L]	M4(Oxidation)	Q8VDD5	2	1	893.407	-0.3
		57	1	5.265e-06	17	24	67.86	221055		TRUE	High	[R].LTEMETmQSQLMAEK.[L]	M7(Oxidation)	Q8VDD5	2	1	893.407	-0.09
		89	1	3.56778e-09	17	24	81.16	282996		TRUE	High	[R].LTEMETMQSQLmAEK.[L]	M12(Oxidation)	Q8VDD5	2	1	893.407	-0.09
		7	1	0.64759	17	24	74.37	213280		TRUE	High	[R].LTEmETMQSQLMAEK.[L]	M4(Oxidation)	Q8VDD5	2	1	893.407	0.32
		109	1	3.60909e-11	17	24	74.37	213280		TRUE	High	[R].LTEmETMQSQLMAEK.[L]	M4(Oxidation)	Q8VDD5	2	1	893.407	-0.03
		39	1	0.000382957	18	25	73.64	134344		TRUE	High	[R].LTEmETMQSQLMAEK.[L]	M4(Oxidation)	Q8VDD5	2	1	893.408	0.86
		29	1	0.00381105	18	25	67.86	221055		TRUE	High	[R].LTEMETmQSQLMAEK.[L]	M7(Oxidation)	Q8VDD5	2	1	893.408	1.07
		59	1	3.74397e-06	17	24	67.75	84241.7		TRUE	High	[R].LTEMETmQSQLMAEK.[L]	M7(Oxidation)	Q8VDD5	2	1	893.404	-3.03
		28	1	0.00444449	17	24	67.75	84241.7		TRUE	High	[R].LTEMETmQSQLMAEK.[L]	M7(Oxidation)	Q8VDD5	2	1	893.406	-0.57
		47	1	5.30149e-05	17	24	73.83	26207		TRUE	High	[R].LTEmETMQSQLMAEK.[L]	M4(Oxidation)	Q8VDD5	2	1	893.407	0.11
		48	1	4.59326e-05	17	24	81.24	98537.8		TRUE	High	[R].LTEMETMQSQLmAEK.[L]	M12(Oxidation)	Q8VDD5	2	1	893.407	0.45
		44	1	0.000118444	18	25	73.56	38443.3		TRUE	High	[R].LTEmETMQSQLMAEK.[L]	M4(Oxidation)	Q8VDD5	2	1	893.408	1.14
		22	1	0.0187865	17	24	83.08	112392		TRUE	High	[R].LTEMETMQSQLmAEK.[L]	M12(Oxidation)	Q8VDD5	2	1	893.406	-1.26
		8	1	0.518587	17	24	81.24	98537.8		TRUE	High	[R].LTEMETMQSQLmAEK.[L]	M12(Oxidation)	Q8VDD5	2	1	893.407	-0.37
		25	1	0.0113897	18	25	81.16	282996		TRUE	High	[R].LTEMETMQSQLmAEK.[L]	M12(Oxidation)	Q8VDD5	2	1	893.408	1.41
		4	1	1.20537	17	24	80.69	150411		TRUE	High	[R].LTEMETMQSQLmAEK.[L]	M12(Oxidation)	Q8VDD5	3	1	595.941	0.41
		11	1	0.261109	17	24	85.09	116065		TRUE	High	[R].LTEMETMQSQLmAEK.[L]	M12(Oxidation)	Q8VDD5	2	1	893.407	0.18
		3	1	1.67693	18	25	67.33	494814		TRUE	High	[R].LTEMETmQSQLMAEK.[L]	M7(Oxidation)	Q8VDD5	2	1	893.409	1.75
		17	1	0.0636625	18	25	85.09	116065		TRUE	High	[R].LTEMETMQSQLmAEK.[L]	M12(Oxidation)	Q8VDD5	2	1	893.409	1.82
	TRUE	117		1	Q8VDD5 [868-882]		High	[R].LTEMETMQSQLMAEK.[L]		0.185	0.13208	168.8	31.2	89.26	23.86	High	High	High	High	High	High	Used
		Ions Score	# Protein Groups	Expectation Value	Identity Relaxed	Identity Strict	Apex RT [min]	Precursor Abundance	Quan Info	Checked	Confidence	Annotated Sequence	Modifications	Master Protein Accessions	Charge	Rank	m/z [Da]	DeltaM [ppm]
		37	1	0.000636895	18	25	92.68	10418812		TRUE	High	[R].LTEMETMQSQLMAEK.[L]		Q8VDD5	2	1	885.408	-1.52
		99	1	4.73225e-10	18	25	92.68	10418812		TRUE	High	[R].LTEMETMQSQLMAEK.[L]		Q8VDD5	2	1	885.409	-0.14
		70	1	3.5e-07	18	25	92.65	790177		TRUE	High	[R].LTEMETMQSQLMAEK.[L]		Q8VDD5	3	1	590.609	0.06
		103	1	1.67521e-10	18	25	92.68	10418812		TRUE	High	[R].LTEMETMQSQLMAEK.[L]		Q8VDD5	2	1	885.41	0.07
		106	1	9.81902e-11	18	25	92.68	10418812		TRUE	High	[R].LTEMETMQSQLMAEK.[L]		Q8VDD5	2	1	885.41	0.07
		43	1	0.000185382	18	25	92.68	10418812		TRUE	High	[R].LTEMETMQSQLMAEK.[L]		Q8VDD5	2	1	885.41	0.07
		74	1	1.39659e-07	18	25	92.68	10418812		TRUE	High	[R].LTEMETMQSQLMAEK.[L]		Q8VDD5	2	1	885.41	0.2
		47	1	7.30835e-05	18	25	92.65	790177		TRUE	High	[R].LTEMETMQSQLMAEK.[L]		Q8VDD5	3	1	590.609	0.37
		92	1	2.47857e-09	18	25	92.68	10418812		TRUE	High	[R].LTEMETMQSQLMAEK.[L]		Q8VDD5	2	1	885.41	0.83
		29	1	0.00434294	18	25	92.65	790177		TRUE	High	[R].LTEMETMQSQLMAEK.[L]		Q8VDD5	3	1	590.61	1.3
		90	1	3.97468e-09	18	25	92.85	2.60917e+06		TRUE	High	[R].LTEMETMQSQLMAEK.[L]		Q8VDD5	2	1	885.409	-0.28
		15	1	0.10922	18	25	92.85	2.60917e+06		TRUE	High	[R].LTEMETMQSQLMAEK.[L]		Q8VDD5	2	1	885.409	-0.69
		22	1	0.0207047	18	25	92.89	173416		TRUE	High	[R].LTEMETMQSQLMAEK.[L]		Q8VDD5	3	1	590.609	-0.04
		117	1	7.19562e-12	18	25	92.85	2.60917e+06		TRUE	High	[R].LTEMETMQSQLMAEK.[L]		Q8VDD5	2	1	885.41	0
		95	1	1.09413e-09	18	25	92.85	2.60917e+06		TRUE	High	[R].LTEMETMQSQLMAEK.[L]		Q8VDD5	2	1	885.41	0.07
		98	1	5.01266e-10	18	25	92.85	2.60917e+06		TRUE	High	[R].LTEMETMQSQLMAEK.[L]		Q8VDD5	2	1	885.41	0.14
		31	1	0.00269793	18	25	92.89	173416		TRUE	High	[R].LTEMETMQSQLMAEK.[L]		Q8VDD5	3	1	590.609	1.09
		60	1	3.12478e-06	18	25	92.85	2.60917e+06		TRUE	High	[R].LTEMETMQSQLMAEK.[L]		Q8VDD5	2	1	885.41	0.55
		20	1	0.0335598	18	25	92.89	173416		TRUE	High	[R].LTEMETMQSQLMAEK.[L]		Q8VDD5	3	1	590.609	0.47
		77	1	6.57384e-08	18	25	92.85	2.60917e+06		TRUE	High	[R].LTEMETMQSQLMAEK.[L]		Q8VDD5	2	1	885.41	0.34
		45	1	0.000111191	18	25	92.85	2.60917e+06		TRUE	High	[R].LTEMETMQSQLMAEK.[L]		Q8VDD5	2	1	885.41	0.2
		90	1	3.43007e-09	18	25	92.87	467833		TRUE	High	[R].LTEMETMQSQLMAEK.[L]		Q8VDD5	2	1	885.409	-0.28
		69	1	4.162e-07	18	25	92.87	467833		TRUE	High	[R].LTEMETMQSQLMAEK.[L]		Q8VDD5	2	1	885.409	-0.28
		89	1	4.46995e-09	18	25	92.87	467833		TRUE	High	[R].LTEMETMQSQLMAEK.[L]		Q8VDD5	2	1	885.409	-0.35
		85	1	1.14043e-08	18	25	92.57	1.94548e+06		TRUE	High	[R].LTEMETMQSQLMAEK.[L]		Q8VDD5	2	1	885.409	-0.21
		91	1	2.5708e-09	18	25	92.57	1.94548e+06		TRUE	High	[R].LTEMETMQSQLMAEK.[L]		Q8VDD5	2	1	885.41	0
		80	1	3.52426e-08	18	25	92.57	1.94548e+06		TRUE	High	[R].LTEMETMQSQLMAEK.[L]		Q8VDD5	2	1	885.41	0.2
		98	1	5.59524e-10	18	25	92.86	685626		TRUE	High	[R].LTEMETMQSQLMAEK.[L]		Q8VDD5	2	1	885.41	0.41
		56	1	9.71186e-06	18	25	92.86	685626		TRUE	High	[R].LTEMETMQSQLMAEK.[L]		Q8VDD5	2	1	885.409	-0.69
		117	1	7.43136e-12	18	25	92.86	685626		TRUE	High	[R].LTEMETMQSQLMAEK.[L]		Q8VDD5	2	1	885.41	0
		61	1	2.98746e-06	18	25	93.02	244484		TRUE	High	[R].LTEMETMQSQLMAEK.[L]		Q8VDD5	2	1	885.409	-1.11
		76	1	9.93808e-08	18	25	92.76	254093		TRUE	High	[R].LTEMETMQSQLMAEK.[L]		Q8VDD5	2	1	885.409	-0.97
		79	1	4.83971e-08	18	25	92.76	254093		TRUE	High	[R].LTEMETMQSQLMAEK.[L]		Q8VDD5	2	1	885.41	0.76
		17	1	0.0691486	18	25	92.6	139505		TRUE	High	[R].LTEMETMQSQLMAEK.[L]		Q8VDD5	3	1	590.61	1.51
	TRUE	111		1	Q8VDD5 [1278-1295]		High	[K].LQVELDSVTGLLSQSDSK.[S]		0.26	0.133236	158.7	41.3	86.36	46.05	High	High	High	High	High	High	Used
		Ions Score	# Protein Groups	Expectation Value	Identity Relaxed	Identity Strict	Apex RT [min]	Precursor Abundance	Quan Info	Checked	Confidence	Annotated Sequence	Modifications	Master Protein Accessions	Charge	Rank	m/z [Da]	DeltaM [ppm]
		82	1	3.06175e-08	20	26	129.37	47311432		TRUE	High	[K].LQVELDSVTGLLSQSDSK.[S]		Q8VDD5	2	1	960.003	0.69
		89	1	6.39691e-09	20	26	129.37	47311432		TRUE	High	[K].LQVELDSVTGLLSQSDSK.[S]		Q8VDD5	2	1	960.002	0.43
		94	1	1.96541e-09	19	26	129.37	47311432		TRUE	High	[K].LQVELDSVTGLLSQSDSK.[S]		Q8VDD5	2	1	960.002	0.3
		94	1	1.89432e-09	19	26	129.37	8767171		TRUE	High	[K].LQVELDSVTGLLSQSDSK.[S]		Q8VDD5	3	1	640.337	0.17
		66	1	1.24295e-06	19	26	129.37	8767171		TRUE	High	[K].LQVELDSVTGLLSQSDSK.[S]		Q8VDD5	3	1	640.337	0.08
		100	1	4.29985e-10	19	26	129.37	47311432		TRUE	High	[K].LQVELDSVTGLLSQSDSK.[S]		Q8VDD5	2	1	960.001	-0.84
		103	1	2.38286e-10	19	26	129.37	47311432		TRUE	High	[K].LQVELDSVTGLLSQSDSK.[S]		Q8VDD5	2	1	960.001	-1.22
		57	1	1.01335e-05	19	26	129.37	8767171		TRUE	High	[K].LQVELDSVTGLLSQSDSK.[S]		Q8VDD5	3	1	640.336	-1.45
		42	1	0.000305108	19	26	129.41	2.28667e+06		TRUE	High	[K].LQVELDSVTGLLSQSDSK.[S]		Q8VDD5	3	1	640.337	0.08
		111	1	3.9697e-11	19	26	129.41	13625869		TRUE	High	[K].LQVELDSVTGLLSQSDSK.[S]		Q8VDD5	2	1	960.002	-0.39
		97	1	1.00566e-09	19	26	129.41	2.28667e+06		TRUE	High	[K].LQVELDSVTGLLSQSDSK.[S]		Q8VDD5	3	1	640.337	0.27
		89	1	6.109e-09	20	26	129.41	13625869		TRUE	High	[K].LQVELDSVTGLLSQSDSK.[S]		Q8VDD5	2	1	960.002	0.43
		56	1	1.35822e-05	20	26	129.41	2.28667e+06		TRUE	High	[K].LQVELDSVTGLLSQSDSK.[S]		Q8VDD5	3	1	640.337	0.46
		105	1	1.58114e-10	20	26	129.41	13625869		TRUE	High	[K].LQVELDSVTGLLSQSDSK.[S]		Q8VDD5	2	1	960.003	0.56
		91	1	3.60955e-09	19	26	129.66	4630179		TRUE	High	[K].LQVELDSVTGLLSQSDSK.[S]		Q8VDD5	2	1	960.002	-0.2
		54	1	1.86196e-05	20	26	129.66	677214		TRUE	High	[K].LQVELDSVTGLLSQSDSK.[S]		Q8VDD5	3	1	640.337	0.55
		111	1	3.32241e-11	19	26	129.66	4630179		TRUE	High	[K].LQVELDSVTGLLSQSDSK.[S]		Q8VDD5	2	1	960.002	0.24
		73	1	2.27747e-07	19	26	129.66	677214		TRUE	High	[K].LQVELDSVTGLLSQSDSK.[S]		Q8VDD5	3	1	640.337	-0.02
		91	1	3.88472e-09	19	26	129.23	8.29965e+06		TRUE	High	[K].LQVELDSVTGLLSQSDSK.[S]		Q8VDD5	2	1	960	-2.11
		106	1	1.03995e-10	19	26	129.23	8.29965e+06		TRUE	High	[K].LQVELDSVTGLLSQSDSK.[S]		Q8VDD5	2	1	960	-1.6
		88	1	6.74152e-09	19	26	129.23	1.54487e+06		TRUE	High	[K].LQVELDSVTGLLSQSDSK.[S]		Q8VDD5	3	1	640.336	-1.55
		87	1	9.7268e-09	20	26	129.23	8.29965e+06		TRUE	High	[K].LQVELDSVTGLLSQSDSK.[S]		Q8VDD5	2	1	960.003	0.5
		35	1	0.00149958	20	26	129.23	1.54487e+06		TRUE	High	[K].LQVELDSVTGLLSQSDSK.[S]		Q8VDD5	3	1	640.337	0.55
		100	1	4.36971e-10	19	26	129.66	3.75653e+06		TRUE	High	[K].LQVELDSVTGLLSQSDSK.[S]		Q8VDD5	2	1	960.002	-0.27
		52	1	3.29195e-05	19	26	129.66	518764		TRUE	High	[K].LQVELDSVTGLLSQSDSK.[S]		Q8VDD5	3	1	640.337	0.08
		64	1	2.01119e-06	19	26	129.66	518764		TRUE	High	[K].LQVELDSVTGLLSQSDSK.[S]		Q8VDD5	3	1	640.337	0.17
		118	1	7.89683e-12	19	26	129.66	3.75653e+06		TRUE	High	[K].LQVELDSVTGLLSQSDSK.[S]		Q8VDD5	2	1	960.002	0.37
		105	1	1.42054e-10	19	26	129.66	3.75653e+06		TRUE	High	[K].LQVELDSVTGLLSQSDSK.[S]		Q8VDD5	2	1	960.002	0.37
		40	1	0.00044305	19	26	129.63	191916		TRUE	High	[K].LQVELDSVTGLLSQSDSK.[S]		Q8VDD5	3	1	640.337	0.36
		103	1	2.36294e-10	19	26	129.63	1.41735e+06		TRUE	High	[K].LQVELDSVTGLLSQSDSK.[S]		Q8VDD5	2	1	960.002	0.37
		95	1	1.44069e-09	20	27	129.63	1.41735e+06		TRUE	High	[K].LQVELDSVTGLLSQSDSK.[S]		Q8VDD5	2	1	960.003	0.81
		100	1	4.29985e-10	19	26	129.63	1.41735e+06		TRUE	High	[K].LQVELDSVTGLLSQSDSK.[S]		Q8VDD5	2	1	960.002	0.05
	TRUE	65		1	Q8VDD5 [1528-1538]		High	[K].RALEQQVEEMK.[T]		0.315	0.245622	152.1	47.9	73.42	56.9	High	High	High	High	High	High	Used
		Ions Score	# Protein Groups	Expectation Value	Identity Relaxed	Identity Strict	Apex RT [min]	Precursor Abundance	Quan Info	Checked	Confidence	Annotated Sequence	Modifications	Master Protein Accessions	Charge	Rank	m/z [Da]	DeltaM [ppm]
		55	1	2.38698e-05	21	28	37.7	6.64424e+06		TRUE	High	[K].RALEQQVEEMK.[T]		Q8VDD5	2	1	680.848	-0.21
		52	1	4.58086e-05	21	28	37.7	6.64424e+06		TRUE	High	[K].RALEQQVEEMK.[T]		Q8VDD5	2	1	680.849	1.5
		52	1	4.21396e-05	21	28	37.61	3.12264e+06		TRUE	High	[K].RALEQQVEEMK.[T]		Q8VDD5	2	1	680.848	0.15
		60	1	6.65513e-06	21	28	37.61	3.12264e+06		TRUE	High	[K].RALEQQVEEMK.[T]		Q8VDD5	2	1	680.848	-0.83
		49	1	8.1818e-05	21	28	37.61	1.02992e+06		TRUE	High	[K].RALEQQVEEMK.[T]		Q8VDD5	2	1	680.848	-0.12
		44	1	0.000252973	21	28	38.12	1.10176e+06		TRUE	High	[K].RALEQQVEEMK.[T]		Q8VDD5	2	1	680.848	0.42
		61	1	5.28069e-06	21	28	38.12	1.10176e+06		TRUE	High	[K].RALEQQVEEMK.[T]		Q8VDD5	2	1	680.848	0.15
		65	1	1.97556e-06	21	28	37.23	1.62552e+06		TRUE	High	[K].RALEQQVEEMK.[T]		Q8VDD5	2	1	680.848	-0.03
		33	1	0.00341736	21	28	37.46	378330		TRUE	High	[K].RALEQQVEEMK.[T]		Q8VDD5	2	1	680.848	0.06
		39	1	0.000933465	21	28	37.69	2.48199e+06		TRUE	High	[K].RALEQQVEEMK.[T]		Q8VDD5	3	1	454.234	-0.39
		42	1	0.000476265	21	28	37.7	6.64424e+06		TRUE	High	[K].RALEQQVEEMK.[T]		Q8VDD5	2	1	680.848	-0.12
		48	1	0.000104436	21	28	37.61	1.02992e+06		TRUE	High	[K].RALEQQVEEMK.[T]		Q8VDD5	2	1	680.848	-0.21
		34	1	0.00283894	21	28	37.61	1.08637e+06		TRUE	High	[K].RALEQQVEEMK.[T]		Q8VDD5	3	1	454.234	-1
		26	1	0.0190615	21	28	38.15	373921		TRUE	High	[K].RALEQQVEEMK.[T]		Q8VDD5	3	1	454.234	-0.8
		22	1	0.0415126	21	28	37.69	2.48199e+06		TRUE	High	[K].RALEQQVEEMK.[T]		Q8VDD5	3	1	454.234	-1.81
	TRUE	34	1xOxidation [M10]	1	Q8VDD5 [1528-1538]		High	[K].RALEQQVEEMK.[T]		0.087	0.204366	184	16	81.53	86.71	High	High	High	Peak Found	Peak Found	Not Found	Used
		Ions Score	# Protein Groups	Expectation Value	Identity Relaxed	Identity Strict	Apex RT [min]	Precursor Abundance	Quan Info	Checked	Confidence	Annotated Sequence	Modifications	Master Protein Accessions	Charge	Rank	m/z [Da]	DeltaM [ppm]
		34	1	0.00259024	21	27	22.34	542820		TRUE	High	[K].RALEQQVEEmK.[T]	M10(Oxidation)	Q8VDD5	2	1	688.846	0.39
		28	1	0.0105037	21	27	22.87	449710		TRUE	High	[K].RALEQQVEEmK.[T]	M10(Oxidation)	Q8VDD5	2	1	688.846	0.65
		23	1	0.0297012	21	28	22.34	542820		TRUE	High	[K].RALEQQVEEmK.[T]	M10(Oxidation)	Q8VDD5	2	1	688.846	0.21
		18	1	0.0992599	21	28	22.9	228784		TRUE	High	[K].RALEQQVEEmK.[T]	M10(Oxidation)	Q8VDD5	2	1	688.846	0.21
		27	1	0.0120997	21	28	22.39	264709		TRUE	High	[K].RALEQQVEEmK.[T]	M10(Oxidation)	Q8VDD5	2	1	688.846	0.3
		14	1	0.258092	21	28	22.72	86052		TRUE	High	[K].RALEQQVEEmK.[T]	M10(Oxidation)	Q8VDD5	2	1	688.846	-0.06
	TRUE	63		1	Q8VDD5 [1106-1124]		High	[K].IRELETQISELQEDLESER.[A]		0.385	0.25904	144.4	55.6	106.09	88.85	High	High	High	High	Peak Found	Not Found	Used
		Ions Score	# Protein Groups	Expectation Value	Identity Relaxed	Identity Strict	Apex RT [min]	Precursor Abundance	Quan Info	Checked	Confidence	Annotated Sequence	Modifications	Master Protein Accessions	Charge	Rank	m/z [Da]	DeltaM [ppm]
		22	1	0.030847	19	26	120.07	2.35207e+06		TRUE	High	[K].IRELETQISELQEDLESER.[A]		Q8VDD5	3	1	773.056	1.24
		24	1	0.0186419	19	26	120.24	62694.1		TRUE	High	[K].IRELETQISELQEDLESER.[A]		Q8VDD5	2	1	1159.08	0.9
		47	1	8.50066e-05	19	26	120.07	2.35207e+06		TRUE	High	[K].IRELETQISELQEDLESER.[A]		Q8VDD5	3	1	773.056	0.68
		61	1	3.1513e-06	19	26	119.81	2549880		TRUE	High	[K].IRELETQISELQEDLESER.[A]		Q8VDD5	3	1	773.056	0.37
		49	1	5.77283e-05	19	26	119.81	2549880		TRUE	High	[K].IRELETQISELQEDLESER.[A]		Q8VDD5	3	1	773.056	0.13
		67	1	9.27362e-07	19	26	120.07	2.35207e+06		TRUE	High	[K].IRELETQISELQEDLESER.[A]		Q8VDD5	3	1	773.055	0.05
		48	1	6.97027e-05	19	26	120.07	2.35207e+06		TRUE	High	[K].IRELETQISELQEDLESER.[A]		Q8VDD5	3	1	773.055	0.05
		53	1	2.25035e-05	19	26	119.27	3.95993e+06		TRUE	High	[K].IRELETQISELQEDLESER.[A]		Q8VDD5	3	1	773.055	-0.19
		63	1	1.91095e-06	19	26	120.07	2.35207e+06		TRUE	High	[K].IRELETQISELQEDLESER.[A]		Q8VDD5	3	1	773.055	-0.19
		2	1	2.4991	19	26	120.52	61169.7		TRUE	High	[K].IRELETQISELQEDLESER.[A]		Q8VDD5	2	1	1159.08	-0.26
		32	1	0.00244784	19	26	120.07	2.35207e+06		TRUE	High	[K].IRELETQISELQEDLESER.[A]		Q8VDD5	3	1	773.055	-0.42
		25	1	0.0151779	19	26	119.06	595439		TRUE	High	[K].IRELETQISELQEDLESER.[A]		Q8VDD5	3	1	773.056	1.24
		34	1	0.001547	19	26	120.77	297032		TRUE	High	[K].IRELETQISELQEDLESER.[A]		Q8VDD5	3	1	773.056	1
		36	1	0.00103146	19	26	120.77	297032		TRUE	High	[K].IRELETQISELQEDLESER.[A]		Q8VDD5	3	1	773.056	0.68
		14	1	0.186833	19	26	120.77	297032		TRUE	High	[K].IRELETQISELQEDLESER.[A]		Q8VDD5	3	1	773.056	0.6
		37	1	0.00095379	19	26	120.77	297032		TRUE	High	[K].IRELETQISELQEDLESER.[A]		Q8VDD5	3	1	773.056	0.45
		44	1	0.000188568	19	26	120.77	297032		TRUE	High	[K].IRELETQISELQEDLESER.[A]		Q8VDD5	3	1	773.056	0.29
		35	1	0.00150103	19	26	120.09	447244		TRUE	High	[K].IRELETQISELQEDLESER.[A]		Q8VDD5	3	1	773.056	0.21
		52	1	2.79505e-05	19	26	120.77	297032		TRUE	High	[K].IRELETQISELQEDLESER.[A]		Q8VDD5	3	1	773.056	0.21
		56	1	1.01016e-05	19	26	120.77	297032		TRUE	High	[K].IRELETQISELQEDLESER.[A]		Q8VDD5	3	1	773.056	0.21
		8	1	0.750566	19	26	120.09	447244		TRUE	High	[K].IRELETQISELQEDLESER.[A]		Q8VDD5	3	1	773.056	0.13
		28	1	0.00711622	19	26	123.04	48177.7		TRUE	High	[K].IRELETQISELQEDLESER.[A]		Q8VDD5	3	1	773.055	0.05
		55	1	1.23324e-05	19	26	119.06	595439		TRUE	High	[K].IRELETQISELQEDLESER.[A]		Q8VDD5	3	1	773.055	-0.5
		35	1	0.00131542	18	25	119.06	595439		TRUE	High	[K].IRELETQISELQEDLESER.[A]		Q8VDD5	3	1	773.053	-3.35
		51	1	3.28144e-05	18	25			Not Reliable	TRUE	High	[K].IRELETQISELQEDLESER.[A]		Q8VDD5	3	1	773.053	-2.79
		60	1	4.05741e-06	19	26	119.13	442394		TRUE	High	[K].IRELETQISELQEDLESER.[A]		Q8VDD5	3	1	773.055	-0.19
		20	1	0.0411491	19	26	119.7	1.37805e+06		TRUE	High	[K].IRELETQISELQEDLESER.[A]		Q8VDD5	3	1	773.057	2.42
		40	1	0.000382286	19	26	119.7	1.37805e+06		TRUE	High	[K].IRELETQISELQEDLESER.[A]		Q8VDD5	3	1	773.056	0.21
		10	1	0.421903	19	26	119.58	573945		TRUE	High	[K].IRELETQISELQEDLESER.[A]		Q8VDD5	3	1	773.057	1.95
	TRUE	68		1	Q8VDD5 [1877-1888]		High	[K].RQLEEAEEEAQR.[A]		0.203	0.240304	166.2	33.8	82.64	76.15	High	High	High	High	High	High	Used
		Ions Score	# Protein Groups	Expectation Value	Identity Relaxed	Identity Strict	Apex RT [min]	Precursor Abundance	Quan Info	Checked	Confidence	Annotated Sequence	Modifications	Master Protein Accessions	Charge	Rank	m/z [Da]	DeltaM [ppm]
		28	1	0.00799388	19	26	21.27	8.06022e+06		TRUE	High	[K].RQLEEAEEEAQR.[A]		Q8VDD5	3	1	496.574	-0.31
		67	1	1.0132e-06	19	26	21.27	8.06022e+06		TRUE	High	[K].RQLEEAEEEAQR.[A]		Q8VDD5	3	1	496.574	0
		72	1	3.34729e-07	19	26	21.26	7.15313e+06		TRUE	High	[K].RQLEEAEEEAQR.[A]		Q8VDD5	2	1	744.358	0.13
		68	1	7.67643e-07	20	27	21.26	7.15313e+06		TRUE	High	[K].RQLEEAEEEAQR.[A]		Q8VDD5	2	1	744.358	0.37
		69	1	7.18058e-07	20	27	21.34	2.9884e+06		TRUE	High	[K].RQLEEAEEEAQR.[A]		Q8VDD5	2	1	744.358	0.54
		67	1	9.69826e-07	19	26	21.34	3173950		TRUE	High	[K].RQLEEAEEEAQR.[A]		Q8VDD5	3	1	496.574	0.12
		50	1	4.57819e-05	19	26	21.34	2.9884e+06		TRUE	High	[K].RQLEEAEEEAQR.[A]		Q8VDD5	2	1	744.358	0.05
		44	1	0.000189974	19	26	21.48	1.37014e+06		TRUE	High	[K].RQLEEAEEEAQR.[A]		Q8VDD5	3	1	496.574	0
		73	1	2.91178e-07	20	27	21.49	1.37275e+06		TRUE	High	[K].RQLEEAEEEAQR.[A]		Q8VDD5	2	1	744.358	0.29
		59	1	5.69846e-06	19	26	21.48	1.37014e+06		TRUE	High	[K].RQLEEAEEEAQR.[A]		Q8VDD5	3	1	496.574	-0.13
		57	1	1.13543e-05	20	27	21.44	1.0991e+06		TRUE	High	[K].RQLEEAEEEAQR.[A]		Q8VDD5	2	1	744.358	0.37
		51	1	3.93694e-05	20	27	21.73	684861		TRUE	High	[K].RQLEEAEEEAQR.[A]		Q8VDD5	2	1	744.358	0.29
		37	1	0.000852625	19	26	21.72	607498		TRUE	High	[K].RQLEEAEEEAQR.[A]		Q8VDD5	3	1	496.574	-0.31
		23	1	0.0243049	19	26	21.42	740804		TRUE	High	[K].RQLEEAEEEAQR.[A]		Q8VDD5	3	1	496.574	0.06
		15	1	0.156118	19	26	21.76	69034		TRUE	High	[K].RQLEEAEEEAQR.[A]		Q8VDD5	3	1	496.574	-0.07
		28	1	0.00706903	19	26	21.34	3173950		TRUE	High	[K].RQLEEAEEEAQR.[A]		Q8VDD5	3	1	496.574	-0.68
		22	1	0.0262276	19	26	21.72	607498		TRUE	High	[K].RQLEEAEEEAQR.[A]		Q8VDD5	3	1	496.574	-0.31
		23	1	0.0259513	20	27	21.68	162475		TRUE	High	[K].RQLEEAEEEAQR.[A]		Q8VDD5	3	1	496.574	0.3
	TRUE	15	1xCarbamidomethyl [C14]	1	Q8VDD5 [883-905]		High	[K].LQLQEQLQAETELCAEAEELRAR.[L]		0.899	0.491309	105.3	94.7	61.62	3.03	Not Found	High	Not Found	Not Found	Not Found	Not Found	Used
		Ions Score	# Protein Groups	Expectation Value	Identity Relaxed	Identity Strict	Apex RT [min]	Precursor Abundance	Quan Info	Checked	Confidence	Annotated Sequence	Modifications	Master Protein Accessions	Charge	Rank	m/z [Da]	DeltaM [ppm]
		15	1	0.116421	18	25	121.47	93264.6		TRUE	High	[K].LQLQEQLQAETELcAEAEELRAR.[L]	C14(Carbamidomethyl)	Q8VDD5	3	1	910.124	0.38
	TRUE	101	1xCarbamidomethyl [C14]	1	Q8VDD5 [883-903]		High	[K].LQLQEQLQAETELCAEAEELR.[A]		0.344	0.142774	148.8	51.2	77	36.46	High	High	High	High	High	High	Used
		Ions Score	# Protein Groups	Expectation Value	Identity Relaxed	Identity Strict	Apex RT [min]	Precursor Abundance	Quan Info	Checked	Confidence	Annotated Sequence	Modifications	Master Protein Accessions	Charge	Rank	m/z [Da]	DeltaM [ppm]
		91	1	3.06749e-09	18	25	127.44	3848158		TRUE	High	[K].LQLQEQLQAETELcAEAEELR.[A]	C14(Carbamidomethyl)	Q8VDD5	3	1	834.412	0.75
		66	1	1.0074e-06	18	25	127.2	4.23899e+06		TRUE	High	[K].LQLQEQLQAETELcAEAEELR.[A]	C14(Carbamidomethyl)	Q8VDD5	3	1	834.412	0.53
		82	1	2.33992e-08	18	25	127.2	1.44571e+06		TRUE	High	[K].LQLQEQLQAETELcAEAEELR.[A]	C14(Carbamidomethyl)	Q8VDD5	2	1	1251.11	0.48
		101	1	2.99365e-10	18	25	127.2	1.44571e+06		TRUE	High	[K].LQLQEQLQAETELcAEAEELR.[A]	C14(Carbamidomethyl)	Q8VDD5	2	1	1251.11	0.48
		84	1	1.3938e-08	18	25	128.79	783332		TRUE	High	[K].LQLQEQLQAETELcAEAEELR.[A]	C14(Carbamidomethyl)	Q8VDD5	3	1	834.412	0.45
		79	1	4.29736e-08	18	25	127.2	1.44571e+06		TRUE	High	[K].LQLQEQLQAETELcAEAEELR.[A]	C14(Carbamidomethyl)	Q8VDD5	2	1	1251.11	0.39
		95	1	1.08966e-09	18	25	127.2	4.23899e+06		TRUE	High	[K].LQLQEQLQAETELcAEAEELR.[A]	C14(Carbamidomethyl)	Q8VDD5	3	1	834.411	0.38
		102	1	2.63913e-10	18	25	127.2	1.44571e+06		TRUE	High	[K].LQLQEQLQAETELcAEAEELR.[A]	C14(Carbamidomethyl)	Q8VDD5	2	1	1251.11	0.87
		85	1	1.18657e-08	18	25	129.06	206640		TRUE	High	[K].LQLQEQLQAETELcAEAEELR.[A]	C14(Carbamidomethyl)	Q8VDD5	2	1	1251.11	0.29
		87	1	7.03399e-09	18	25	129.06	206640		TRUE	High	[K].LQLQEQLQAETELcAEAEELR.[A]	C14(Carbamidomethyl)	Q8VDD5	2	1	1251.11	0
		92	1	2.37248e-09	18	25	129.06	206640		TRUE	High	[K].LQLQEQLQAETELcAEAEELR.[A]	C14(Carbamidomethyl)	Q8VDD5	2	1	1251.11	-0.1
		85	1	1.15665e-08	18	25	129.34	544763		TRUE	High	[K].LQLQEQLQAETELcAEAEELR.[A]	C14(Carbamidomethyl)	Q8VDD5	3	1	834.411	-0.2
		42	1	0.000255442	18	25	129.06	206640		TRUE	High	[K].LQLQEQLQAETELcAEAEELR.[A]	C14(Carbamidomethyl)	Q8VDD5	2	1	1251.11	-0.39
		71	1	2.71208e-07	18	25	127.44	3848158		TRUE	High	[K].LQLQEQLQAETELcAEAEELR.[A]	C14(Carbamidomethyl)	Q8VDD5	3	1	834.411	-0.5
[truncated: 196,228 more rows]

## Sheet: NT vs RBM15KO V5 IP
Accession	Description	Abundance Ratio (log2): (cl4-KO4) / (NT)	Abundance Ratio P-Value: (cl4-KO4) / (NT)	Abundances (Normalized): F3: Sample, cl4-KO4	Abundances (Normalized): F6: Sample, cl4-KO4	Abundances (Normalized): F8: Sample, cl4-KO4	Abundances (Normalized): F1: Sample, NT	Abundances (Normalized): F5: Sample, NT	Abundances (Normalized): F7: Sample, NT	Exp. q-value: Combined	Sum PEP Score	Coverage [%]	# Peptides	# PSMs	# Unique Peptides	# AAs	MW [kDa]	calc. pI	Score Mascot: Mascot	# Peptides (by Search Engine): Mascot	# Protein Pathway Groups	# Razor Peptides	Abundances (Grouped): cl4-KO4	Abundances (Grouped): NT	Found in Sample: [S3] F3: Sample, cl4-KO4	Found in Sample: [S6] F6: Sample, cl4-KO4	Found in Sample: [S8] F8: Sample, cl4-KO4	Found in Sample: [S1] F1: Sample, NT	Found in Sample: [S5] F5: Sample, NT	Found in Sample: [S7] F7: Sample, NT	# Protein Groups	Modifications
Q8VDD5	Myosin-9 OS=Mus musculus OX=10090 GN=Myh9 PE=1 SV=4	-0.54	0.64815	1.23226e+09	7.9803e+08	1.41905e+09	1.78865e+09	2.12508e+09	1.36191e+09	0	2567.11	74	186	9663	147	1960	226.2	5.66	311569	186	0	44	86	124.8	High	High	High	High	High	High	1
Q61879	Myosin-10 OS=Mus musculus OX=10090 GN=Myh10 PE=1 SV=2	-0.71	0.263539	6.29488e+08	4.05942e+08	6.63501e+08	1.03064e+09	1.23209e+09	8.0338e+08	0	2149.88	72	180	5086	142	1976	228.9	5.54	156610	180	0	9	85.2	139.4	High	High	High	High	High	High	1
Q01320	DNA topoisomerase 2-alpha OS=Mus musculus OX=10090 GN=Top2a PE=1 SV=2	-0.06	0.850156	1.93844e+08	2.78793e+08	1.96896e+08	1.53823e+08	2.08018e+08	2.0513e+08	0	900.718	59	100	1913	82	1528	172.7	8.6	56315	100	0	23	76	79.2	High	High	High	High	High	High	1
Q6NS46	Protein RRP5 homolog OS=Mus musculus OX=10090 GN=Pdcd11 PE=1 SV=2	-0.6	0.724469	1.43993e+08	9.78376e+07	8.28599e+07	8.47555e+07	1.48152e+08	1.71361e+08	0	800.478	49	89	1042	89	1862	207.6	8.75	31218	89	0	0	80.9	122.5	High	High	High	High	High	High	1
Q8VIJ6	Splicing factor, proline- and glutamine-rich OS=Mus musculus OX=10090 GN=Sfpq PE=1 SV=1	2.48	0.507156	6.52584e+08	2.56579e+09	2.28599e+09	9.29045e+08	4.09486e+08	2.67209e+08	0	707.291	58	46	2233	43	699	75.4	9.44	58372	46	0	3	231.4	41.4	High	High	High	High	High	High	1
Q99PL5	Ribosome-binding protein 1 OS=Mus musculus OX=10090 GN=Rrbp1 PE=1 SV=2	-0.01	0.969718	7.72972e+07	5.66884e+07	5.12818e+07	5.03083e+07	5.70158e+07	6.02738e+07	0	689.075	66	85	898	85	1605	172.8	9.33	26109	85	0	0	99.4	99.9	High	High	High	High	High	High	1
Q6URW6	Myosin-14 OS=Mus musculus OX=10090 GN=Myh14 PE=1 SV=1	-1.19	0.00805957	1.14542e+07	9.523e+06	1.4473e+07	3.1577e+07	2.62167e+07	2.37728e+07	0	688.759	49	91	903	79	2000	228.4	5.55	28064	91	0	0	66.9	153.1	High	High	High	High	High	High	1
Q6P4T2	U5 small nuclear ribonucleoprotein 200 kDa helicase OS=Mus musculus OX=10090 GN=Snrnp200 PE=1 SV=1	0.04	0.941099	1.29314e+07	1.19091e+07	1.73091e+07	1.08403e+07	1.54428e+07	1.26168e+07	0	676.856	46	81	712	81	2136	244.4	6.06	21053	81	0	0	102.8	100.3	High	High	High	High	High	High	1
Q9JIK5	Nucleolar RNA helicase 2 OS=Mus musculus OX=10090 GN=Ddx21 PE=1 SV=3	-0.22	0.984786	2.50816e+08	2.21278e+08	2.05678e+08	1.99345e+08	2.58599e+08	2.7052e+08	0	650.501	72	70	1056	70	851	93.5	9.11	34185	70	0	0	82.9	96.9	High	High	High	High	High	High	1
Q99PV0	Pre-mRNA-processing-splicing factor 8 OS=Mus musculus OX=10090 GN=Prpf8 PE=1 SV=2	1.14	0.175737	7.58191e+07	6.44608e+07	3.06923e+07	2.44789e+07	2.91779e+07	3.38384e+07	0	644.057	43	84	738	84	2335	273.4	8.84	17416	84	0	0	145.3	65.8	High	High	High	High	High	High	1
Q99K48	Non-POU domain-containing octamer-binding protein OS=Mus musculus OX=10090 GN=Nono PE=1 SV=3	3.48	0.455719	2.49264e+08	1.5343e+09	1.60338e+09	3.78679e+08	1.3788e+08	1.14808e+08	0	603.999	73	39	1336	36	473	54.5	8.95	30411	39	0	0	261.1	23.5	High	High	High	High	High	High	1
P63260	Actin, cytoplasmic 2 OS=Mus musculus OX=10090 GN=Actg1 PE=1 SV=1	-1.35	0.0271045	1.36351e+06	2.22277e+06	2.39338e+06	5.61455e+06	5.6575e+06	5.98864e+06	0	575.466	78	28	3159	1	375	41.8	5.48	96108	28	0	0	60.3	153.4	High	High	High	High	High	High	1
Q7TPV4	Myb-binding protein 1A OS=Mus musculus OX=10090 GN=Mybbp1a PE=1 SV=2	-0.11	0.984607	9.40385e+07	9.00133e+07	1.0701e+08	7.22948e+07	1.05563e+08	1.0119e+08	0	567.594	53	65	845	65	1344	151.9	8.95	26664	65	0	0	87.5	94.2	High	High	High	High	High	High	1
Q5XG71	Small subunit processome component 20 homolog OS=Mus musculus OX=10090 GN=Utp20 PE=1 SV=2	-0.01	0.999377	8.78861e+06	8.54447e+06	9.1543e+06	8.10801e+06	8.85292e+06	9.85779e+06	0	562.71	37	85	581	85	2788	317.5	8.09	16405	85	0	0	94.8	95.5	High	High	High	High	High	High	1
P60710	Actin, cytoplasmic 1 OS=Mus musculus OX=10090 GN=Actb PE=1 SV=1	-0.53	0.822783	4.82205e+09	3.41773e+09	3.5672e+09	4.71921e+09	5.3001e+09	5.14422e+09	0	560.415	78	28	3152	1	375	41.7	5.48	95738	28	0	42	83.4	120.3	High	High	Peak Found	High	High	High	1
O35134	DNA-directed RNA polymerase I subunit RPA1 OS=Mus musculus OX=10090 GN=Polr1a PE=1 SV=2	-0.44	0.831945	1.44609e+08	9.50583e+07	1.12726e+08	1.52981e+08	1.53529e+08	1.45442e+08	0	559.757	52	65	550	65	1717	194	6.93	12773	65	0	0	87.1	118.2	High	High	High	High	High	High	1
Q9EPU0	Regulator of nonsense transcripts 1 OS=Mus musculus OX=10090 GN=Upf1 PE=1 SV=2	0.74	0.837204	4.15802e+07	7.28093e+07	7.38367e+07	5.46225e+07	3.89146e+07	4.3599e+07	0	531.503	63	54	680	54	1124	123.9	6.61	21641	54	0	0	139	83.2	High	High	High	High	High	High	1
Q99104	Unconventional myosin-Va OS=Mus musculus OX=10090 GN=Myo5a PE=1 SV=2	0.02	0.996949	1.64506e+07	1.2545e+07	1.96258e+07	1.65909e+07	1.61921e+07	1.36168e+07	0	529.301	44	75	609	74	1853	215.4	8.63	16971	75	0	0	103.7	102.1	High	High	High	High	High	High	1
Q8K363	ATP-dependent RNA helicase DDX18 OS=Mus musculus OX=10090 GN=Ddx18 PE=1 SV=1	-0.23	0.999744	1.04198e+08	8.72194e+07	9.0378e+07	6.80443e+07	1.06179e+08	1.11102e+08	0	488.368	61	40	638	40	660	74.1	9.52	20237	40	0	0	87.7	103.1	High	High	High	High	High	High	1
P11103	Poly [ADP-ribose] polymerase 1 OS=Mus musculus OX=10090 GN=Parp1 PE=1 SV=3	-1.11	0.0257658	5.7889e+07	9.40121e+07	9.62655e+07	2.64841e+08	2.03046e+08	1.36206e+08	0	457.624	44	44	736	44	1013	113	8.95	22188	44	0	0	67.9	146.7	High	High	High	High	High	High	1
P46735	Unconventional myosin-Ib OS=Mus musculus OX=10090 GN=Myo1b PE=1 SV=3	-1.24	0.135457	6.58827e+07	5.69083e+07	8.99846e+07	1.55631e+08	1.72631e+08	1.44311e+08	0	450.939	52	57	810	55	1107	128.5	9.26	25439	57	0	1	66.7	157.5	High	High	High	High	High	High	1
O70133	ATP-dependent RNA helicase A OS=Mus musculus OX=10090 GN=Dhx9 PE=1 SV=2	0.89	0.43438	3.34894e+07	4.1056e+07	4.52427e+07	2.74022e+07	2.09754e+07	2.21862e+07	0	443.363	45	50	555	50	1380	149.4	6.83	15611	50	0	0	134	72.4	High	High	High	High	High	High	1
Q62315	Protein Jumonji OS=Mus musculus OX=10090 GN=Jarid2 PE=1 SV=1	-0.5	0.749443	4.32618e+07	3.58379e+07	3.95535e+07	4.15574e+07	5.61132e+07	5.63821e+07	0	432.933	47	48	506	48	1234	137.4	9.42	13952	48	0	0	73.8	104.8	High	High	High	High	High	High	1
Q6DFW4	Nucleolar protein 58 OS=Mus musculus OX=10090 GN=Nop58 PE=1 SV=1	0.34	0.32888	2.22842e+08	2.17512e+08	2.76345e+08	1.63802e+08	1.75873e+08	2.23116e+08	0	431.437	68	30	630	30	536	60.3	8.34	22896	30	0	0	117.4	92.6	High	High	High	High	High	High	1
Q61584	Fragile X mental retardation syndrome-related protein 1 OS=Mus musculus OX=10090 GN=Fxr1 PE=1 SV=2	0.76	0.436783	1.23871e+08	1.929e+08	3.04224e+08	1.60257e+08	1.13784e+08	1.05962e+08	0	423.453	56	37	631	35	677	76.2	6.98	19722	37	0	2	144.9	85.5	High	High	High	High	High	High	1
Q9D0E1	Heterogeneous nuclear ribonucleoprotein M OS=Mus musculus OX=10090 GN=Hnrnpm PE=1 SV=3	0.27	0.862695	2.28989e+07	4.80762e+07	3.12817e+07	3.68383e+07	2.59826e+07	2.2935e+07	0	419.151	60	38	456	38	729	77.6	8.63	12529	38	0	0	112.2	93.2	High	High	High	High	High	High	1
O08810	116 kDa U5 small nuclear ribonucleoprotein component OS=Mus musculus OX=10090 GN=Eftud2 PE=1 SV=1	0.32	0.923732	1.14918e+07	1.22229e+07	1.00147e+07	8.59836e+06	9.21517e+06	1.05998e+07	0	414.478	62	45	495	44	971	109.3	5	15778	45	0	1	107.5	86.2	High	High	High	High	High	High	1
Q61656	Probable ATP-dependent RNA helicase DDX5 OS=Mus musculus OX=10090 GN=Ddx5 PE=1 SV=2	1.96	0.272752	1.45342e+08	3.77711e+08	3.60182e+08	1.20835e+08	9.05079e+07	9.28296e+07	0	405.106	66	49	728	39	614	69.2	8.92	18050	49	0	12	189.2	48.8	High	High	High	High	High	High	1
Q99PU8	ATP-dependent RNA helicase DHX30 OS=Mus musculus OX=10090 GN=Dhx30 PE=1 SV=1	-0.91	0.229282	1.20917e+08	9.98403e+07	1.74739e+08	2.30588e+08	2.2683e+08	1.90926e+08	0	400.473	49	51	507	51	1217	136.6	8.75	13844	51	0	0	76.6	143.7	High	High	High	High	High	High	1
Q04750	DNA topoisomerase 1 OS=Mus musculus OX=10090 GN=Top1 PE=1 SV=2	1.06	0.549791	1.19829e+08	6.5231e+07	1.10254e+08	5.28432e+07	4.40524e+07	7.99286e+07	0	396.32	54	50	670	50	767	90.8	9.33	17607	50	0	0	138	66.1	High	High	High	High	High	High	1
Q91ZW3	SWI/SNF-related matrix-associated actin-dependent regulator of chromatin subfamily A member 5 OS=Mus musculus OX=10090 GN=Smarca5 PE=1 SV=1	0.8	0.102843	2.71277e+07	3.71005e+07	2.78576e+07	1.27232e+07	1.59899e+07	1.84135e+07	0	387.651	53	59	466	43	1051	121.6	8.15	11781	59	0	18	120.4	69.1	High	High	High	High	High	High	1
Q9JMH9	Unconventional myosin-XVIIIa OS=Mus musculus OX=10090 GN=Myo18a PE=1 SV=2	-2.67	0.26104	8.92767e+06	1.17268e+06	1.29927e+06	6.55282e+06	8.54908e+06	8.28956e+06	0	387.187	31	54	334	54	2050	232.6	6.28	8925	54	0	0	20.9	133.3	High	High	High	High	High	High	1
O35286	ATP-dependent RNA helicase DHX15 OS=Mus musculus OX=10090 GN=Dhx15 PE=1 SV=2	0.34	0.0978307	4.0001e+07	4.13635e+07	4.8461e+07	3.46255e+07	2.52793e+07	3.27136e+07	0	378.168	53	37	628	36	795	90.9	7.46	15603	37	0	3	121.8	96.3	High	High	High	High	High	High	1
Q8BHB4	WD repeat-containing protein 3 OS=Mus musculus OX=10090 GN=Wdr3 PE=1 SV=1	0.42	0.192624	1.06818e+07	2.20481e+07	1.26631e+07	8.85589e+06	9.46809e+06	9.83554e+06	0	376.84	53	38	413	38	942	105.7	6.64	11915	38	0	0	108.5	81.1	High	High	High	High	High	High	1
P23249	Putative helicase MOV-10 OS=Mus musculus OX=10090 GN=Mov10 PE=1 SV=2	1.3	0.0710874	3.04922e+07	6.07519e+07	8.63314e+07	2.87248e+07	2.47402e+07	2.16118e+07	0	376.51	49	47	497	47	1004	113.5	9.01	12931	47	0	0	159.5	65	High	High	High	High	High	High	1
Q9Z1X4	Interleukin enhancer-binding factor 3 OS=Mus musculus OX=10090 GN=Ilf3 PE=1 SV=2	-0.09	0.999507	2.74533e+07	2.65604e+07	3.8656e+07	2.91988e+07	3.26385e+07	2.86963e+07	0	370.683	55	36	364	31	898	96	8.76	11478	36	0	8	88.1	93.7	High	High	High	High	High	High	1
Q91VR5	ATP-dependent RNA helicase DDX1 OS=Mus musculus OX=10090 GN=Ddx1 PE=1 SV=1	1.39	0.295166	1.56641e+07	2.09938e+07	1.93389e+07	6.89196e+06	7.36039e+06	9.80211e+06	0	369.437	63	35	397	35	740	82.4	7.21	11163	35	0	0	163.7	62.3	High	High	High	High	High	High	1
Q8VDF2	E3 ubiquitin-protein ligase UHRF1 OS=Mus musculus OX=10090 GN=Uhrf1 PE=1 SV=2	1.13	0.361315	9.57977e+06	2.39371e+07	1.06846e+07	2.70021e+06	6.91108e+06	4.8967e+06	0	367.129	54	37	366	36	782	88.2	8.31	11491	37	0	1	66.4	30.4	High	High	High	High	High	High	1
Q921M3	Splicing factor 3B subunit 3 OS=Mus musculus OX=10090 GN=Sf3b3 PE=1 SV=1	-0.08	0.958005	1.7589e+07	1.99625e+07	2.00359e+07	2.18279e+07	1.6426e+07	2.1092e+07	0	366.116	45	40	387	40	1217	135.5	5.26	12074	40	0	0	100.6	106.3	High	High	High	High	High	High	1
Q9D6Z1	Nucleolar protein 56 OS=Mus musculus OX=10090 GN=Nop56 PE=1 SV=2	0.35	0.422064	2.82567e+08	2.49633e+08	2.60805e+08	1.91742e+08	2.04128e+08	2.55842e+08	0	365.311	63	33	565	33	580	64.4	9.14	18926	33	0	0	112.8	88.3	High	High	High	High	High	High	1
Q587J6	LINE-1 type transposase domain-containing protein 1 OS=Mus musculus OX=10090 GN=L1td1 PE=2 SV=1	1.3	0.456257	1.38081e+08	2.30083e+08	2.33396e+08	1.4302e+08	9.31266e+07	9.28444e+07	0	362.52	48	39	685	39	782	88.1	5.45	20952	39	0	0	167.2	67.7	High	High	High	High	High	High	1
Q3TKT4	Transcription activator BRG1 OS=Mus musculus OX=10090 GN=Smarca4 PE=1 SV=1	1.78	0.0183043	1.02728e+07	3.33924e+07	2.02013e+07	5.88796e+06	5.79016e+06	6.23521e+06	0	362.498	35	48	329	33	1613	181.3	8	9093	48	0	18	185.9	54.2	High	High	High	High	High	High	1
Q64511	DNA topoisomerase 2-beta OS=Mus musculus OX=10090 GN=Top2b PE=1 SV=2	0.74	0.234061	5.06845e+06	7.28541e+06	7.07554e+06	4.61068e+06	4.2451e+06	3.3344e+06	0	359.578	36	52	625	34	1612	181.8	8.29	17565	52	0	0	132.4	79.4	High	High	High	High	High	High	1
P27659	60S ribosomal protein L3 OS=Mus musculus OX=10090 GN=Rpl3 PE=1 SV=3	-0.1	0.988674	3.77046e+08	3.47393e+08	3.99434e+08	2.85852e+08	4.02718e+08	4.20004e+08	0	355.913	62	32	631	32	403	46.1	10.21	19407	32	0	0	92.6	98.9	High	High	High	High	High	High	1
P97496	SWI/SNF complex subunit SMARCC1 OS=Mus musculus OX=10090 GN=Smarcc1 PE=1 SV=2	2.65	0.0308327	2.14784e+07	8.82378e+07	4.55347e+07	8.31412e+06	5.47155e+06	7.24205e+06	0	345.161	44	45	287	35	1104	122.8	5.73	7907	45	0	12	230.7	36.7	High	High	High	High	High	High	1
P49135	General transcription and DNA repair factor IIH helicase subunit XPB OS=Mus musculus OX=10090 GN=Ercc3 PE=2 SV=1	-0.26	0.677052	8.58544e+06	1.19403e+07	1.48763e+07	1.27372e+07	1.56186e+07	1.43416e+07	0	341.994	61	32	328	32	783	89.1	7.18	9904	32	0	0	87.8	105.4	High	High	High	High	High	High	1
Q9WTI7	Unconventional myosin-Ic OS=Mus musculus OX=10090 GN=Myo1c PE=1 SV=2	-1.09	0.172537	2.0808e+07	1.40941e+07	2.71723e+07	4.96571e+07	4.42261e+07	3.78764e+07	0	337	47	46	468	45	1063	121.9	9.35	12401	46	0	0	67.3	143	High	High	High	High	High	High	1
Q91YR7	Pre-mRNA-processing factor 6 OS=Mus musculus OX=10090 GN=Prpf6 PE=1 SV=1	0.09	0.742499	1.36662e+07	1.15935e+07	1.04106e+07	7.5069e+06	1.08821e+07	1.22937e+07	0	330.713	58	47	374	47	941	106.7	8.09	9374	47	0	0	86.1	80.8	High	High	High	High	High	High	1
E9Q5C9	Nucleolar and coiled-body phosphoprotein 1 OS=Mus musculus OX=10090 GN=Nolc1 PE=1 SV=1	0.98	0.36652	2.4612e+08	2.83767e+08	2.74335e+08	1.00997e+08	1.51587e+08	1.38714e+08	0	329.845	54	35	428	35	702	73.7	9.36	16290	35	0	0	148.2	74.9	High	High	High	High	High	High	1
Q8CJF7	Protein ELYS OS=Mus musculus OX=10090 GN=Ahctf1 PE=1 SV=1	-0.17	0.921227	4.33635e+07	6.03381e+07	7.74419e+07	6.1982e+07	6.80874e+07	7.30544e+07	0	329.363	24	40	247	40	2243	247.5	6.55	7208	40	0	0	108.2	122.1	High	High	High	High	High	High	1
P04264	Keratin, type II cytoskeletal 1 OS=Homo sapiens GN=KRT1 PE=1 SV=6	-1.57	0.863971	2.05012e+08	6.22506e+07	6.44172e+07	2.51952e+08	1.90971e+08	5.05644e+07	0	325.299	59	40	439	32	644	66	8.12	12780	40	0	8	63.6	188.7	High	High	High	High	High	High	1
Q8R5K4	Nucleolar protein 6 OS=Mus musculus OX=10090 GN=Nol6 PE=2 SV=2	-0.24	0.9705	3.33148e+07	2.80445e+07	2.96921e+07	2.63447e+07	3.51368e+07	3.58685e+07	0	321.872	33	31	438	31	1152	129.1	6.79	13656	31	0	0	90.2	106.7	High	High	High	High	High	High	1
Q6A068	Cell division cycle 5-like protein OS=Mus musculus OX=10090 GN=Cdc5l PE=1 SV=2	-1.04	0.261613	2.88325e+07	2.14032e+07	2.14806e+07	3.95025e+07	4.42219e+07	4.49827e+07	0	320.042	57	41	323	41	802	92.1	8.02	8595	41	0	0	61.6	126.9	High	High	High	High	High	High	1
P29341	Polyadenylate-binding protein 1 OS=Mus musculus OX=10090 GN=Pabpc1 PE=1 SV=2	1.29	0.910989	1.80893e+08	3.86517e+08	4.31975e+08	2.76629e+08	1.57582e+08	1.46679e+08	0	318.756	60	37	532	37	636	70.6	9.5	14871	37	0	0	164.8	67.2	High	High	High	High	High	High	1
P25976	Nucleolar transcription factor 1 OS=Mus musculus OX=10090 GN=Ubtf PE=1 SV=1	-0.29	0.706711	4.58374e+07	5.13857e+07	3.39977e+07	4.01586e+07	7.26556e+07	5.62159e+07	0	318.222	43	39	532	39	765	89.5	5.76	11847	39	0	0	53.5	65.7	High	High	High	High	High	High	1
P15636	Protease 1 (rLysC) OS=Achromobacter lyticus OX=224 PE=1 SV=1	0.02	0.852407	4.89218e+09	2.84549e+09	5.03067e+09	5.67555e+09	4.52381e+09	4.82555e+09	0	315.353	29	14	1603	14	653	68.1	7.24	44519	14	0	0	101.6	100.3	High	High	High	High	High	High	1
Q99ME9	GTP-binding protein 4 OS=Mus musculus OX=10090 GN=Gtpbp4 PE=1 SV=3	0.09	0.942546	4.86079e+07	4.95745e+07	4.39885e+07	4.07032e+07	4.7889e+07	4.55869e+07	0	312.021	51	33	440	33	634	74.1	9.52	12253	33	0	0	99.9	93.7	High	High	High	High	High	High	1
Q9ESX5	H/ACA ribonucleoprotein complex subunit DKC1 OS=Mus musculus OX=10090 GN=Dkc1 PE=1 SV=4	0.69	0.190712	1.44672e+08	1.41649e+08	1.58201e+08	7.8481e+07	8.99114e+07	1.19138e+08	0	311.799	72	32	531	32	509	57.4	9.28	13970	32	0	0	132.6	82.4	High	High	High	High	High	High	1
Q497V5	S1 RNA-binding domain-containing protein 1 OS=Mus musculus OX=10090 GN=Srbd1 PE=2 SV=3	-0.14	0.969018	5.84358e+06	5.94154e+06	6.58777e+06	5.933e+06	6.54187e+06	7.44548e+06	0	311.453	50	43	312	43	982	110.2	8.78	7915	43	0	0	89.5	98.6	High	High	High	High	High	High	1
P35908	Keratin, type II cytoskeletal 2 epidermal OS=Homo sapiens GN=KRT2 PE=1 SV=2	0.26	0.998223	6.31196e+07	6.39581e+07	7.93586e+06	5.27518e+07	6.89711e+07	1.01599e+07	0	311.38	66	38	290	30	639	65.4	8	10113	38	0	4	143.8	120.2	High	High	High	High	High	High	1
Q62036	Centrosomal protein of 131 kDa OS=Mus musculus OX=10090 GN=Cep131 PE=1 SV=2	1.44	0.0617006	1.01204e+07	9.09182e+06	2.03014e+07	6.83284e+06	3.73011e+06	3.56994e+06	0	307.246	48	46	279	46	1060	120.2	8.72	6936	46	0	0	164.9	60.8	High	High	High	High	High	High	1
Q8R081	Heterogeneous nuclear ribonucleoprotein L OS=Mus musculus OX=10090 GN=Hnrnpl PE=1 SV=2	1.37	0.435884	2.15908e+07	4.90423e+07	4.72957e+07	2.55933e+07	1.64062e+07	1.83565e+07	0	304.416	64	24	344	24	586	63.9	8.1	11183	24	0	0	164.2	63.7	High	High	High	High	High	High	1
P35527	Keratin, type I cytoskeletal 9 OS=Homo sapiens GN=KRT9 PE=1 SV=3	-1.61	0.626952	8.4363e+07	1.61206e+07	9.17383e+06	1.37031e+08	4.9321e+07	2.13897e+07	0	299.412	72	32	358	31	623	62	5.24	13011	32	0	0	56.6	173.1	High	High	High	High	High	High	1
Q8C4J7	Transducin beta-like protein 3 OS=Mus musculus OX=10090 GN=Tbl3 PE=2 SV=1	0.25	0.910152	1.40094e+07	3.72538e+07	2.0783e+07	1.24688e+07	1.74541e+07	2.9247e+07	0	297.586	53	30	302	30	801	88.2	6.81	10200	30	0	0	114.9	96.5	High	High	High	High	High	High	1
Q920B9	FACT complex subunit SPT16 OS=Mus musculus OX=10090 GN=Supt16h PE=1 SV=2	2.45	0.291546	1.59664e+08	6.71433e+08	7.31579e+08	1.99665e+08	1.22834e+08	3.61361e+07	0	296.746	38	37	263	37	1047	119.7	5.66	6025	37	0	0	229.9	42.1	High	High	High	High	High	High	1
Q8K224	RNA cytidine acetyltransferase OS=Mus musculus OX=10090 GN=Nat10 PE=1 SV=1	-0.09	0.919713	1.88989e+07	1.81472e+07	1.88797e+07	1.62481e+07	2.00613e+07	2.22785e+07	0	295.001	42	41	392	41	1024	115.3	8.32	8727	41	0	0	95.8	101.8	High	High	High	High	High	High	1
O88477	Insulin-like growth factor 2 mRNA-binding protein 1 OS=Mus musculus OX=10090 GN=Igf2bp1 PE=1 SV=1	1.19	0.0556941	2.31399e+08	4.08436e+08	3.96314e+08	2.16789e+08	1.73511e+08	1.50461e+08	0	294.728	57	36	639	35	577	63.4	9.2	17492	36	0	1	167.1	73.2	High	High	High	High	High	High	1
Q08288	Cell growth-regulating nucleolar protein OS=Mus musculus OX=10090 GN=Lyar PE=1 SV=2	0.33	0.674027	1.07369e+08	1.24769e+08	1.19918e+08	6.24413e+07	9.52878e+07	1.02546e+08	0	293.897	54	28	422	28	388	43.7	9.5	11901	28	0	0	111.2	88.3	High	High	High	High	High	High	1
P53569	CCAAT/enhancer-binding protein zeta OS=Mus musculus OX=10090 GN=Cebpz PE=1 SV=2	0.59	0.100744	7.47083e+06	7.92842e+06	6.16113e+06	4.37642e+06	4.97499e+06	6.26996e+06	0	293.189	42	39	286	39	1052	120.2	5.74	6634	39	0	0	105.9	70.5	High	High	High	High	High	High	1
Q62318	Transcription intermediary factor 1-beta OS=Mus musculus OX=10090 GN=Trim28 PE=1 SV=3	-1.18	0.0628672	3.26217e+07	2.49632e+07	2.55156e+07	4.31269e+07	5.79934e+07	7.04073e+07	0	292.077	51	32	473	32	834	88.8	5.77	12296	32	0	0	53.5	121.6	High	High	High	High	High	High	1
P14733	Lamin-B1 OS=Mus musculus OX=10090 GN=Lmnb1 PE=1 SV=3	0.44	0.971771	8.1995e+06	1.57343e+07	1.93368e+07	1.10413e+07	1.29972e+07	1.1637e+07	0	288.363	64	43	323	37	588	66.7	5.16	8558	43	0	6	98.4	72.8	High	High	High	High	High	High	1
Q99NB9	Splicing factor 3B subunit 1 OS=Mus musculus OX=10090 GN=Sf3b1 PE=1 SV=1	0.09	0.927114	1.08452e+07	1.28307e+07	1.26526e+07	9.24029e+06	1.23278e+07	1.1891e+07	0	287.002	36	40	283	40	1304	145.7	7.09	7899	40	0	0	102.5	96.3	High	High	High	High	High	High	1
P35550	rRNA 2'-O-methyltransferase fibrillarin OS=Mus musculus OX=10090 GN=Fbl PE=1 SV=2	0.52	0.108767	1.96811e+08	1.60234e+08	1.73729e+08	1.21292e+08	1.21553e+08	1.49675e+08	0	285.768	68	22	538	22	327	34.3	10.24	15457	22	0	0	116.2	81.3	High	High	High	High	High	High	1
Q61937	Nucleophosmin OS=Mus musculus OX=10090 GN=Npm1 PE=1 SV=1	1.19	0.102555	5.95841e+08	9.5458e+08	6.98522e+08	2.63651e+08	3.0625e+08	3.78579e+08	0	281.383	75	22	669	22	292	32.5	4.77	27312	22	0	0	139.1	61	High	High	High	High	High	High	1
O08638	Myosin-11 OS=Mus musculus OX=10090 GN=Myh11 PE=1 SV=1	-0.66	0.571947	2.81727e+06	1.30304e+06	2.0511e+06	2.51844e+06	4.26984e+06	3.23961e+06	0	278.574	17	37	915	9	1972	226.9	5.45	29008	37	0	0	85.8	135.5	Peak Found	High	High	High	High	High	1
G5E870	E3 ubiquitin-protein ligase TRIP12 OS=Mus musculus OX=10090 GN=Trip12 PE=1 SV=1	-0.06	0.989561	7.64136e+06	8.88491e+06	5.74427e+06	5.75273e+06	7.96082e+06	9.89711e+06	0	277.675	31	43	213	43	2025	224	8.35	6685	43	0	0	84.2	87.7	High	High	High	High	High	High	1
Q8VE37	Regulator of chromosome condensation OS=Mus musculus OX=10090 GN=Rcc1 PE=1 SV=1	2.1	0.0830892	2.12384e+07	5.30294e+07	2.68827e+07	3.33526e+06	1.31972e+07	6.25928e+06	0	276.634	68	20	255	20	421	44.9	8.1	8966	20	0	0	95.3	22.2	High	High	High	High	High	High	1
Q501J6	Probable ATP-dependent RNA helicase DDX17 OS=Mus musculus OX=10090 GN=Ddx17 PE=1 SV=1	0.05	0.999582	1.66017e+08	2.27812e+08	1.49707e+08	1.5266e+08	1.60125e+08	2.27365e+08	0	276.446	52	36	466	26	650	72.4	8.59	12391	36	0	0	92.6	89.3	High	High	High	High	High	High	1
Q6ZQ58	La-related protein 1 OS=Mus musculus OX=10090 GN=Larp1 PE=1 SV=3	2.35	0.0276969	1.00423e+07	3.08335e+07	3.49607e+07	8.34709e+06	6.04692e+06	5.26258e+06	0	276.28	57	47	224	47	1072	121.1	8.79	3771	47	0	0	216.3	42.4	High	High	High	High	High	High	1
Q8K310	Matrin-3 OS=Mus musculus OX=10090 GN=Matr3 PE=1 SV=1	0.64	0.784178	1.83581e+07	3.98979e+07	2.94411e+07	2.34237e+07	1.79063e+07	1.88622e+07	0	276.018	46	35	307	35	846	94.6	6.25	7635	35	0	0	121.3	77.7	High	High	High	High	High	High	1
O88491	Histone-lysine N-methyltransferase, H3 lysine-36 specific OS=Mus musculus OX=10090 GN=Nsd1 PE=1 SV=1	0.02	0.982205	5.81706e+06	4.45297e+06	3.8866e+06	3.50734e+06	4.3875e+06	5.70246e+06	0	275.978	21	40	152	38	2588	283.9	7.9	3866	40	0	2	84.6	83.4	High	High	High	High	High	High	1
P09242	Alkaline phosphatase, tissue-nonspecific isozyme OS=Mus musculus OX=10090 GN=Alpl PE=1 SV=2	-0.86	0.700848	3.36984e+07	3.12685e+07	6.17372e+07	7.17192e+07	6.11625e+07	5.55676e+07	0	273.662	52	20	372	20	524	57.5	7.01	12483	20	0	0	74.4	135	High	High	High	High	High	High	1
Q3URR7	Zinc finger and SCAN domain-containing protein 10 OS=Mus musculus OX=10090 GN=Zscan10 PE=1 SV=2	0.83	0.0186486	6.41045e+07	6.59222e+07	6.86496e+07	3.5075e+07	3.70461e+07	4.3928e+07	0	271.216	37	24	320	24	782	88.3	8.03	10597	24	0	0	148.5	83.5	High	High	High	High	High	High	1
Q91YK2	Ribosomal RNA processing protein 1 homolog B OS=Mus musculus OX=10090 GN=Rrp1b PE=1 SV=2	0	0.997587	2.65883e+07	2.797e+07	2.31454e+07	2.09227e+07	2.65748e+07	3.28673e+07	0	270.544	51	33	268	33	724	80.5	9.72	6836	33	0	0	88.9	88.9	High	High	High	High	High	High	1
Q922K7	Probable 28S rRNA (cytosine-C(5))-methyltransferase OS=Mus musculus OX=10090 GN=Nop2 PE=1 SV=1	0.53	0.586437	5.60483e+07	5.86616e+07	5.37714e+07	3.16256e+07	3.88133e+07	4.71905e+07	0	268.658	50	29	354	29	793	86.7	9.22	11462	29	0	0	116.1	80.4	High	High	High	High	High	High	1
P26369	Splicing factor U2AF 65 kDa subunit OS=Mus musculus OX=10090 GN=U2af2 PE=1 SV=3	-0.28	0.274574	1.12948e+08	1.06463e+08	1.1091e+08	1.34245e+08	1.11826e+08	1.35375e+08	0	267.569	58	17	514	17	475	53.5	9.09	13437	17	0	0	91.8	111.1	High	High	High	High	High	High	1
Q8BTI8	Serine/arginine repetitive matrix protein 2 OS=Mus musculus OX=10090 GN=Srrm2 PE=1 SV=3	-0.18	0.784212	7.27456e+06	1.17802e+07	2.52152e+07	1.33136e+07	2.49729e+07	1.33448e+07	0	265.7	17	38	287	38	2703	294.7	12.03	8559	38	0	0	85.8	97.2	High	High	High	High	High	High	1
O88569	Heterogeneous nuclear ribonucleoproteins A2/B1 OS=Mus musculus OX=10090 GN=Hnrnpa2b1 PE=1 SV=2	2.78	0.0462839	5.47992e+07	2.37478e+08	1.93553e+08	5.07117e+07	2.81485e+07	2.3249e+07	0	263.262	69	23	346	22	353	37.4	8.95	10470	23	0	1	220.4	32.1	High	High	High	High	High	High	1
Q9R0L6	Pericentriolar material 1 protein OS=Mus musculus OX=10090 GN=Pcm1 PE=1 SV=2	1.66	0.0842832	1.3023e+07	2.15835e+07	2.60064e+07	1.08887e+07	5.60497e+06	6.82555e+06	0	261.514	23	40	203	40	2025	228.7	5.01	5247	40	0	0	181.8	57.5	High	High	High	High	High	High	1
P13645	Keratin, type I cytoskeletal 10 OS=Homo sapiens GN=KRT10 PE=1 SV=6	-1.99	0.861211	1.5568e+08	3.84305e+07	3.83538e+07	1.52547e+08	1.53875e+08	3.1105e+07	0	261.199	49	33	384	19	584	58.8	5.21	12587	33	0	16	51.1	202.9	High	High	High	High	High	High	1
P49312	Heterogeneous nuclear ribonucleoprotein A1 OS=Mus musculus OX=10090 GN=Hnrnpa1 PE=1 SV=2	2.8	0.0266484	4.4034e+07	1.57247e+08	1.54462e+08	3.58506e+07	2.21618e+07	1.92347e+07	0	259.051	74	22	264	19	320	34.2	9.23	8357	22	0	2	230.1	33	High	High	High	High	High	High	1
Q921N6	Probable ATP-dependent RNA helicase DDX27 OS=Mus musculus OX=10090 GN=Ddx27 PE=1 SV=3	-0.28	0.431281	9.38698e+06	1.06766e+07	1.14015e+07	1.15837e+07	1.54032e+07	1.29768e+07	0	256.519	54	40	289	40	760	85.9	9.25	7760	40	0	0	78.1	94.9	High	High	High	High	High	High	1
Q9WVR4	Fragile X mental retardation syndrome-related protein 2 OS=Mus musculus OX=10090 GN=Fxr2 PE=1 SV=1	1.65	0.165399	2.5663e+07	4.70757e+07	4.52915e+07	2.40705e+07	1.14509e+07	1.44418e+07	0	253.595	45	26	282	23	673	73.7	6.23	9799	26	0	0	187.2	59.7	High	High	High	High	High	High	1
Q9D8E6	60S ribosomal protein L4 OS=Mus musculus OX=10090 GN=Rpl4 PE=1 SV=3	-0.2	0.986475	2.66924e+08	2.03972e+08	2.05743e+08	2.02095e+08	2.35939e+08	2.68912e+08	0	253.011	54	28	470	28	419	47.1	11	13136	28	0	0	88.2	101.2	High	High	High	High	High	High	1
Q99JF8	PC4 and SFRS1-interacting protein OS=Mus musculus OX=10090 GN=Psip1 PE=1 SV=1	1.67	0.249989	3.2072e+07	8.63823e+07	4.59261e+07	1.05055e+07	3.23962e+07	1.4456e+07	0	251.939	55	28	321	27	528	59.7	9.13	9224	28	0	1	81.3	25.6	High	High	High	High	High	High	1
Q9EP89	Serine beta-lactamase-like protein LACTB, mitochondrial OS=Mus musculus OX=10090 GN=Lactb PE=1 SV=1	-0.43	0.0369876	2.15405e+07	1.51979e+07	2.09767e+07	2.83195e+07	2.67719e+07	3.25487e+07	0	249.142	59	27	361	27	551	60.7	8.9	11577	27	0	0	87.6	118.3	High	High	High	High	High	High	1
Q4U2R1	E3 ubiquitin-protein ligase HERC2 OS=Mus musculus OX=10090 GN=Herc2 PE=1 SV=3	0.18	0.718859	4.59809e+06	4.43425e+06	5.81777e+06	3.91798e+06	4.06446e+06	4.08926e+06	0	248.903	14	48	146	48	4836	527.1	6.27	2754	48	0	0	105.8	93.5	High	High	High	High	High	High	1
Q3THE2	Myosin regulatory light chain 12B OS=Mus musculus OX=10090 GN=Myl12b PE=1 SV=2	-0.59	0.80453	8.75995e+08	4.5814e+08	5.37253e+08	8.08393e+08	8.85204e+08	7.94038e+08	0	247.825	84	14	1326	7	172	19.8	4.84	48594	14	0	13	81.6	122.8	High	High	High	High	High	High	1
Q3U821	WD repeat-containing protein 75 OS=Mus musculus OX=10090 GN=Wdr75 PE=1 SV=1	-0.05	0.714269	1.53265e+07	1.44277e+07	1.18866e+07	1.35811e+07	1.49568e+07	1.83623e+07	0	247.538	48	31	308	31	830	94	6.18	9702	31	0	0	86.2	89.4	High	High	High	High	High	High	1
Q8BU03	Periodic tryptophan protein 2 homolog OS=Mus musculus OX=10090 GN=Pwp2 PE=1 SV=1	-0.13	0.712301	1.80828e+07	1.91894e+07	1.56121e+07	1.7125e+07	1.97627e+07	2.07871e+07	0	246.684	42	29	295	29	919	102.8	6.23	8070	29	0	0	90.5	98.9	High	High	High	High	High	High	1
Q8CG46	Structural maintenance of chromosomes protein 5 OS=Mus musculus OX=10090 GN=Smc5 PE=1 SV=1	-0.38	0.0263324	4.82797e+06	5.26165e+06	4.8224e+06	6.02265e+06	6.28078e+06	7.59842e+06	0	246.269	37	41	260	41	1101	128.7	8.56	7485	41	0	0	83.9	109.2	High	High	High	High	High	High	1
Q3TFK5	G patch domain-containing protein 4 OS=Mus musculus OX=10090 GN=Gpatch4 PE=1 SV=1	0.98	0.0469895	5.86575e+07	6.55591e+07	5.53423e+07	2.96671e+07	2.72149e+07	3.28372e+07	0	241.683	61	26	246	26	415	46.5	9.39	8635	26	0	0	138.9	70.3	High	High	High	High	High	High	1
Q925I1	ATPase family AAA domain-containing protein 3 OS=Mus musculus OX=10090 GN=Atad3 PE=1 SV=1	-0.33	0.858697	3.37619e+07	3.08156e+07	2.92611e+07	3.11024e+07	4.01662e+07	3.87459e+07	0	239.459	58	32	346	32	591	66.7	9.29	8359	32	0	0	87.3	109.8	High	High	High	High	High	High	1
Q52KI8	Serine/arginine repetitive matrix protein 1 OS=Mus musculus OX=10090 GN=Srrm1 PE=1 SV=2	0.35	0.955812	4.52496e+07	6.8667e+07	7.27132e+07	5.87195e+07	5.40518e+07	5.17807e+07	0	239.456	30	28	342	28	946	106.8	11.87	13915	28	0	0	119.4	94	High	High	High	High	High	High	1
Q8BG05	Heterogeneous nuclear ribonucleoprotein A3 OS=Mus musculus OX=10090 GN=Hnrnpa3 PE=1 SV=1	1.88	0.059577	7.53924e+07	2.16781e+08	1.8207e+08	7.47501e+07	4.73452e+07	4.96356e+07	0	239.245	51	20	324	18	379	39.6	9.01	10278	20	0	0	187.4	51.1	High	High	High	High	High	High	1
P09405	Nucleolin OS=Mus musculus OX=10090 GN=Ncl PE=1 SV=2	-0.03	0.964439	8.68689e+08	8.69887e+08	6.67753e+08	8.24661e+08	8.84185e+08	9.37448e+08	0	238.983	58	38	798	38	707	76.7	4.75	23857	38	0	0	95.3	97	High	High	High	High	High	High	1
Q99LE6	ATP-binding cassette sub-family F member 2 OS=Mus musculus OX=10090 GN=Abcf2 PE=1 SV=1	0.32	0.175684	1.1279e+07	1.23291e+07	1.40341e+07	8.42508e+06	9.86997e+06	1.02016e+07	0	236.878	49	28	310	28	628	71.7	7.05	7410	28	0	0	116.5	93.3	High	High	High	High	High	High	1
Q99LF4	RNA-splicing ligase RtcB homolog OS=Mus musculus OX=10090 GN=Rtcb PE=1 SV=1	-0.01	0.931475	1.08274e+08	1.11799e+08	1.44462e+08	1.14436e+08	1.12809e+08	1.03594e+08	0	235.984	61	24	282	24	505	55.2	7.23	8153	24	0	0	104.7	105.6	High	High	High	High	High	High	1
Q61543	Golgi apparatus protein 1 OS=Mus musculus OX=10090 GN=Glg1 PE=1 SV=1	-0.95	0.629458	3.83216e+06	3.03522e+06	7.48738e+06	7.07854e+06	7.42499e+06	7.88282e+06	0	235.122	28	27	149	27	1175	133.6	6.84	3749	27	0	0	61	118.1	High	High	High	High	High	High	1
Q7TNV0	Protein DEK OS=Mus musculus OX=10090 GN=Dek PE=1 SV=1	-0.58	0.792185	6.45242e+07	7.10174e+07	7.60087e+07	7.96684e+07	1.06114e+08	1.1615e+08	0	234.737	57	30	298	30	380	43.1	6.86	10468	30	0	0	65.8	98.4	High	High	High	High	High	High	1
Q61164	Transcriptional repressor CTCF OS=Mus musculus OX=10090 GN=Ctcf PE=1 SV=2	-0.46	0.620297	5.90449e+06	4.1139e+06	6.08521e+06	5.58356e+06	1.65084e+07	8.12928e+06	0	234.391	40	24	211	24	736	83.7	6.9	6573	24	0	0	71.9	99	High	High	High	High	High	High	1
Q9DBE9	pre-rRNA 2'-O-ribose RNA methyltransferase FTSJ3 OS=Mus musculus OX=10090 GN=Ftsj3 PE=1 SV=1	-0.18	0.9586	1.69504e+07	1.55639e+07	1.48805e+07	1.56807e+07	1.76574e+07	1.80757e+07	0	234.125	46	32	279	32	838	95.5	8.38	7592	32	0	0	87.6	99.4	High	High	High	High	High	High	1
Q9ESV0	ATP-dependent RNA helicase DDX24 OS=Mus musculus OX=10090 GN=Ddx24 PE=1 SV=2	-0.22	0.987968	1.78442e+07	1.41852e+07	1.38979e+07	1.31457e+07	1.91536e+07	1.64661e+07	0	232.784	40	31	244	31	857	96.4	9.36	6896	31	0	0	78.2	90.8	High	High	High	High	High	High	1
Q5SU73	Coilin OS=Mus musculus OX=10090 GN=Coil PE=1 SV=1	-0.17	0.981915	3.26483e+08	3.17769e+08	3.78768e+08	3.77902e+08	3.51874e+08	3.66413e+08	0	232.341	53	23	420	23	570	61.9	9	15337	23	0	0	89.9	100.9	High	High	High	High	High	High	1
P48725	Pericentrin OS=Mus musculus OX=10090 GN=Pcnt PE=1 SV=2	-0.92	0.17536	8.59732e+07	5.16e+07	8.34528e+07	1.69199e+08	1.25086e+08	1.57574e+08	0	232.16	14	36	275	36	2898	329.3	5.36	7580	36	0	0	83.4	157.4	High	High	High	High	High	High	1
P39447	Tight junction protein ZO-1 OS=Mus musculus OX=10090 GN=Tjp1 PE=1 SV=2	0.07	0.959293	5.77371e+06	9.22765e+06	8.79336e+06	8.38427e+06	8.17069e+06	8.59395e+06	0	230.733	27	36	187	36	1745	194.6	6.64	5478	36	0	0	103.6	98.8	High	High	High	High	High	High	1
A2BE28	Ribosomal biogenesis protein LAS1L OS=Mus musculus OX=10090 GN=Las1l PE=1 SV=1	-0.65	0.669483	1.33188e+07	6.87894e+06	8.75613e+06	1.23629e+07	1.37573e+07	1.70792e+07	0	228.434	45	28	226	28	776	89.4	4.44	6364	28	0	0	70.3	110.4	High	High	High	High	High	High	1
P97351	40S ribosomal protein S3a OS=Mus musculus OX=10090 GN=Rps3a PE=1 SV=3	0.5	0.526847	2.59466e+08	2.66477e+08	3.05309e+08	1.61908e+08	2.44543e+08	1.88409e+08	0	226.782	66	23	526	23	264	29.9	9.73	15353	23	0	0	104.2	73.7	High	High	High	High	High	High	1
P16546	Spectrin alpha chain, non-erythrocytic 1 OS=Mus musculus OX=10090 GN=Sptan1 PE=1 SV=4	-0.46	0.646698	5.63463e+06	5.17414e+06	6.02572e+06	7.73966e+06	9.55128e+06	6.599e+06	0	226.728	25	45	159	45	2472	284.4	5.33	4233	45	0	0	85.5	117.4	High	High	High	High	High	High	1
Q8VCY6	U3 small nucleolar RNA-associated protein 6 homolog OS=Mus musculus OX=10090 GN=Utp6 PE=2 SV=1	-1.1	0.030581	8.22091e+06	6.66095e+06	1.11592e+07	1.76066e+07	1.75725e+07	2.00497e+07	0	226.242	45	29	294	29	597	70.4	7.71	7331	29	0	0	67	143.6	High	High	High	High	High	High	1
Q9Z2Q2	Lysine-rich nucleolar protein 1 OS=Mus musculus OX=10090 GN=Knop1 PE=1 SV=2	0.26	0.202311	3.84494e+07	3.28528e+07	3.05324e+07	1.97261e+07	2.76723e+07	2.74605e+07	0	223.051	58	24	216	24	478	53.8	9.8	7617	24	0	0	107.7	90	High	High	High	High	High	High	1
Q61136	Serine/threonine-protein kinase PRP4 homolog OS=Mus musculus OX=10090 GN=Prpf4b PE=1 SV=3	-0.55	0.368694	1.14571e+07	1.189e+07	1.0703e+07	1.02316e+07	3.70943e+07	1.67644e+07	0	222.287	31	27	227	27	1007	116.9	10.23	8362	27	0	0	86.1	126	High	High	High	High	High	High	1
Q99MJ9	ATP-dependent RNA helicase DDX50 OS=Mus musculus OX=10090 GN=Ddx50 PE=2 SV=1	-0.73	0.463695	3.98771e+06	3.60226e+06	4.33716e+06	6.07167e+06	6.61393e+06	6.6121e+06	0	221.251	44	25	165	25	734	82.1	9.25	4546	25	0	0	70.3	116.6	High	High	High	High	High	High	1
Q3UFM5	Nucleolar MIF4G domain-containing protein 1 OS=Mus musculus OX=10090 GN=Nom1 PE=1 SV=2	-0.36	0.515376	3.14997e+07	2.13686e+07	2.56692e+07	2.55952e+07	4.83506e+07	3.28714e+07	0	220.962	36	28	209	28	854	95.9	8.87	6513	28	0	0	82.8	106	High	High	High	High	High	High	1
B1AQJ2	Ubiquitin carboxyl-terminal hydrolase 36 OS=Mus musculus OX=10090 GN=Usp36 PE=1 SV=1	0.22	0.94789	4.54186e+06	4.94893e+06	4.68573e+06	3.89378e+06	4.02178e+06	5.02726e+06	0	219.866	41	35	195	35	1098	119.8	9.82	5403	35	0	0	104.6	89.8	High	High	High	High	High	High	1
Q6P5B0	RRP12-like protein OS=Mus musculus OX=10090 GN=Rrp12 PE=1 SV=1	0.18	0.658519	3.9956e+06	4.49033e+06	5.63368e+06	3.3145e+06	4.05402e+06	3.96384e+06	0	219.575	32	33	203	33	1295	143	8.91	5292	33	0	0	96.5	85.2	High	High	High	High	High	High	1
Q640M1	U3 small nucleolar RNA-associated protein 14 homolog A OS=Mus musculus OX=10090 GN=Utp14a PE=1 SV=1	-0.82	0.421909	7.92737e+06	8.23382e+06	8.06879e+06	6.60368e+06	1.52929e+07	1.42237e+07	0	218.232	51	34	241	29	767	87.2	9.2	7124	34	0	6	65.4	115.3	High	High	High	High	High	High	1
Q9CQ19	Myosin regulatory light polypeptide 9 OS=Mus musculus OX=10090 GN=Myl9 PE=1 SV=3	0	0.983417	1.23788e+07	1.01848e+07	1.25629e+07	1.39678e+07	1.23992e+07	1.17586e+07	0	216.095	83	13	704	6	172	19.8	4.92	16401	13	0	0	118.7	118.9	High	High	High	High	High	High	1
P63017	Heat shock cognate 71 kDa protein OS=Mus musculus OX=10090 GN=Hspa8 PE=1 SV=1	0.61	0.204391	2.15968e+07	2.66548e+07	2.7147e+07	1.92846e+07	1.74999e+07	1.6889e+07	0	215.859	45	27	294	25	646	70.8	5.52	7521	27	0	2	131.9	86.6	High	High	High	High	High	High	1
P35922	Synaptic functional regulator FMR1 OS=Mus musculus OX=10090 GN=Fmr1 PE=1 SV=1	0.82	0.0393185	2.60243e+07	3.32479e+07	5.18737e+07	1.94216e+07	1.87982e+07	1.848e+07	0	214.711	49	27	277	24	614	68.9	7.62	7540	27	0	2	138.4	78.2	High	High	High	High	High	High	1
Q3TLH4	Protein PRRC2C OS=Mus musculus OX=10090 GN=Prrc2c PE=1 SV=3	-2.54	0.0623825	7.2918e+06	8.65266e+06	1.5166e+07	5.47097e+07	5.03998e+07	4.50888e+07	0	212.492	13	27	197	27	2846	310.7	9.1	5761	27	0	0	24.9	144.8	High	High	High	High	High	High	1
Q6PDZ2	TATA box-binding protein-associated factor RNA polymerase I subunit C OS=Mus musculus OX=10090 GN=Taf1c PE=1 SV=1	0.39	0.989618	6.44131e+06	3.91414e+06	5.97673e+06	4.44277e+06	8.53156e+06	4.54609e+06	0	211.273	41	27	162	27	836	92	9.04	4083	27	0	0	99.1	75.4	High	High	High	High	High	High	1
Q8C0P7	E3 SUMO-protein ligase ZNF451 OS=Mus musculus OX=10090 GN=Znf451 PE=1 SV=1	1.01	0.133172	4.75739e+06	6.18447e+06	5.16356e+06	2.55509e+06	965440	3.45775e+06	0	210.611	37	30	147	30	1056	120	6.79	4162	30	0	0	125.5	62.1	High	High	High	High	High	High	1
Q61539	Steroid hormone receptor ERR2 OS=Mus musculus OX=10090 GN=Esrrb PE=1 SV=2	0.3	0.661031	5.77559e+07	5.14171e+07	5.27908e+07	3.32245e+07	4.28264e+07	4.69625e+07	0	210.456	48	20	280	20	433	48.3	8	9392	20	0	0	116.6	94.6	High	High	High	High	High	High	1
Q9CPN8	Insulin-like growth factor 2 mRNA-binding protein 3 OS=Mus musculus OX=10090 GN=Igf2bp3 PE=1 SV=1	1.34	0.0363995	3.30789e+07	4.96184e+07	7.11753e+07	2.85355e+07	1.96584e+07	1.69865e+07	0	209.249	48	28	282	26	579	63.5	8.87	8200	28	0	2	172.4	68.3	High	High	High	High	High	High	1
Q9R1C7	Pre-mRNA-processing factor 40 homolog A OS=Mus musculus OX=10090 GN=Prpf40a PE=1 SV=1	-0.05	0.995362	1.80064e+07	2.26704e+07	1.70119e+07	1.86212e+07	1.77049e+07	1.99451e+07	0	209.041	31	31	258	29	953	108.4	7.69	5374	31	0	2	96.2	99.5	High	High	High	High	High	High	1
Q8VH51	RNA-binding protein 39 OS=Mus musculus OX=10090 GN=Rbm39 PE=1 SV=2	0.11	0.956348	3.44027e+07	3.79477e+07	3.62588e+07	2.88225e+07	3.36134e+07	4.05749e+07	0	207.584	42	21	246	21	530	59.4	10.1	8379	21	0	0	105.3	97.6	High	High	High	High	High	High	1
Q5SSI6	U3 small nucleolar RNA-associated protein 18 homolog OS=Mus musculus OX=10090 GN=Utp18 PE=1 SV=1	-0.33	0.54794	1.3065e+07	9.85813e+06	1.66183e+07	1.32772e+07	1.92648e+07	1.6437e+07	0	207.5	51	23	202	23	552	61.2	8.78	5774	23	0	0	78.4	98.7	High	High	High	High	High	High	1
Q1PSW8	E3 ubiquitin-protein ligase TRIM71 OS=Mus musculus OX=10090 GN=Trim71 PE=1 SV=1	-0.07	0.991636	1.641e+07	1.81366e+07	2.39829e+07	1.70068e+07	1.95805e+07	1.90524e+07	0	206.961	40	24	255	24	855	92	7.53	7077	24	0	0	99.1	104.1	High	High	High	High	High	High	1
P62702	40S ribosomal protein S4, X isoform OS=Mus musculus OX=10090 GN=Rps4x PE=1 SV=2	-0.03	0.995904	3.65449e+08	3.12166e+08	4.29604e+08	3.03961e+08	3.73255e+08	3.9561e+08	0	206.956	65	20	448	20	263	29.6	10.15	13177	20	0	0	99.9	102	High	High	High	High	High	High	1
P14869	60S acidic ribosomal protein P0 OS=Mus musculus OX=10090 GN=Rplp0 PE=1 SV=3	0.01	0.918816	3.51539e+08	2.209e+08	1.96043e+08	1.90681e+08	2.19581e+08	2.61281e+08	0	206.459	64	17	417	17	317	34.2	6.25	12187	17	0	0	91.7	91.1	High	High	High	High	High	High	1
P47754	F-actin-capping protein subunit alpha-2 OS=Mus musculus OX=10090 GN=Capza2 PE=1 SV=3	-1.02	0.196354	3.45397e+07	2.51611e+07	3.57515e+07	6.98564e+07	8.01559e+07	6.52958e+07	0	206	70	14	225	12	286	32.9	5.85	7469	14	0	2	75.1	151.9	High	High	High	High	High	High	1
B1AWL2	Zinc finger protein 462 OS=Mus musculus OX=10090 GN=Znf462 PE=1 SV=1	1.13	0.0361467	4.43207e+06	5.14846e+06	6.02815e+06	2.24472e+06	2.64324e+06	2.35134e+06	0	205.039	20	34	147	34	2495	282.5	7.33	3036	34	0	0	149.4	68.2	High	High	High	High	High	High	1
Q61466	SWI/SNF-related matrix-associated actin-dependent regulator of chromatin subfamily D member 1 OS=Mus musculus OX=10090 GN=Smarcd1 PE=1 SV=3	2.48	0.0261284	8.88111e+06	3.66191e+07	2.19898e+07	3.95299e+06	3.07748e+06	4.24893e+06	0	204.252	55	26	135	23	515	58.2	9.25	3780	26	0	3	229	41.2	High	High	High	High	High	High	1
O35737	Heterogeneous nuclear ribonucleoprotein H OS=Mus musculus OX=10090 GN=Hnrnph1 PE=1 SV=3	1.89	0.187714	1.49438e+07	4.21788e+07	3.83103e+07	1.36134e+07	9.18928e+06	1.03562e+07	0	203.799	49	14	179	7	449	49.2	6.3	5853	14	0	6	196.2	53	High	High	High	High	High	High	1
Q6ZQL4	WD repeat-containing protein 43 OS=Mus musculus OX=10090 GN=Wdr43 PE=1 SV=2	-0.3	0.260266	2.07605e+07	1.61143e+07	1.22544e+07	1.98665e+07	2.32895e+07	1.85277e+07	0	202.924	46	22	220	22	677	75.3	5.38	6699	22	0	0	79.6	98.1	High	High	High	High	High	High	1
Q1HFZ0	RNA cytosine C(5)-methyltransferase NSUN2 OS=Mus musculus OX=10090 GN=Nsun2 PE=1 SV=2	-0.77	0.581919	4.99271e+06	4.2956e+06	4.09071e+06	6.50833e+06	7.59538e+06	7.3411e+06	0	202.763	47	27	206	27	757	85.4	6.58	4775	27	0	0	61.6	105.3	High	High	High	High	High	High	1
Q8C854	Myelin expression factor 2 OS=Mus musculus OX=10090 GN=Myef2 PE=1 SV=1	0.89	0.503538	1.32493e+07	1.51399e+07	2.3602e+07	1.19566e+07	5.89732e+06	8.19381e+06	0	201.676	47	25	219	25	591	63.3	8.87	5604	25	0	0	146.5	79.3	High	High	High	High	High	High	1
Q5SYD0	Unconventional myosin-Id OS=Mus musculus OX=10090 GN=Myo1d PE=1 SV=1	-0.47	0.657305	4.14441e+06	2.58562e+06	5.05296e+06	6.62842e+06	5.752e+06	5.31092e+06	0	200.312	38	32	205	29	1006	116	9.41	4854	32	0	3	85.8	119.1	High	High	High	High	High	High	1
Q62158	Zinc finger protein RFP OS=Mus musculus OX=10090 GN=Trim27 PE=1 SV=2	-0.49	0.0737982	1.8906e+07	1.29215e+07	2.18411e+07	2.54537e+07	2.6564e+07	3.13206e+07	0	200.307	45	18	299	17	513	58.5	6.39	8668	18	0	1	78.9	110.9	High	High	High	High	High	High	1
Q8VHK9	ATP-dependent DNA/RNA helicase DHX36 OS=Mus musculus OX=10090 GN=Dhx36 PE=1 SV=2	0.13	0.653525	1.02671e+08	9.71832e+07	9.57338e+07	7.98103e+07	8.85483e+07	1.02071e+08	0	199.089	38	28	110	28	1001	113.8	8.29	2788	28	0	0	98.5	89.7	High	High	High	High	High	High	1
Q8R326	Paraspeckle component 1 OS=Mus musculus OX=10090 GN=Pspc1 PE=1 SV=1	3.31	0.105612	2.10808e+07	9.01569e+07	9.43126e+07	1.80911e+07	7.34979e+06	9.07579e+06	0	198.895	50	19	175	18	523	58.7	6.67	4063	19	0	0	254.9	25.7	High	High	High	High	High	High	1
Q03265	ATP synthase subunit alpha, mitochondrial OS=Mus musculus OX=10090 GN=Atp5f1a PE=1 SV=1	-1.4	0.00564615	2.09641e+07	1.28276e+07	1.75079e+07	4.39206e+07	4.82384e+07	4.60679e+07	0	198.75	57	31	255	31	553	59.7	9.19	7032	31	0	0	50.1	131.8	High	High	High	High	High	High	1
P47962	60S ribosomal protein L5 OS=Mus musculus OX=10090 GN=Rpl5 PE=1 SV=3	-0.03	0.995072	1.75706e+07	1.52757e+07	1.33059e+07	1.32905e+07	1.60319e+07	1.55579e+07	0	198.599	60	17	308	17	297	34.4	9.77	7363	17	0	0	88.1	89.7	High	High	High	High	High	High	1
Q99L45	Eukaryotic translation initiation factor 2 subunit 2 OS=Mus musculus OX=10090 GN=Eif2s2 PE=1 SV=1	-0.65	0.436549	3.53785e+07	2.91831e+07	3.67139e+07	3.62434e+07	5.65772e+07	5.55954e+07	0	197.016	63	23	245	23	331	38.1	5.8	7972	23	0	0	65.8	103.4	High	High	High	High	High	High	1
Q80YR5	Scaffold attachment factor B2 OS=Mus musculus OX=10090 GN=Safb2 PE=1 SV=2	0.68	0.128265	6.77015e+06	1.0188e+07	8.40935e+06	6.67027e+06	4.99763e+06	5.25421e+06	0	196.93	40	30	155	21	991	111.8	6.38	4782	30	0	7	130.2	81.4	High	High	High	High	High	High	1
P62843	40S ribosomal protein S15 OS=Mus musculus OX=10090 GN=Rps15 PE=1 SV=2	-0.04	0.999985	8.45261e+07	9.00438e+07	1.01076e+08	8.76488e+07	9.49514e+07	9.28588e+07	0	196.707	59	6	342	6	145	17	10.39	9012	6	0	0	87.2	90	High	High	High	High	High	High	1
P47753	F-actin-capping protein subunit alpha-1 OS=Mus musculus OX=10090 GN=Capza1 PE=1 SV=4	-0.02	0.99174	3.04412e+07	7.18595e+07	4.88832e+07	5.75002e+07	4.56898e+07	4.94982e+07	0	196.624	69	12	209	10	286	32.9	5.55	7680	12	0	0	119.8	121.3	High	High	High	High	High	High	1
Q8BKS9	Pumilio homolog 3 OS=Mus musculus OX=10090 GN=Pum3 PE=1 SV=2	0.04	0.945224	9.42643e+06	1.11e+07	1.22422e+07	1.10457e+07	1.08108e+07	9.9022e+06	0	195.936	49	27	212	27	647	72.8	9.66	4614	27	0	0	85.4	83.2	High	High	High	High	High	High	1
Q8R3N1	Nucleolar protein 14 OS=Mus musculus OX=10090 GN=Nop14 PE=1 SV=2	-0.22	0.488424	5.82574e+06	4.67193e+06	6.16292e+06	6.77588e+06	6.69658e+06	7.67307e+06	0	195.553	29	22	213	22	860	98.7	7.59	5789	22	0	0	79.7	92.7	High	High	High	High	High	High	1
Q6P9R1	ATP-dependent RNA helicase DDX51 OS=Mus musculus OX=10090 GN=Ddx51 PE=1 SV=1	0.3	0.699959	4.88906e+06	5.43326e+06	4.94539e+06	3.7091e+06	4.0228e+06	4.73778e+06	0	193.76	48	23	138	23	639	70.3	9.47	5341	23	0	0	105.4	85.8	High	High	High	High	High	High	1
Q571H0	Nucleolar pre-ribosomal-associated protein 1 OS=Mus musculus OX=10090 GN=Urb1 PE=1 SV=2	0.19	0.923441	2.99652e+07	2.45852e+07	2.28821e+07	2.15009e+07	1.85073e+07	2.60962e+07	0	193.605	24	41	141	41	2274	254.5	6.96	2593	41	0	0	105.1	91.9	High	High	High	High	High	High	1
E9Q634	Unconventional myosin-Ie OS=Mus musculus OX=10090 GN=Myo1e PE=1 SV=1	-0.76	0.00970968	1.27649e+07	1.12882e+07	1.18936e+07	1.8815e+07	2.37545e+07	2.0108e+07	0	192.929	36	34	246	33	1107	126.7	9.07	5816	34	0	0	57	96.3	High	High	High	High	High	High	1
O70551	SRSF protein kinase 1 OS=Mus musculus OX=10090 GN=Srpk1 PE=1 SV=2	-0.61	0.558748	9.95256e+06	6.61585e+06	7.20598e+06	8.60547e+06	1.09726e+07	1.12091e+07	0	192.421	47	23	147	19	648	73	6.19	4798	23	0	4	69.3	105.6	High	High	High	High	High	High	1
P70700	DNA-directed RNA polymerase I subunit RPA2 OS=Mus musculus OX=10090 GN=Polr1b PE=1 SV=2	0.56	0.129234	8.05928e+06	1.25957e+07	1.05112e+07	7.12415e+06	6.32393e+06	8.34231e+06	0	192.392	34	33	226	33	1135	128.1	7.58	4822	33	0	0	122.5	83.1	High	High	High	High	High	High	1
P99024	Tubulin beta-5 chain OS=Mus musculus OX=10090 GN=Tubb5 PE=1 SV=1	0.93	0.00420585	7.94766e+06	9.01672e+06	8.71239e+06	4.57591e+06	3.50629e+06	5.10469e+06	0	190.755	61	19	216	3	444	49.6	4.89	6363	19	0	3	142.4	74.8	High	High	High	High	High	High	1
Q9Z0H1	WD repeat-containing protein 46 OS=Mus musculus OX=10090 GN=Wdr46 PE=2 SV=1	-0.17	0.569294	1.39011e+07	1.28036e+07	1.25049e+07	1.21148e+07	1.44307e+07	1.68047e+07	0	190.716	41	22	162	22	622	69	9.77	5523	22	0	0	84.7	95.5	High	High	High	High	High	High	1
Q6ZWX6	Eukaryotic translation initiation factor 2 subunit 1 OS=Mus musculus OX=10090 GN=Eif2s1 PE=1 SV=3	0.14	0.995118	1.86924e+07	2.31195e+07	2.53528e+07	1.91567e+07	2.09432e+07	2.51549e+07	0	190.675	65	21	196	21	315	36.1	5.08	6919	21	0	0	94.1	85.2	High	High	High	High	High	High	1
P97452	Ribosome biogenesis protein BOP1 OS=Mus musculus OX=10090 GN=Bop1 PE=1 SV=1	0.08	0.880305	1.9497e+07	2.13169e+07	1.09733e+07	1.74304e+07	1.83828e+07	1.91943e+07	0	190.322	43	21	217	21	732	82.5	6.28	5925	21	0	0	99.4	93.7	High	High	High	High	High	High	1
Q8BVY0	Ribosomal L1 domain-containing protein 1 OS=Mus musculus OX=10090 GN=Rsl1d1 PE=1 SV=1	0.07	0.44063	7.49115e+07	7.31071e+07	7.71472e+07	6.18159e+07	7.13289e+07	7.56595e+07	0	190.16	47	16	269	16	452	50.4	9.98	9142	16	0	0	96.3	91.7	High	High	High	High	High	High	1
A2RSY6	TRMT1-like protein OS=Mus musculus OX=10090 GN=Trmt1l PE=1 SV=1	1.31	0.0533313	2.4392e+07	3.39759e+07	3.54526e+07	8.62076e+06	1.37366e+07	1.54246e+07	0	188.961	46	23	233	23	728	80.8	7.5	6603	23	0	0	160.9	65	High	High	High	High	High	High	1
A2BH40	AT-rich interactive domain-containing protein 1A OS=Mus musculus OX=10090 GN=Arid1a PE=1 SV=1	2.35	0.0753084	7.17388e+06	2.70559e+07	1.35979e+07	2.67206e+06	1.78458e+06	3.56441e+06	0	188.17	17	30	118	29	2283	241.9	6.68	2712	30	0	1	223.8	44	High	High	High	High	High	High	1
P62908	40S ribosomal protein S3 OS=Mus musculus OX=10090 GN=Rps3 PE=1 SV=1	0.48	0.872027	4.64993e+07	6.64507e+07	7.74665e+07	4.76607e+07	4.7713e+07	4.84538e+07	0	187.714	74	22	353	22	243	26.7	9.66	10058	22	0	0	123.3	88.5	High	High	High	High	High	High	1
Q8CI11	Guanine nucleotide-binding protein-like 3 OS=Mus musculus OX=10090 GN=Gnl3 PE=1 SV=2	-0.37	0.892879	2.78605e+07	1.94117e+07	2.3148e+07	2.10113e+07	2.99974e+07	3.13136e+07	0	187.167	48	28	254	28	538	60.7	9.11	6977	28	0	0	82.3	106.6	High	High	High	High	High	High	1
P00761	Trypsin OS=Sus scrofa PE=1 SV=1	0.17	0.977408	1.8646e+10	1.24483e+10	6.3801e+09	9.32721e+09	1.10731e+10	1.86123e+10	0	186.849	50	11	2169	11	231	24.4	7.18	51292	11	0	0	96.2	85.6	High	High	High	High	High	High	1
Q810V0	U3 small nucleolar ribonucleoprotein protein MPP10 OS=Mus musculus OX=10090 GN=Mphosph10 PE=1 SV=2	-0.23	0.48262	2.5377e+07	2.10889e+07	2.1103e+07	2.3574e+07	3.00718e+07	2.46705e+07	0	186.665	30	23	249	23	681	78.7	4.87	6406	23	0	0	80.2	93.8	High	High	High	High	High	High	1
Q9Z2X1	Heterogeneous nuclear ribonucleoprotein F OS=Mus musculus OX=10090 GN=Hnrnpf PE=1 SV=3	2.07	0.0149526	2.30538e+07	5.46603e+07	6.57002e+07	1.56238e+07	1.30527e+07	1.22623e+07	0	185.792	47	14	235	12	415	45.7	5.49	8020	14	0	2	198.6	47.4	High	High	High	High	High	High	1
P62918	60S ribosomal protein L8 OS=Mus musculus OX=10090 GN=Rpl8 PE=1 SV=2	0.06	0.995769	3.18216e+08	2.20607e+08	3.20302e+08	2.34207e+08	3.38894e+08	3.0614e+08	0	183.661	49	16	206	16	257	28	11.03	5879	16	0	0	100.9	97.1	High	High	High	High	High	High	1
Q9Z0U1	Tight junction protein ZO-2 OS=Mus musculus OX=10090 GN=Tjp2 PE=1 SV=2	-0.18	0.900971	4.84608e+06	4.50299e+06	4.429e+06	5.68946e+06	4.65974e+06	5.10686e+06	0	183.507	26	25	123	25	1167	131.2	6.79	3906	25	0	0	92.4	104.8	High	High	High	High	High	High	1
B2RY56	RNA-binding protein 25 OS=Mus musculus OX=10090 GN=Rbm25 PE=1 SV=2	0.13	0.760738	1.39288e+07	1.68139e+07	1.40414e+07	1.28599e+07	1.28368e+07	1.17363e+07	0	183.196	34	32	219	32	838	99.5	6.32	5911	32	0	0	103.2	94.4	High	High	High	High	High	High	1
Q2KN98	Cytospin-A OS=Mus musculus OX=10090 GN=Specc1l PE=1 SV=1	-0.47	0.583016	3.3878e+07	2.40251e+07	1.75973e+07	3.33216e+07	3.16374e+07	3.71246e+07	0	183.115	39	31	75	31	1118	124.4	5.76	1866	31	0	0	77.7	107.7	High	High	High	High	Peak Found	Peak Found	1
Q5RJG1	Nucleolar protein 10 OS=Mus musculus OX=10090 GN=Nol10 PE=2 SV=1	-0.66	0.00885029	8.16734e+06	5.98214e+06	6.92072e+06	1.09211e+07	1.11985e+07	1.00632e+07	0	182.011	49	25	186	25	687	80	8.19	5057	25	0	0	71.9	113.4	High	High	High	High	High	High	1
Q91VC3	Eukaryotic initiation factor 4A-III OS=Mus musculus OX=10090 GN=Eif4a3 PE=1 SV=3	-0.13	0.948053	7.01057e+06	1.05407e+07	9.88061e+06	1.09553e+07	1.07868e+07	8.38895e+06	0	180.785	51	19	183	18	411	46.8	6.73	4915	19	0	1	106	115.7	High	High	High	High	High	High	1
Q7TMK9	Heterogeneous nuclear ribonucleoprotein Q OS=Mus musculus OX=10090 GN=Syncrip PE=1 SV=2	0.7	0.675551	1.81331e+07	2.95091e+07	2.73774e+07	1.90217e+07	1.6892e+07	1.41798e+07	0	180.618	41	22	214	22	623	69.6	8.59	5708	22	0	0	142	87.6	High	High	High	High	High	High	1
Q9CPR4	60S ribosomal protein L17 OS=Mus musculus OX=10090 GN=Rpl17 PE=1 SV=3	-0.03	0.774498	6.07316e+08	4.29906e+08	4.46483e+08	3.11897e+08	4.55694e+08	4.91957e+08	0	180.498	59	15	637	15	184	21.4	10.18	16984	15	0	0	94.8	96.8	High	High	High	High	High	High	1
Q8CGC6	RNA-binding protein 28 OS=Mus musculus OX=10090 GN=Rbm28 PE=1 SV=4	-0.46	0.450869	9.46246e+06	8.83704e+06	1.13916e+07	1.14745e+07	1.40781e+07	1.30324e+07	0	179.705	38	24	216	24	750	84.2	9.54	6226	24	0	0	74	101.9	High	High	High	High	High	High	1
Q8BMA6	Signal recognition particle subunit SRP68 OS=Mus musculus OX=10090 GN=Srp68 PE=1 SV=2	-0.94	0.0619602	7.81325e+06	4.62631e+06	5.32922e+06	7.9755e+06	1.02158e+07	1.35687e+07	0	179.051	44	24	157	24	625	70.5	8.57	4380	24	0	0	58.4	111.9	High	High	High	High	High	High	1
Q9Z0N1	Eukaryotic translation initiation factor 2 subunit 3, X-linked OS=Mus musculus OX=10090 GN=Eif2s3x PE=1 SV=2	-0.46	0.4685	1.81766e+07	1.67329e+07	1.46991e+07	2.16845e+07	2.69017e+07	2.30785e+07	0	178.382	51	21	185	6	472	51	8.4	5453	21	0	16	70.1	96.7	High	High	High	High	High	High	1
Q8BFZ3	Beta-actin-like protein 2 OS=Mus musculus OX=10090 GN=Actbl2 PE=1 SV=1	-0.38	0.751232	2.0885e+07	1.54012e+07	9.40792e+06	1.88198e+07	2.00047e+07	2.59833e+07	0	177.963	32	11	766	3	376	42	5.49	22088	11	0	0	85.8	111.5	High	High	High	High	High	High	1
Q6NZQ2	Probable ATP-dependent RNA helicase DDX31 OS=Mus musculus OX=10090 GN=Ddx31 PE=2 SV=2	0.19	0.844217	5.38652e+06	4.909e+06	4.21071e+06	3.80781e+06	4.30389e+06	4.77174e+06	0	177.591	48	24	168	24	687	76.9	9.74	3852	24	0	0	99.7	87.4	High	High	High	High	High	High	1
Q9Z204	Heterogeneous nuclear ribonucleoproteins C1/C2 OS=Mus musculus OX=10090 GN=Hnrnpc PE=1 SV=1	0.35	0.108289	7.2209e+07	1.10186e+08	8.72621e+07	7.25314e+07	5.86768e+07	6.82346e+07	0	175.696	70	23	282	23	313	34.4	5.05	9810	23	0	0	109.3	85.5	High	High	High	High	High	High	1
Q91YU8	Suppressor of SWI4 1 homolog OS=Mus musculus OX=10090 GN=Ppan PE=1 SV=2	-0.4	0.645928	1.34187e+07	9.58022e+06	1.27224e+07	1.29881e+07	1.68353e+07	1.68849e+07	0	175.576	51	16	165	16	470	52.7	10.32	5424	16	0	0	78.2	103.4	High	High	High	High	High	High	1
Q62167	ATP-dependent RNA helicase DDX3X OS=Mus musculus OX=10090 GN=Ddx3x PE=1 SV=3	0.44	0.888619	2.99103e+06	7.59589e+06	6.31859e+06	3.27586e+06	4.66711e+06	4.67454e+06	0	174.894	39	25	229	24	662	73.1	7.18	5128	25	0	0	119.2	88.1	High	High	High	High	High	High	1
Q9CU62	Structural maintenance of chromosomes protein 1A OS=Mus musculus OX=10090 GN=Smc1a PE=1 SV=4	-1.08	0.459074	3.23583e+06	2.5712e+06	2.47618e+06	2.61521e+06	5.4287e+06	8.15589e+06	0	174.728	31	34	125	34	1233	143.1	7.64	2502	34	0	0	70.2	148.1	High	High	High	High	High	High	1
Q99JX7	Nuclear RNA export factor 1 OS=Mus musculus OX=10090 GN=Nxf1 PE=1 SV=3	1.22	0.045145	6.81055e+06	1.05277e+07	1.02292e+07	4.3847e+06	2.80136e+06	4.56797e+06	0	174.449	43	22	123	22	618	70.3	8.73	3684	22	0	0	165.4	70.9	High	High	High	High	High	High	1
E9PVX6	Proliferation marker protein Ki-67 OS=Mus musculus OX=10090 GN=Mki67 PE=1 SV=1	1.08	0.0277317	7.64516e+06	8.46654e+06	8.82849e+06	3.46327e+06	4.3106e+06	4.00969e+06	0	174.208	14	31	107	31	3177	350.7	9.72	3166	31	0	0	141.2	66.9	High	High	High	High	High	High	1
Q9CXK8	60S ribosome subunit biogenesis protein NIP7 homolog OS=Mus musculus OX=10090 GN=Nip7 PE=1 SV=1	0.15	0.740149	5.08066e+07	3.04129e+07	2.40806e+07	2.17907e+07	2.73931e+07	3.47535e+07	0	173.682	81	11	208	11	180	20.4	8.24	5341	11	0	0	89.6	80.7	High	High	High	High	High	High	1
P57780	Alpha-actinin-4 OS=Mus musculus OX=10090 GN=Actn4 PE=1 SV=1	-1.18	0.126217	3.68276e+06	2.29374e+06	2.44122e+06	5.5223e+06	5.33541e+06	6.32657e+06	0	172.524	34	24	141	18	912	104.9	5.41	4448	24	0	6	60.6	137.2	High	High	High	High	High	High	1
Q9JKX4	Protein AATF OS=Mus musculus OX=10090 GN=Aatf PE=1 SV=1	-0.45	0.190309	8.08553e+06	6.38176e+06	5.89587e+06	7.88007e+06	8.73196e+06	1.3794e+07	0	172.429	36	15	190	15	526	59.4	4.93	5699	15	0	0	69.1	94.6	High	High	High	High	High	High	1
Q9D1C9	Ribosomal RNA-processing protein 7 homolog A OS=Mus musculus OX=10090 GN=Rrp7a PE=2 SV=1	0.07	0.991958	6.26082e+07	4.93785e+07	4.47523e+07	4.33474e+07	4.7189e+07	6.15287e+07	0	171.344	58	15	306	15	280	32.4	9.48	8909	15	0	0	90.7	86.7	High	High	High	High	High	High	1
Q8CFQ3	RNA helicase aquarius OS=Mus musculus OX=10090 GN=Aqr PE=1 SV=2	-0.29	0.503484	2.90199e+06	2.88179e+06	3.03578e+06	3.18146e+06	3.53994e+06	3.62702e+06	0	171.301	25	32	163	32	1481	170.2	6.27	3444	32	0	0	83.8	102.3	High	High	High	High	High	High	1
Q60605	Myosin light polypeptide 6 OS=Mus musculus OX=10090 GN=Myl6 PE=1 SV=3	-0.57	0.697892	1.52901e+09	1.18841e+09	1.86011e+09	2.39932e+09	2.26887e+09	1.96373e+09	0	170.961	87	14	634	13	151	16.9	4.65	16995	14	0	1	87.6	129.9	High	High	High	High	High	High	1
Q6PGG6	Guanine nucleotide-binding protein-like 3-like protein OS=Mus musculus OX=10090 GN=Gnl3l PE=1 SV=1	-0.69	0.659475	5.7738e+07	3.38714e+07	3.15061e+07	3.63846e+07	5.68944e+07	5.46514e+07	0	170.345	49	24	147	24	577	65.2	8.6	2915	24	0	0	80.5	129.9	High	High	High	High	High	High	1
Q6ZWV3	60S ribosomal protein L10 OS=Mus musculus OX=10090 GN=Rpl10 PE=1 SV=3	0.06	0.992331	1.05086e+08	1.15668e+08	1.30783e+08	1.08939e+08	1.10948e+08	1.17295e+08	0	170.26	52	13	283	3	214	24.6	10.08	9533	13	0	14	98.1	94.1	High	High	High	High	High	High	1
Q99LH1	Nucleolar GTP-binding protein 2 OS=Mus musculus OX=10090 GN=Gnl2 PE=1 SV=2	0.59	0.548124	5.85071e+06	1.0952e+07	1.49571e+07	6.75928e+06	7.2746e+06	8.63775e+06	0	170.258	36	25	179	25	728	83.3	9.2	5416	25	0	0	124.4	82.6	High	High	High	High	High	High	1
Q9CWX9	Probable ATP-dependent RNA helicase DDX47 OS=Mus musculus OX=10090 GN=Ddx47 PE=2 SV=2	0.41	0.867137	1.19278e+07	1.33048e+07	1.39572e+07	9.82665e+06	9.98407e+06	1.08413e+07	0	169.71	47	18	153	18	455	50.6	9.1	3698	18	0	0	113.3	85	High	High	High	High	High	High	1
Q8VEK3	Heterogeneous nuclear ribonucleoprotein U OS=Mus musculus OX=10090 GN=Hnrnpu PE=1 SV=1	0.82	0.0132529	5.09211e+07	3.89025e+07	3.66699e+07	2.20769e+07	1.81609e+07	2.23278e+07	0	168.723	32	20	190	19	800	87.9	6.24	5335	20	0	2	141.8	80.5	High	High	High	High	High	High	1
Q5F2E8	Serine/threonine-protein kinase TAO1 OS=Mus musculus OX=10090 GN=Taok1 PE=1 SV=1	-0.7	0.266925	2.5119e+06	2.3858e+06	3.0234e+06	3.81944e+06	4.08301e+06	4.94787e+06	0	167.903	24	22	132	22	1001	116	7.55	3519	22	0	0	63.4	103.1	High	High	High	High	High	High	1
P68372	Tubulin beta-4B chain OS=Mus musculus OX=10090 GN=Tubb4b PE=1 SV=1	0.39	0.150732	1.00677e+07	1.34903e+07	1.40885e+07	1.05422e+07	1.03067e+07	9.6146e+06	0	167.507	61	19	180	3	445	49.8	4.89	5131	19	0	23	113	86.3	High	High	High	High	High	High	1
Q3TMW1	Coiled-coil domain-containing protein 102A OS=Mus musculus OX=10090 GN=Ccdc102a PE=1 SV=2	0.2	0.972194	1.63146e+07	8.9071e+06	1.91517e+07	1.43157e+07	1.41645e+07	1.01559e+07	0	166.644	41	21	171	21	549	62.6	5.69	5939	21	0	0	116	100.7	High	High	High	High	High	High	1
P61979	Heterogeneous nuclear ribonucleoprotein K OS=Mus musculus OX=10090 GN=Hnrnpk PE=1 SV=1	1.2	0.643801	4.52347e+06	1.56612e+07	1.23185e+07	8.30966e+06	5.35125e+06	5.14688e+06	0	166.576	57	22	205	22	463	50.9	5.54	5833	22	0	0	148.1	64.4	High	High	High	High	High	High	1
P97357	TATA box-binding protein-associated factor RNA polymerase I subunit A OS=Mus musculus OX=10090 GN=Taf1a PE=1 SV=1	1.22	0.152071	8.55015e+06	1.82794e+07	1.57664e+07	6.66625e+06	9.05143e+06	6.75615e+06	0	165.898	60	23	172	23	453	52.7	8.72	4899	23	0	0	149.9	64.3	High	High	High	High	High	High	1
Q99M87	DnaJ homolog subfamily A member 3, mitochondrial OS=Mus musculus OX=10090 GN=Dnaja3 PE=1 SV=1	-0.13	0.997135	1.49102e+07	1.32519e+07	1.16804e+07	9.82558e+06	1.44741e+07	1.50713e+07	0	165.502	43	16	177	16	480	52.4	9.22	5243	16	0	0	88.5	96.7	High	High	High	High	High	High	1
O35691	Pinin OS=Mus musculus OX=10090 GN=Pnn PE=1 SV=4	0.18	0.824823	9.59599e+06	1.16614e+07	1.06658e+07	1.05731e+07	9.4156e+06	8.71554e+06	0	165.225	37	27	176	27	725	82.4	7.01	4640	27	0	0	106.3	93.9	High	High	High	High	High	High	1
Q8K301	Probable ATP-dependent RNA helicase DDX52 OS=Mus musculus OX=10090 GN=Ddx52 PE=2 SV=2	-0.02	0.993089	1.57416e+07	1.15938e+07	1.34328e+07	1.08405e+07	1.36516e+07	1.50103e+07	0	164.913	45	20	212	20	598	67.4	9.57	5526	20	0	0	90.6	92	High	High	High	High	High	High	1
P35601	Replication factor C subunit 1 OS=Mus musculus OX=10090 GN=Rfc1 PE=1 SV=2	0.83	0.0921887	6.52302e+06	8.28432e+06	7.74212e+06	4.3483e+06	4.29262e+06	5.19442e+06	0	164.453	31	27	137	27	1131	125.9	9.33	3436	27	0	0	140.2	78.8	High	High	High	High	High	High	1
P53026	60S ribosomal protein L10a OS=Mus musculus OX=10090 GN=Rpl10a PE=1 SV=3	0.23	0.997449	2.94827e+08	1.84136e+08	2.81787e+08	2.3439e+08	2.8989e+08	2.41025e+08	0	164.43	44	13	398	13	217	24.9	9.98	13531	13	0	0	95.8	82	High	High	High	High	High	High	1
Q62261	Spectrin beta chain, non-erythrocytic 1 OS=Mus musculus OX=10090 GN=Sptbn1 PE=1 SV=2	-0.39	0.645738	2.83529e+06	3.07662e+06	3.20674e+06	4.04162e+06	3.64218e+06	4.78871e+06	0	163.605	22	33	116	33	2363	274.1	5.58	2308	33	0	0	88.9	116.7	High	High	High	High	High	High	1
Q8C5L7	RNA-binding protein 34 OS=Mus musculus OX=10090 GN=Rbm34 PE=1 SV=2	-0.28	0.477718	9.31467e+06	7.40368e+06	9.1062e+06	1.02963e+07	1.10509e+07	1.10652e+07	0	163.486	56	19	183	19	442	49.1	10.01	6047	19	0	0	83	100.8	High	High	High	High	High	High	1
Q5PSV9	Mediator of DNA damage checkpoint protein 1 OS=Mus musculus OX=10090 GN=Mdc1 PE=1 SV=1	3.92	0.0998152	3.30342e+06	9.24047e+06	4.37639e+06	237773	1.43694e+06	289616	0	163.428	26	22	103	22	1707	184.6	5.19	2708	22	0	0	94.9	6.3	High	High	High	High	High	High	1
Q9CW03	Structural maintenance of chromosomes protein 3 OS=Mus musculus OX=10090 GN=Smc3 PE=1 SV=2	0.22	0.99878	2.7275e+06	4.39563e+06	6.98556e+06	3.78382e+06	6.19448e+06	3.74239e+06	0	163.424	33	34	115	34	1217	141.5	7.18	2605	34	0	0	95.1	81.9	High	High	High	High	High	High	1
P70371	Telomeric repeat-binding factor 1 OS=Mus musculus OX=10090 GN=Terf1 PE=1 SV=1	0.05	0.998077	4.333e+06	5.51756e+06	3.08981e+06	2.93347e+06	6.31214e+06	4.18436e+06	0	163.416	48	16	137	16	421	48.2	6.8	4698	16	0	0	54.7	52.8	High	High	High	High	High	High	1
Q6PAC3	DDB1- and CUL4-associated factor 13 OS=Mus musculus OX=10090 GN=Dcaf13 PE=2 SV=2	-0.11	0.239365	1.29859e+07	9.69125e+06	1.2523e+07	1.33296e+07	1.39955e+07	1.35179e+07	0	162.862	51	18	148	18	445	51.4	9.32	4374	18	0	0	89.1	96.2	High	High	High	High	High	High	1
O08784	Treacle protein OS=Mus musculus OX=10090 GN=Tcof1 PE=1 SV=1	-0.02	0.993946	5.72209e+07	7.90671e+07	6.12574e+07	6.15094e+07	6.19814e+07	7.8454e+07	0	162.654	19	20	192	20	1320	134.9	9.35	5303	20	0	0	92.9	94	High	High	High	High	High	High	1
Q05CL8	La-related protein 7 OS=Mus musculus OX=10090 GN=Larp7 PE=1 SV=2	0.36	0.362552	9.80089e+06	1.22937e+07	1.22888e+07	9.59096e+06	9.51465e+06	1.13051e+07	0	162.324	46	24	174	24	570	64.8	9.54	6284	24	0	0	113.8	88.8	High	High	High	High	High	High	1
Q9JJ28	Protein flightless-1 homolog OS=Mus musculus OX=10090 GN=Flii PE=1 SV=1	-0.06	0.865446	6.47878e+06	6.20059e+06	9.50621e+06	6.93106e+06	5.70523e+06	6.74438e+06	0	161.918	29	28	160	28	1271	144.7	6.06	4355	28	0	0	115.8	120.5	High	High	High	High	High	High	1
Q9JKF1	Ras GTPase-activating-like protein IQGAP1 OS=Mus musculus OX=10090 GN=Iqgap1 PE=1 SV=2	-1.82	0.152137	759138	406831	329201	1.43616e+06	1.13312e+06	1.92087e+06	0	160.815	18	24	60	24	1657	188.6	6.48	1320	24	0	0	43.6	154	High	High	High	High	High	High	1
Q9JJA4	Ribosome biogenesis protein WDR12 OS=Mus musculus OX=10090 GN=Wdr12 PE=1 SV=1	-0.48	0.1698	2.14841e+07	1.49114e+07	1.74434e+07	2.16527e+07	2.48381e+07	2.43292e+07	0	160.601	52	16	206	16	423	47.3	5.6	6108	16	0	0	69.5	96.9	High	High	High	High	High	High	1
Q6NV83	U2 snRNP-associated SURP motif-containing protein OS=Mus musculus OX=10090 GN=U2surp PE=1 SV=3	0.15	0.964363	3.34625e+07	4.77469e+07	4.78682e+07	4.60735e+07	3.27319e+07	4.29702e+07	0	159.711	34	29	170	29	1029	118.2	8.47	3617	29	0	0	118.2	106.4	High	High	High	High	High	High	1
Q5SWD9	Pre-rRNA-processing protein TSR1 homolog OS=Mus musculus OX=10090 GN=Tsr1 PE=1 SV=1	-0.58	0.502093	4.65889e+06	3.84015e+06	4.57048e+06	4.88807e+06	6.83681e+06	7.60667e+06	0	158.906	36	23	123	23	803	92	6.99	3667	23	0	0	68.3	102.2	High	High	High	High	High	High	1
P62960	Y-box-binding protein 1 OS=Mus musculus OX=10090 GN=Ybx1 PE=1 SV=3	0.42	0.884989	1.93154e+08	2.5765e+08	3.109e+08	2.45958e+08	1.70072e+08	1.92419e+08	0	158.197	54	16	429	11	322	35.7	9.88	13086	16	0	5	126.5	94.5	High	High	High	High	High	High	1
Q99KP6	Pre-mRNA-processing factor 19 OS=Mus musculus OX=10090 GN=Prpf19 PE=1 SV=1	0.15	0.715032	2.65718e+07	3.29123e+07	2.69878e+07	2.7843e+07	2.42778e+07	2.22791e+07	0	158.173	56	16	156	16	504	55.2	6.61	4415	16	0	0	110.3	99.2	High	High	High	High	High	High	1
Q99JY9	Actin-related protein 3 OS=Mus musculus OX=10090 GN=Actr3 PE=1 SV=3	-1.02	0.293045	1.39679e+07	1.0912e+07	1.10149e+07	2.44657e+07	2.2356e+07	2.11733e+07	0	157.904	57	16	187	13	418	47.3	5.88	4664	16	0	5	72.4	146.9	High	High	High	High	High	High	1
P58771	Tropomyosin alpha-1 chain OS=Mus musculus OX=10090 GN=Tpm1 PE=1 SV=1	-0.26	0.93343	3.80309e+08	3.44135e+08	3.79289e+08	4.5513e+08	4.90303e+08	3.56488e+08	0	157.755	62	24	401	10	284	32.7	4.74	9651	24	0	14	96.6	115.9	High	High	High	High	High	High	1
Q05D44	Eukaryotic translation initiation factor 5B OS=Mus musculus OX=10090 GN=Eif5b PE=1 SV=2	3.12	0.0127939	1.73648e+06	4.4295e+06	4.72576e+06	798884	508431	468959	0	157.544	32	26	80	26	1216	137.5	5.59	2341	26	0	0	222.1	25.5	High	High	High	High	High	High	1
Q8BMK4	Cytoskeleton-associated protein 4 OS=Mus musculus OX=10090 GN=Ckap4 PE=1 SV=2	-0.29	0.615732	4.4171e+06	3.62799e+06	2.90121e+06	3.42874e+06	7.01973e+06	4.43083e+06	0	156.387	52	28	143	28	575	63.7	5.64	4457	28	0	0	68.9	84.1	High	High	High	High	High	High	1
Q9WTX6	Cullin-1 OS=Mus musculus OX=10090 GN=Cul1 PE=1 SV=1	-0.08	0.714651	3.63445e+06	2.15969e+06	3.7911e+06	3.83875e+06	4.45416e+06	2.80361e+06	0	156.383	38	25	130	25	776	89.6	8	3491	25	0	0	89.6	94.6	High	High	High	High	High	High	1
P68033	Actin, alpha cardiac muscle 1 OS=Mus musculus OX=10090 GN=Actc1 PE=1 SV=1	-0.66	0.50555	2.91226e+08	3.73217e+08	4.68913e+08	6.49694e+08	5.90316e+08	5.15972e+08	0	155.819	59	19	1178	8	377	42	5.39	22674	19	0	0	85.4	135.1	High	High	High	High	High	High	1
Q8BY02	NF-kappa-B-repressing factor OS=Mus musculus OX=10090 GN=Nkrf PE=2 SV=3	-0.25	0.858305	7.78638e+06	7.53994e+06	9.88759e+06	6.68817e+06	1.23603e+07	9.26176e+06	0	155.544	42	27	142	27	690	77.7	8.97	3870	27	0	0	69.4	82.6	High	High	High	High	High	High	1
Q61510	E3 ubiquitin/ISG15 ligase TRIM25 OS=Mus musculus OX=10090 GN=Trim25 PE=1 SV=2	-0.45	0.0880659	5.41726e+06	5.42472e+06	6.18801e+06	8.75316e+06	7.26789e+06	7.43213e+06	0	155.442	44	24	178	24	634	71.7	8.28	4174	24	0	0	80.4	110.1	High	High	High	High	High	High	1
Q00547	Hyaluronan mediated motility receptor OS=Mus musculus OX=10090 GN=Hmmr PE=1 SV=4	0.46	0.134389	6.34429e+06	7.9602e+06	6.91306e+06	4.77366e+06	5.33795e+06	5.02254e+06	0	155.039	46	29	157	29	794	91.7	5.52	3529	29	0	0	119.8	87	High	High	High	High	High	High	1
P14148	60S ribosomal protein L7 OS=Mus musculus OX=10090 GN=Rpl7 PE=1 SV=2	-0.26	0.995301	6.87159e+08	4.81184e+08	4.74787e+08	4.48071e+08	5.75107e+08	6.51108e+08	0	154.785	56	23	374	23	270	31.4	10.89	10096	23	0	0	82.4	98.5	High	High	High	High	High	High	1
Q91VM5	RNA binding motif protein, X-linked-like-1 OS=Mus musculus OX=10090 GN=Rbmxl1 PE=2 SV=1	2.3	0.000831091	8.18727e+07	1.4141e+08	1.11293e+08	2.85463e+07	1.40141e+07	2.26253e+07	0	154.714	51	22	269	21	388	42.1	9.99	6611	22	0	0	211.3	43	High	High	High	High	High	High	1
D3YXK2	Scaffold attachment factor B1 OS=Mus musculus OX=10090 GN=Safb PE=1 SV=2	0.02	0.994129	5.11115e+06	6.88595e+06	6.87331e+06	6.77474e+06	6.83745e+06	4.87692e+06	0	153.805	30	26	191	17	937	105	5.35	5008	26	0	0	98.3	96.9	High	High	High	High	High	High	1
Q8CJG0	Protein argonaute-2 OS=Mus musculus OX=10090 GN=Ago2 PE=1 SV=3	1.36	0.543192	2.66703e+06	6.67596e+06	8.25228e+06	3.28469e+06	2.59959e+06	2.12748e+06	0	153.715	35	25	118	19	860	97.2	9.19	2528	25	0	7	176.2	68.6	High	High	High	High	High	High	1
Q8VCG3	WD repeat-containing protein 74 OS=Mus musculus OX=10090 GN=Wdr74 PE=2 SV=1	0.35	0.576714	1.39748e+07	1.43834e+07	1.12968e+07	1.07956e+07	1.09556e+07	1.20716e+07	0	153.462	62	18	157	18	384	42.6	7.78	5118	18	0	0	105.1	82.4	High	High	High	High	High	High	1
Q9ESC8	AF4/FMR2 family member 4 OS=Mus musculus OX=10090 GN=Aff4 PE=1 SV=1	1.08	0.136489	5.29796e+06	1.17125e+07	9.79043e+06	5.01587e+06	3.68088e+06	4.62374e+06	0	152.607	28	26	130	25	1160	126.6	9.36	3137	26	0	1	159	75.1	High	High	High	High	High	High	1
Q922V4	Pleiotropic regulator 1 OS=Mus musculus OX=10090 GN=Plrg1 PE=1 SV=1	0.69	0.702307	1.65585e+06	3.33498e+06	2.3563e+06	1.54357e+06	1.20176e+06	1.46234e+06	0	152.573	47	16	102	16	513	56.9	9.17	2927	16	0	0	128.6	79.8	High	High	High	High	High	High	1
Q8K4F6	28S rRNA (cytosine-C(5))-methyltransferase OS=Mus musculus OX=10090 GN=Nsun5 PE=1 SV=2	0.23	0.894459	8.91739e+06	1.16325e+07	1.35195e+07	8.69393e+06	9.93387e+06	1.0483e+07	0	151.504	60	20	166	20	465	51	9.19	3449	20	0	0	107.9	92.1	High	High	High	High	High	High	1
P58774	Tropomyosin beta chain OS=Mus musculus OX=10090 GN=Tpm2 PE=1 SV=1	-0.11	0.987679	3.76908e+07	3.01459e+07	4.73971e+07	4.06986e+07	4.45482e+07	3.71094e+07	0	151.056	51	21	298	7	284	32.8	4.7	7850	21	0	1	108.2	116.9	High	High	High	High	High	High	1
Q8BPK2	Zinc finger CCHC domain-containing protein 3 OS=Mus musculus OX=10090 GN=Zcchc3 PE=2 SV=1	1.72	0.0974984	1.57881e+07	3.03183e+07	3.178e+07	1.1912e+07	9.19215e+06	8.34436e+06	0	150.829	59	24	169	24	400	43.7	8.44	4252	24	0	0	187.4	56.8	High	High	High	High	High	High	1
Q9JJF3	Ribosomal oxygenase 1 OS=Mus musculus OX=10090 GN=Riox1 PE=1 SV=2	0.78	0.219396	5.20429e+06	4.28075e+06	3.20903e+06	2.49741e+06	2.90096e+06	1.81503e+06	0	149.983	42	18	105	18	603	67.5	8.66	2489	18	0	0	124.9	72.9	High	High	High	High	High	High	1
Q569Z6	Thyroid hormone receptor-associated protein 3 OS=Mus musculus OX=10090 GN=Thrap3 PE=1 SV=1	1.73	0.019505	8.6816e+06	2.35421e+07	1.79169e+07	6.49499e+06	4.08647e+06	5.40119e+06	0	149.903	28	24	108	24	951	108.1	10.17	2904	24	0	0	194.4	58.6	High	High	High	High	High	High	1
Q3TZX8	Polynucleotide 5'-hydroxyl-kinase NOL9 OS=Mus musculus OX=10090 GN=Nol9 PE=1 SV=1	-0.86	0.535178	1.04571e+07	5.56878e+06	7.28453e+06	9.08718e+06	1.32141e+07	1.37223e+07	0	149.832	32	17	149	17	714	80.8	9.45	3812	17	0	0	61.9	112.3	High	High	High	High	High	High	1
P16858	Glyceraldehyde-3-phosphate dehydrogenase OS=Mus musculus OX=10090 GN=Gapdh PE=1 SV=2	-0.39	0.118677	1.64819e+07	1.03959e+07	1.91662e+07	2.39616e+07	2.15401e+07	2.11359e+07	0	149.827	50	12	198	12	333	35.8	8.25	6784	12	0	0	78.5	102.6	High	High	High	High	High	High	1
Q8BK67	Protein RCC2 OS=Mus musculus OX=10090 GN=Rcc2 PE=1 SV=1	-0.67	0.302318	6.4281e+06	7.01325e+06	9.15685e+06	1.03818e+07	1.21351e+07	1.11747e+07	0	149.62	56	19	108	19	520	55.9	8.72	3000	19	0	0	70.6	112.5	High	High	High	High	High	High	1
O88967	ATP-dependent zinc metalloprotease YME1L1 OS=Mus musculus OX=10090 GN=Yme1l1 PE=1 SV=1	-1.21	0.170939	3.99059e+07	4.81964e+07	9.20062e+07	1.11285e+08	1.3426e+08	7.4164e+07	0	148.456	38	24	144	24	715	80	8.97	3360	24	0	0	61	140.8	High	High	High	High	High	High	1
P62242	40S ribosomal protein S8 OS=Mus musculus OX=10090 GN=Rps8 PE=1 SV=2	-0.05	0.987697	3.33229e+08	2.60481e+08	2.71013e+08	2.17248e+08	2.81086e+08	3.32805e+08	0	148.289	56	17	292	17	208	24.2	10.32	7927	17	0	0	96.9	100.5	High	High	High	High	High	High	1
Q9JJ80	Ribosome production factor 2 homolog OS=Mus musculus OX=10090 GN=Rpf2 PE=2 SV=2	0.01	0.995887	1.15947e+07	1.04386e+07	1.23809e+07	9.95312e+06	1.37194e+07	1.1516e+07	0	148.209	52	13	175	13	306	35.3	10.04	5375	13	0	0	88.8	88.2	High	High	High	High	High	High	1
Q8BTM8	Filamin-A OS=Mus musculus OX=10090 GN=Flna PE=1 SV=5	-0.34	0.402231	3.04834e+06	2.27317e+06	1.89429e+06	2.6369e+06	2.88094e+06	3.45342e+06	0	147.96	17	30	94	30	2647	281	6.04	1644	30	0	0	83.3	105.5	High	High	High	High	High	High	1
Q9DCA5	Ribosome biogenesis protein BRX1 homolog OS=Mus musculus OX=10090 GN=Brix1 PE=1 SV=3	-0.65	0.479334	1.44334e+07	1.51043e+07	1.78313e+07	1.70379e+07	2.48989e+07	2.36523e+07	0	146.978	55	14	176	14	353	41.2	10.02	4725	14	0	0	71.6	112.1	High	High	High	High	High	High	1
P63037	DnaJ homolog subfamily A member 1 OS=Mus musculus OX=10090 GN=Dnaja1 PE=1 SV=1	-0.25	0.812724	3.91793e+06	4.15627e+06	4.96216e+06	4.60097e+06	5.70872e+06	4.95021e+06	0	146.905	51	15	92	15	397	44.8	7.08	2608	15	0	0	81.6	97.2	High	High	High	High	High	High	1
Q9R099	Transducin beta-like protein 2 OS=Mus musculus OX=10090 GN=Tbl2 PE=1 SV=2	-0.55	0.434057	2.37675e+06	1.07093e+06	3.05514e+06	3.4718e+06	3.42705e+06	3.64837e+06	0	146.116	48	18	82	18	442	49.6	9.04	2266	18	0	0	72.6	106.1	High	High	High	High	High	High	1
Q6PR54	Telomere-associated protein RIF1 OS=Mus musculus OX=10090 GN=Rif1 PE=1 SV=2	-0.85	0.597761	1.35323e+07	9.32948e+06	2.02542e+07	2.43087e+07	2.82785e+07	1.11444e+07	0	145.873	17	36	120	36	2419	266.1	5.57	2798	36	0	0	86.8	156	High	High	High	High	High	High	1
Q9DCD2	Pre-mRNA-splicing factor SYF1 OS=Mus musculus OX=10090 GN=Xab2 PE=1 SV=1	0.06	0.906718	3.67668e+06	5.3851e+06	5.97471e+06	5.15978e+06	5.98352e+06	4.9097e+06	0	145.755	31	23	152	23	855	99.9	6.23	3661	23	0	0	99.7	95.6	High	High	High	High	High	High	1
P25444	40S ribosomal protein S2 OS=Mus musculus OX=10090 GN=Rps2 PE=1 SV=3	-0.02	0.99281	3.23167e+08	2.73445e+08	3.58366e+08	2.51376e+08	3.28814e+08	3.44724e+08	0	145.528	57	17	762	17	293	31.2	10.24	22947	17	0	0	96.9	98.6	High	High	High	High	High	High	1
P97379	Ras GTPase-activating protein-binding protein 2 OS=Mus musculus OX=10090 GN=G3bp2 PE=1 SV=2	4.75	0.0102282	4.60003e+06	4.40212e+07	2.42017e+07	1.08434e+06	877988	898864	0	144.885	49	17	73	17	482	54.1	5.62	1876	17	0	0	280.9	10.4	High	High	High	High	High	High	1
Q91WK0	Leucine-rich repeat flightless-interacting protein 2 OS=Mus musculus OX=10090 GN=Lrrfip2 PE=1 SV=1	0.81	0.668176	1.06533e+07	1.52172e+07	1.8716e+07	8.66751e+06	7.42807e+06	1.03711e+07	0	144.58	34	12	125	12	415	47.1	5.68	3687	12	0	0	162.9	92.8	High	High	High	High	High	High	1
Q04692	SWI/SNF-related matrix-associated actin-dependent regulator of chromatin subfamily A containing DEAD/H box 1 OS=Mus musculus OX=10090 GN=Smarcad1 PE=1 SV=2	-1.7	0.0516829	1.79314e+06	1.1008e+06	954591	3.57837e+06	3.71637e+06	3.35563e+06	0	144.186	23	16	92	16	1021	116.4	5.68	1974	16	0	0	42.4	138	High	High	High	High	High	High	1
Q9Z2N8	Actin-like protein 6A OS=Mus musculus OX=10090 GN=Actl6a PE=1 SV=2	-0.11	0.832371	1.95718e+07	2.74636e+07	1.92701e+07	1.52257e+07	2.10844e+07	2.34515e+07	0	144.163	46	15	145	15	429	47.4	5.6	4514	15	0	0	84.3	90.8	High	High	High	High	High	High	1
Q80Y44	Probable ATP-dependent RNA helicase DDX10 OS=Mus musculus OX=10090 GN=Ddx10 PE=1 SV=2	1.2	0.390911	1.80322e+07	2.75431e+07	2.30772e+07	1.02774e+07	8.47695e+06	1.00382e+07	0	143.291	29	24	151	24	875	100.7	7.75	3706	24	0	0	157.6	68.6	High	High	High	High	High	High	1
Q8R3C6	Probable RNA-binding protein 19 OS=Mus musculus OX=10090 GN=Rbm19 PE=1 SV=1	1.16	0.514418	3.48684e+08	2.49843e+08	7.53837e+07	1.11693e+08	7.85379e+07	1.27589e+08	0	142.881	33	25	152	25	952	106	6.57	4405	25	0	0	137.3	61.4	High	High	High	High	High	High	1
Q3UYV9	Nuclear cap-binding protein subunit 1 OS=Mus musculus OX=10090 GN=Ncbp1 PE=1 SV=2	0.36	0.964103	3.96382e+06	7.66919e+06	8.90637e+06	7.62407e+06	5.99427e+06	4.66541e+06	0	142.83	34	19	131	18	790	91.9	6.64	3388	19	0	1	128.3	100.3	High	High	High	High	High	High	1
SS18-V5-PYL1	SS18-V5 tagged protein	-1.65	0.0888604	3.59339e+08	3.52233e+08	3.16393e+08	1.00802e+09	1.10324e+09	1.38256e+09	0	142.792	33	17	379	17	635	69.7	5.99	9696	17	0	0	45.7	143.2	High	High	High	High	High	High	1
Q9CZH8	Coiled-coil domain-containing protein 77 OS=Mus musculus OX=10090 GN=Ccdc77 PE=1 SV=1	0.05	0.970575	3.5927e+07	2.59874e+07	4.06124e+07	2.62896e+07	4.87976e+07	3.47754e+07	0	142.641	42	17	110	17	489	57.5	8.35	2653	17	0	0	100.6	97.3	High	High	High	High	High	High	1
Q9CYH6	Ribosome biogenesis regulatory protein homolog OS=Mus musculus OX=10090 GN=Rrs1 PE=1 SV=1	-0.25	0.988869	1.68021e+07	7.63618e+07	6.83664e+07	1.67859e+07	8.15398e+07	8.70583e+07	0	142.536	41	17	143	17	365	41.5	10.77	3793	17	0	0	90.8	108.3	High	High	High	High	High	High	1
Q99LL5	Periodic tryptophan protein 1 homolog OS=Mus musculus OX=10090 GN=Pwp1 PE=1 SV=1	-0.01	0.986069	1.06752e+07	1.03549e+07	1.03642e+07	9.93668e+06	1.04205e+07	1.21013e+07	0	141.555	42	13	126	13	501	55.6	4.82	3742	13	0	0	94.2	94.7	High	High	High	High	High	High	1
Q922Q8	Leucine-rich repeat-containing protein 59 OS=Mus musculus OX=10090 GN=Lrrc59 PE=1 SV=1	-0.12	0.994341	1.01026e+07	1.05566e+07	1.18078e+07	1.09508e+07	1.14858e+07	1.19622e+07	0	141.156	52	15	126	15	307	34.9	9.52	3723	15	0	0	93	101.2	High	High	High	High	High	High	1
Q8K202	DNA-directed RNA polymerase I subunit RPA49 OS=Mus musculus OX=10090 GN=Polr1e PE=1 SV=2	0.65	0.0178809	1.37663e+07	1.94597e+07	1.61469e+07	1.05959e+07	9.7413e+06	1.02935e+07	0	141.074	46	20	176	20	482	54	8.19	3568	20	0	0	129.1	82.3	High	High	High	High	High	High	1
Q6A0A9	Constitutive coactivator of PPAR-gamma-like protein 1 OS=Mus musculus OX=10090 GN=FAM120A PE=1 SV=2	1.75	0.0534283	2.98866e+06	5.29763e+06	6.78983e+06	2.48438e+06	1.39913e+06	1.57583e+06	0	141.074	26	21	100	21	1112	121.6	8.92	2973	21	0	0	185.1	55.1	High	High	High	High	High	High	1
Q8BUL5	Kelch-like protein 7 OS=Mus musculus OX=10090 GN=Klhl7 PE=2 SV=1	-0.58	0.781257	9.99213e+06	7.3991e+06	1.70215e+07	1.48935e+07	1.58118e+07	1.41171e+07	0	140.991	48	19	150	19	586	65.9	6.61	4796	19	0	0	86.3	128.7	High	High	High	High	High	High	1
P56480	ATP synthase subunit beta, mitochondrial OS=Mus musculus OX=10090 GN=Atp5f1b PE=1 SV=2	-0.08	0.969731	7.26304e+06	1.00539e+07	8.98025e+06	1.04732e+07	5.79841e+06	9.48939e+06	0	140.53	48	16	122	16	529	56.3	5.34	3361	16	0	0	111.3	117.6	High	High	High	High	High	High	1
E9Q5G3	Kinesin-like protein KIF23 OS=Mus musculus OX=10090 GN=Kif23 PE=1 SV=1	1.53	0.00658534	4.16567e+06	7.95206e+06	7.28191e+06	2.07214e+06	2.87191e+06	2.52152e+06	0	140.477	32	25	132	25	953	108.7	8.66	3677	25	0	0	174.3	60.3	High	High	High	High	High	High	1
P51410	60S ribosomal protein L9 OS=Mus musculus OX=10090 GN=Rpl9 PE=1 SV=2	0.53	0.871618	6.52464e+07	9.02099e+07	1.12624e+08	6.09495e+07	6.2289e+07	6.59204e+07	0	140.148	49	11	206	11	192	21.9	9.95	6400	11	0	0	127.5	88.1	High	High	High	High	High	High	1
Q9DC48	Pre-mRNA-processing factor 17 OS=Mus musculus OX=10090 GN=Cdc40 PE=1 SV=1	0.32	0.899575	4.60161e+07	6.18771e+07	6.21037e+07	3.90181e+07	4.95743e+07	5.50789e+07	0	139.91	48	21	91	21	579	65.4	7.06	1948	21	0	0	104.1	83.4	High	High	High	High	High	High	1
Q922Q4	Pyrroline-5-carboxylate reductase 2 OS=Mus musculus OX=10090 GN=Pycr2 PE=1 SV=1	0.82	0.00411155	4.56613e+07	3.69061e+07	3.73513e+07	2.01692e+07	2.16167e+07	2.10954e+07	0	139.803	50	13	156	13	320	33.6	7.77	5306	13	0	0	131.2	74.1	High	High	High	High	High	High	1
P70372	ELAV-like protein 1 OS=Mus musculus OX=10090 GN=Elavl1 PE=1 SV=2	1.57	0.796025	5.82323e+07	1.05493e+08	1.025e+08	6.08334e+07	2.93354e+07	3.45434e+07	0	139.092	47	13	179	13	326	36.1	9.04	4780	13	0	0	177.7	59.9	High	High	High	High	High	High	1
Q5SF07	Insulin-like growth factor 2 mRNA-binding protein 2 OS=Mus musculus OX=10090 GN=Igf2bp2 PE=1 SV=1	1.46	0.040667	1.2677e+07	1.94069e+07	2.43703e+07	1.14267e+07	6.97148e+06	7.04839e+06	0	138.357	38	19	158	18	592	65.5	8.03	4978	19	0	0	177.9	64.6	High	High	High	High	High	High	1
Q3UEB3	Poly(U)-binding-splicing factor PUF60 OS=Mus musculus OX=10090 GN=Puf60 PE=1 SV=2	-0.06	0.999137	1.03021e+07	9.82556e+06	8.98152e+06	1.13849e+07	7.45601e+06	1.02373e+07	0	138.178	34	14	142	14	564	60.2	5.29	4738	14	0	0	104.5	108.8	High	High	High	High	High	High	1
E9Q2Z1	Cat eye syndrome critical region protein 2 homolog OS=Mus musculus OX=10090 GN=Cecr2 PE=1 SV=1	0.54	0.16181	5.57037e+06	7.86917e+06	6.58166e+06	3.66318e+06	5.65142e+06	4.52523e+06	0	137.878	20	25	123	25	1453	161.4	6.77	2745	25	0	0	87.9	60.4	High	High	High	High	High	High	1
Q9CZU3	Exosome RNA helicase MTR4 OS=Mus musculus OX=10090 GN=Mtrex PE=1 SV=1	-0.13	0.999536	4.10557e+06	4.80416e+06	4.10017e+06	4.00235e+06	4.48767e+06	4.55645e+06	0	137.853	31	26	156	26	1040	117.6	6.4	3691	26	0	0	93.9	102.7	High	High	High	High	High	High	1
P08752	Guanine nucleotide-binding protein G(i) subunit alpha-2 OS=Mus musculus OX=10090 GN=Gnai2 PE=1 SV=5	-0.61	0.777455	8.66926e+06	7.00873e+06	1.5603e+07	1.66133e+07	1.16309e+07	1.31927e+07	0	137.617	54	15	153	11	355	40.5	5.45	4624	15	0	5	90.2	137.3	High	High	High	High	High	High	1
Q6NVF9	Cleavage and polyadenylation specificity factor subunit 6 OS=Mus musculus OX=10090 GN=Cpsf6 PE=1 SV=1	-0.07	0.65744	1.49503e+07	1.82112e+07	1.94569e+07	3.40217e+07	1.79921e+07	1.91236e+07	0	136.721	26	13	145	13	551	59.1	7.15	4900	13	0	0	98.8	103.8	High	High	High	High	High	High	1
P56959	RNA-binding protein FUS OS=Mus musculus OX=10090 GN=Fus PE=1 SV=1	3.71	0.0988212	2.18275e+07	1.77725e+08	1.56795e+08	1.67321e+07	1.19539e+07	7.82149e+06	0	136.539	17	9	86	9	518	52.6	9.36	2683	9	0	0	257.1	19.6	High	High	High	High	High	High	1
Q9JIB4	General transcription factor IIH subunit 2 OS=Mus musculus OX=10090 GN=Gtf2h2 PE=1 SV=1	-1.18	0.210321	1.5247e+06	1.82124e+06	2.59608e+06	4.13166e+06	3.61112e+06	4.37501e+06	0	136.327	46	15	119	15	396	44.7	6.83	2352	15	0	0	58.9	133.7	High	High	High	High	High	High	1
Q8R2N2	U3 small nucleolar RNA-associated protein 4 homolog OS=Mus musculus OX=10090 GN=Utp4 PE=2 SV=3	-0.25	0.407005	1.59674e+07	1.56633e+07	1.76117e+07	1.73152e+07	1.89845e+07	2.09406e+07	0	136.148	34	19	168	19	686	76.9	8.87	4271	19	0	0	82.9	98.6	High	High	High	High	High	High	1
P62754	40S ribosomal protein S6 OS=Mus musculus OX=10090 GN=Rps6 PE=1 SV=1	0.52	0.626059	1.68243e+08	1.58263e+08	1.64327e+08	1.1065e+08	1.14263e+08	1.34009e+08	0	135.761	32	12	221	12	249	28.7	10.84	7932	12	0	0	119.6	83.2	High	High	High	High	High	High	1
Q80WJ7	Protein LYRIC OS=Mus musculus OX=10090 GN=Mtdh PE=1 SV=1	1.1	0.206395	3.27637e+06	6.87001e+06	5.74382e+06	2.67997e+06	2.4685e+06	2.91035e+06	0	135.31	53	24	84	24	579	63.8	9.33	2378	24	0	0	148.8	69.4	High	High	High	High	High	High	1
P47757	F-actin-capping protein subunit beta OS=Mus musculus OX=10090 GN=Capzb PE=1 SV=3	-1.11	0.289914	3.51318e+07	3.01271e+07	4.28391e+07	8.05448e+07	7.55903e+07	5.9276e+07	0	135.19	55	14	190	14	277	31.3	5.74	5647	14	0	0	68.9	148.2	High	High	High	High	High	High	1
P86048	60S ribosomal protein L10-like OS=Mus musculus OX=10090 GN=Rpl10l PE=2 SV=1	-0.22	0.976231	4.08145e+06	3.60356e+06	4.65104e+06	3.38765e+06	4.74356e+06	4.9886e+06	0	135.09	50	12	226	2	214	24.5	10.11	6639	12	0	0	78.9	91.6	High	High	High	High	High	High	1
Q921E6	Polycomb protein EED OS=Mus musculus OX=10090 GN=Eed PE=1 SV=1	0.33	0.830616	5.30662e+06	8.57286e+06	7.56166e+06	4.76373e+06	6.03528e+06	6.3451e+06	0	134.693	54	19	139	19	441	50.2	7.03	3064	19	0	0	112.8	90	High	High	High	High	High	High	1
P60122	RuvB-like 1 OS=Mus musculus OX=10090 GN=Ruvbl1 PE=1 SV=1	-0.72	0.0150452	3.04856e+06	4.1852e+06	3.10279e+06	5.10427e+06	4.96003e+06	5.41218e+06	0	134.357	55	17	121	17	456	50.2	6.42	3294	17	0	0	62.8	103.3	High	High	High	High	High	High	1
Q80VY9	ATP-dependent RNA helicase DHX33 OS=Mus musculus OX=10090 GN=Dhx33 PE=1 SV=1	0.35	0.804471	5.51967e+06	6.99397e+06	6.44556e+06	4.98486e+06	5.05662e+06	5.47487e+06	0	134.233	41	26	123	26	698	78.3	8.94	2706	26	0	0	117	91.8	High	High	High	High	High	High	1
F8VQB6	Unconventional myosin-X OS=Mus musculus OX=10090 GN=Myo10 PE=1 SV=1	1.56	0.0105465	2.79541e+06	4.73446e+06	5.51344e+06	1.60781e+06	1.53118e+06	1.748e+06	0	134.133	17	27	102	27	2062	237.2	6.25	2219	27	0	0	182.6	62	High	High	High	High	High	High	1
Q7TMM9	Tubulin beta-2A chain OS=Mus musculus OX=10090 GN=Tubb2a PE=1 SV=1	0.89	0.134846	413473	334780	359528	201847	63814.3	193509	0	133.887	46	16	155	2	445	49.9	4.89	4529	16	0	0	139.5	75.1	Peak Found	High	High	High	Peak Found	Peak Found	1
Q9JKB3	Y-box-binding protein 3 OS=Mus musculus OX=10090 GN=Ybx3 PE=1 SV=2	1.31	0.296038	2.91395e+07	5.6553e+07	5.59681e+07	3.2008e+07	2.11849e+07	2.25379e+07	0	133.831	51	13	318	8	361	38.8	9.69	9507	13	0	0	170.8	68.8	High	High	High	High	High	High	1
P40201	Chromodomain-helicase-DNA-binding protein 1 OS=Mus musculus OX=10090 GN=Chd1 PE=1 SV=3	0.75	0.150915	5.55446e+06	6.53202e+06	6.7172e+06	3.89283e+06	4.18366e+06	3.58246e+06	0	133.741	19	28	103	23	1711	196.3	7.37	1941	28	0	4	112	66.7	High	High	High	High	High	High	1
Q9Z0N2	Eukaryotic translation initiation factor 2 subunit 3, Y-linked OS=Mus musculus OX=10090 GN=Eif2s3y PE=1 SV=2	1.8	0.0902363	305693	279741	280449	55007.1	80604.8	166564	0	133.591	40	16	130	1	472	51.1	8.5	3863	16	0	0	189.7	54.5	Peak Found	High	High	Not Found	Not Found	Not Found	1
Q5ND52	rRNA methyltransferase 3, mitochondrial OS=Mus musculus OX=10090 GN=Mrm3 PE=2 SV=1	-0.52	0.725363	2.82731e+06	2.49239e+06	2.38444e+06	3.15061e+06	3.7183e+06	3.5747e+06	0	133.298	50	12	75	12	418	46.8	9.39	1768	12	0	0	70.4	101	High	High	High	High	High	High	1
Q9CX86	Heterogeneous nuclear ribonucleoprotein A0 OS=Mus musculus OX=10090 GN=Hnrnpa0 PE=1 SV=1	1.88	0.0498251	3.24415e+07	7.24245e+07	6.78392e+07	2.91636e+07	1.84737e+07	1.80438e+07	0	133.233	49	10	111	10	305	30.5	9.31	5219	10	0	0	191.3	52.1	High	High	High	High	High	High	1
Q6PE01	U5 small nuclear ribonucleoprotein 40 kDa protein OS=Mus musculus OX=10090 GN=Snrnp40 PE=1 SV=1	-0.02	0.990437	8.16187e+06	7.26492e+06	9.16878e+06	6.88021e+06	8.24948e+06	9.16847e+06	0	132.659	64	15	110	15	358	39.3	8.1	4045	15	0	0	101	102.1	High	High	High	High	High	High	1
Q08943	FACT complex subunit SSRP1 OS=Mus musculus OX=10090 GN=Ssrp1 PE=1 SV=2	-0.21	0.99512	5.18169e+06	1.36951e+07	6.39604e+06	7.41911e+06	1.02035e+07	4.79327e+06	0	132.515	34	19	134	19	708	80.8	6.76	3346	19	0	0	56.5	65.5	High	High	High	High	High	High	1
Q8BK63	Casein kinase I isoform alpha OS=Mus musculus OX=10090 GN=Csnk1a1 PE=1 SV=2	-0.25	0.961985	3.99517e+06	2.97313e+06	5.09088e+06	5.04069e+06	4.75959e+06	3.96309e+06	0	131.459	49	13	38	13	337	38.9	9.57	1153	13	0	0	101.4	120.8	High	High	High	Peak Found	High	High	1
Q8BZM0	Kelch-like protein 12 OS=Mus musculus OX=10090 GN=Klhl12 PE=2 SV=1	-0.6	0.494703	4.60266e+06	3.80248e+06	3.05202e+06	8.36886e+06	5.68283e+06	5.74618e+06	0	130.952	47	19	133	19	568	63.2	5.39	3095	19	0	0	84.8	128.1	High	High	High	High	High	High	1
Q80XL6	Acyl-CoA dehydrogenase family member 11 OS=Mus musculus OX=10090 GN=Acad11 PE=1 SV=2	0.34	0.889182	3.83182e+06	3.84423e+06	3.39414e+06	3.0331e+06	2.80125e+06	3.26807e+06	0	130.851	36	21	79	21	779	87.3	8.43	1513	21	0	0	114.3	90.4	High	High	High	High	High	High	1
Q91W39	Nuclear receptor coactivator 5 OS=Mus musculus OX=10090 GN=Ncoa5 PE=1 SV=1	0.86	0.301897	2.0559e+07	3.04516e+07	2.40319e+07	1.29326e+07	1.32323e+07	1.57926e+07	0	130.519	34	22	199	22	579	65.3	9.82	4524	22	0	0	145.1	79.9	High	High	High	High	High	High	1
A2AJK6	Chromodomain-helicase-DNA-binding protein 7 OS=Mus musculus OX=10090 GN=Chd7 PE=1 SV=1	1.86	0.067046	808494	1.40812e+06	1.15695e+06	292894	408204	319084	0	130.505	12	28	85	19	2986	333.9	6.47	1766	28	0	9	158.2	43.6	High	High	High	Peak Found	Peak Found	Peak Found	1
Q7TNC4	Putative RNA-binding protein Luc7-like 2 OS=Mus musculus OX=10090 GN=Luc7l2 PE=1 SV=1	-0.09	0.964924	1.72728e+07	1.95103e+07	2.44375e+07	1.88844e+07	2.59685e+07	2.08277e+07	0	130.069	49	19	150	14	392	46.6	10.1	3583	19	0	6	96.1	102.6	High	High	High	High	High	High	1
Q8C7V3	U3 small nucleolar RNA-associated protein 15 homolog OS=Mus musculus OX=10090 GN=Utp15 PE=1 SV=1	-0.3	0.132113	1.48075e+07	1.10493e+07	1.34705e+07	1.57141e+07	1.66741e+07	1.65336e+07	0	129.896	46	21	178	21	528	59.3	8.79	4243	21	0	0	81.4	100	High	High	High	High	High	High	1
Q8CD15	Ribosomal oxygenase 2 OS=Mus musculus OX=10090 GN=Riox2 PE=1 SV=2	0.79	0.223786	6.49786e+06	5.05813e+06	5.75473e+06	3.25139e+06	3.3385e+06	4.03784e+06	0	129.381	41	17	107	17	465	53.5	6.38	2719	17	0	0	124.6	72.3	High	High	High	High	High	High	1
O54825	Bystin OS=Mus musculus OX=10090 GN=Bysl PE=1 SV=3	0.22	0.907222	1.85561e+08	1.55334e+08	1.37859e+08	1.24472e+08	1.33288e+08	1.66967e+08	0	128.838	51	18	137	18	436	49.8	7.78	4270	18	0	0	102.9	88.3	High	High	High	High	High	High	1
Q91WM3	U3 small nucleolar RNA-interacting protein 2 OS=Mus musculus OX=10090 GN=Rrp9 PE=1 SV=1	-0.08	0.994809	2.50698e+07	3.07242e+07	2.25096e+07	2.37994e+07	2.67486e+07	2.64512e+07	0	128.708	45	17	142	17	475	52.1	7.88	4976	17	0	0	93.5	98.6	High	High	High	High	High	High	1
Q9DCE5	p21-activated protein kinase-interacting protein 1 OS=Mus musculus OX=10090 GN=Pak1ip1 PE=1 SV=2	-0.33	0.971382	1.59758e+06	6.49194e+06	2.39051e+06	3.80721e+06	2.82761e+06	3.01393e+06	0	128.707	55	14	117	14	382	42.1	8.47	2876	14	0	0	84.7	106.8	High	High	High	High	High	High	1
Q9JIX8	Apoptotic chromatin condensation inducer in the nucleus OS=Mus musculus OX=10090 GN=Acin1 PE=1 SV=3	-0.11	0.996613	1.18269e+07	9.72798e+06	8.97682e+06	1.20706e+07	7.65684e+06	1.0491e+07	0	127.991	13	17	169	16	1338	150.6	5.91	5315	17	0	1	88.4	95.3	High	High	High	High	High	High	1
Q8BHN5	RNA-binding protein 45 OS=Mus musculus OX=10090 GN=Rbm45 PE=1 SV=1	0.44	0.799303	1.3933e+07	2.46336e+07	2.8884e+07	2.32168e+07	1.81065e+07	1.47786e+07	0	127.718	45	17	156	17	476	53.3	7.69	4170	17	0	0	139.7	102.7	High	High	High	High	High	High	1
Q80SY4	E3 ubiquitin-protein ligase MIB1 OS=Mus musculus OX=10090 GN=Mib1 PE=1 SV=1	0.28	0.346468	4.74523e+06	4.55382e+06	6.44245e+06	5.17468e+06	3.1852e+06	3.89954e+06	0	127.651	28	21	98	21	1006	110	6.92	2560	21	0	0	105.6	86.7	High	High	High	High	High	High	1
Q3V1V3	ESF1 homolog OS=Mus musculus OX=10090 GN=Esf1 PE=1 SV=1	0.22	0.999952	1.10596e+07	6.68155e+06	1.61152e+07	7.25664e+06	1.74523e+07	9.51096e+06	0	127.27	34	24	124	24	845	98	5.05	2827	24	0	0	83.2	71.5	High	High	High	High	High	High	1
Q8BKF1	DNA-directed RNA polymerase, mitochondrial OS=Mus musculus OX=10090 GN=Polrmt PE=1 SV=1	-0.55	0.298203	2.34189e+06	1.62042e+06	2.03012e+06	2.94432e+06	3.33534e+06	2.97993e+06	0	126.912	25	22	108	22	1207	136.6	9.09	2263	22	0	0	75.6	110.9	High	High	High	High	High	High	1
P11983	T-complex protein 1 subunit alpha OS=Mus musculus OX=10090 GN=Tcp1 PE=1 SV=3	0.28	0.151277	5.02777e+06	4.36895e+06	4.76106e+06	3.24947e+06	3.94493e+06	3.93206e+06	0	126.834	47	19	107	19	556	60.4	6.16	2657	19	0	0	110.5	91.3	High	High	High	High	High	High	1
O55143	Sarcoplasmic/endoplasmic reticulum calcium ATPase 2 OS=Mus musculus OX=10090 GN=Atp2a2 PE=1 SV=2	-0.7	0.0923254	1.50404e+06	1.98764e+06	2.39193e+06	3.22681e+06	3.13504e+06	3.30096e+06	0	126.653	24	20	109	20	1044	114.8	5.34	2485	20	0	0	71.8	116.6	High	High	High	High	High	High	1
Q5SUF2	Luc7-like protein 3 OS=Mus musculus OX=10090 GN=Luc7l3 PE=1 SV=1	-0.31	0.0723395	2.09122e+07	1.86132e+07	1.56157e+07	2.32114e+07	2.30651e+07	2.20658e+07	0	126.647	38	18	157	18	432	51.4	9.77	4812	18	0	0	83.5	103.5	High	High	High	High	High	High	1
Q91XV3	Brain acid soluble protein 1 OS=Mus musculus OX=10090 GN=Basp1 PE=1 SV=3	-0.1	0.999193	1.1067e+07	1.00857e+07	1.50034e+07	1.63086e+07	9.19296e+06	1.18437e+07	0	126.365	75	11	123	11	226	22.1	4.51	4636	11	0	0	119.6	128	High	High	High	High	High	High	1
Q8BJW5	Nucleolar protein 11 OS=Mus musculus OX=10090 GN=Nol11 PE=2 SV=1	-0.05	0.999358	1.33069e+07	1.09361e+07	1.00759e+07	1.08388e+07	1.22079e+07	1.12911e+07	0	126.067	35	21	152	21	723	80.8	5.92	4512	21	0	0	92.5	95.5	High	High	High	High	High	High	1
Q9CYI4	Putative RNA-binding protein Luc7-like 1 OS=Mus musculus OX=10090 GN=Luc7l PE=1 SV=2	1.7	0.383408	1.43923e+07	5.62758e+07	6.23137e+07	2.02446e+07	1.48952e+07	1.73704e+07	0	124.46	44	17	123	12	371	43.9	9.88	3290	17	0	0	192.9	59.5	High	High	High	High	High	High	1
Q8VC51	Telomerase Cajal body protein 1 OS=Mus musculus OX=10090 GN=Wrap53 PE=1 SV=1	1.06	0.51854	1.30116e+07	1.97711e+07	2.09156e+07	9.45296e+06	7.29331e+06	1.04173e+07	0	123.594	42	12	135	12	532	58.1	4.48	4613	12	0	0	163.5	78.2	High	High	High	High	High	High	1
P62830	60S ribosomal protein L23 OS=Mus musculus OX=10090 GN=Rpl23 PE=1 SV=1	0.21	0.76359	1.49436e+08	1.31292e+08	1.56795e+08	9.14792e+07	1.28881e+08	1.48561e+08	0	123.411	69	11	225	11	140	14.9	10.51	8452	11	0	0	106.8	92.1	High	High	High	High	High	High	1
Q76KJ5	DNA-directed RNA polymerase I subunit RPA34 OS=Mus musculus OX=10090 GN=Polr1g PE=1 SV=2	1.25	0.0921363	7.31439e+06	1.29946e+07	1.35167e+07	5.45604e+06	6.08624e+06	5.46296e+06	0	122.977	40	13	115	13	399	43.1	9.61	4192	13	0	0	159.8	67.2	High	High	High	High	High	High	1
Q9ERD7	Tubulin beta-3 chain OS=Mus musculus OX=10090 GN=Tubb3 PE=1 SV=1	-0.12	0.830633	179122	381698	252145	228208	274410	415942	0	122.916	35	12	138	1	450	50.4	4.93	3777	12	0	0	79.5	86.6	Not Found	Peak Found	Peak Found	Peak Found	Peak Found	High	1
Q810D6	Glutamate-rich WD repeat-containing protein 1 OS=Mus musculus OX=10090 GN=Grwd1 PE=1 SV=2	0.77	0.0155186	7.08986e+06	1.28547e+07	8.35813e+06	4.89472e+06	3.86812e+06	4.98976e+06	0	122.867	48	14	84	14	446	49.2	4.81	3234	14	0	0	135.2	79.2	High	High	High	High	High	High	1
P12970	60S ribosomal protein L7a OS=Mus musculus OX=10090 GN=Rpl7a PE=1 SV=2	0.04	0.991466	3.61648e+08	2.48582e+08	3.78776e+08	2.21149e+08	3.52762e+08	3.77221e+08	0	122.802	46	18	284	18	266	30	10.56	9650	18	0	0	96.5	94.1	High	High	High	High	High	High	1
Q9D903	Probable rRNA-processing protein EBP2 OS=Mus musculus OX=10090 GN=Ebna1bp2 PE=2 SV=1	-0.59	0.426526	3.56143e+07	3.24239e+07	3.06379e+07	3.38831e+07	4.8671e+07	5.00544e+07	0	122.787	43	17	161	17	306	34.7	10.08	3856	17	0	0	71.4	107.2	High	High	High	High	High	High	1
Q60668	Heterogeneous nuclear ribonucleoprotein D0 OS=Mus musculus OX=10090 GN=Hnrnpd PE=1 SV=2	1	0.287598	2.31479e+07	4.68327e+07	4.05066e+07	3.4883e+07	1.83428e+07	2.02157e+07	0	122.007	34	15	149	14	355	38.3	7.81	4356	15	0	1	147.9	73.8	High	High	High	High	High	High	1
Q99J72	DNA dC->dU-editing enzyme APOBEC-3 OS=Mus musculus OX=10090 GN=Apobec3 PE=1 SV=3	0.87	0.0444483	9.91753e+06	1.44155e+07	1.45063e+07	1.00853e+07	7.15046e+06	7.86165e+06	0	121.356	27	12	126	12	440	52.2	9.09	3896	12	0	0	142.2	77.6	High	High	High	High	High	High	1
Q8CB77	Elongin-A OS=Mus musculus OX=10090 GN=Eloa PE=1 SV=3	1.28	0.322712	4.59906e+07	4.41488e+07	4.22529e+07	1.81815e+07	3.069e+07	1.36783e+07	0	121.235	33	23	105	23	773	87.1	9.61	2054	23	0	0	178.5	73.5	High	High	High	High	High	High	1
Q6PDQ2	Chromodomain-helicase-DNA-binding protein 4 OS=Mus musculus OX=10090 GN=Chd4 PE=1 SV=1	1.62	0.570364	1.33552e+06	1.43432e+06	286232	434638	89071.1	695688	0	121.205	14	20	47	20	1915	217.6	5.81	1302	20	0	0	107.9	35.1	High	High	High	High	High	Peak Found	1
Q6ZWS8	Speckle-type POZ protein OS=Mus musculus OX=10090 GN=Spop PE=1 SV=1	5.51	0.00119738	2.74827e+06	1.4746e+07	1.0918e+07	296541	145715	239637	0	121.124	42	13	54	11	374	42.1	5.8	1631	13	0	2	286.9	6.3	High	High	High	High	Peak Found	Peak Found	1
P97868	E3 ubiquitin-protein ligase RBBP6 OS=Mus musculus OX=10090 GN=Rbbp6 PE=1 SV=5	2.49	0.0106338	3.25435e+06	8.05512e+06	5.36999e+06	953602	226598	1.16592e+06	0	120.723	14	24	92	24	1790	199.5	9.63	2184	24	0	0	232.9	41.4	High	High	High	High	High	High	1
P62806	Histone H4 OS=Mus musculus OX=10090 GN=H4c1 PE=1 SV=2	1.87	0.319745	2.08763e+08	5.46838e+08	2.21363e+08	6.0394e+07	1.74141e+08	3.05304e+07	0	120.61	58	11	243	11	103	11.4	11.36	5556	11	0	0	71.1	19.4	High	High	High	High	High	High	1
Q9D883	Splicing factor U2AF 35 kDa subunit OS=Mus musculus OX=10090 GN=U2af1 PE=1 SV=4	0.16	0.97953	1.16138e+08	1.04838e+08	8.89936e+07	9.28311e+07	9.4022e+07	1.17469e+08	0	120.535	47	9	231	7	239	27.8	8.81	7492	9	0	3	99.9	89.6	High	High	High	High	High	High	1
Q91WM1	Spermatid perinuclear RNA-binding protein OS=Mus musculus OX=10090 GN=Strbp PE=1 SV=1	0.86	0.535946	5.91124e+06	1.01591e+07	1.37713e+07	7.74128e+06	5.59386e+06	5.60582e+06	0	120.044	33	18	133	13	672	73.7	8.72	3412	18	0	0	142.9	78.9	High	High	High	High	High	High	1
Q9EQ61	Pescadillo homolog OS=Mus musculus OX=10090 GN=Pes1 PE=1 SV=1	-0.17	0.342755	1.48322e+07	1.35844e+07	1.27171e+07	1.34641e+07	1.95839e+07	1.52984e+07	0	119.834	34	19	155	19	584	67.8	6.84	4996	19	0	0	83.6	94.2	High	High	High	High	High	High	1
Q6P542	ATP-binding cassette sub-family F member 1 OS=Mus musculus OX=10090 GN=Abcf1 PE=1 SV=1	0.44	0.958689	1.20362e+06	3.15846e+06	2.81501e+06	2.29305e+06	2.0707e+06	1.5835e+06	0	119.647	32	19	74	19	837	94.9	6.51	2051	19	0	0	110.1	81	High	High	High	High	High	High	1
Q61595	Kinectin OS=Mus musculus OX=10090 GN=Ktn1 PE=1 SV=1	1.18	0.000324563	2.30846e+06	2.90539e+06	2.86233e+06	1.2665e+06	1.07653e+06	1.32528e+06	0	119.344	25	26	59	26	1327	152.5	5.86	1063	26	0	0	150.9	66.8	High	High	High	High	High	High	1
Q8K389	CDK5 regulatory subunit-associated protein 2 OS=Mus musculus OX=10090 GN=Cdk5rap2 PE=1 SV=3	0.69	0.297617	4.42219e+06	4.27385e+06	5.59001e+06	3.5072e+06	2.73469e+06	2.64783e+06	0	118.971	14	19	96	19	1822	205.8	5.3	2153	19	0	0	113.2	70	High	High	High	High	High	High	1
Q6DIC0	Probable global transcription activator SNF2L2 OS=Mus musculus OX=10090 GN=Smarca2 PE=1 SV=1	2.09	0.14571	742182	3.83246e+06	1.74707e+06	411013	353834	938254	0	118.966	10	16	113	1	1577	180.1	7.2	3422	16	0	0	167.6	39.4	Peak Found	High	High	Peak Found	Peak Found	Peak Found	1
P97449	Aminopeptidase N OS=Mus musculus OX=10090 GN=Anpep PE=1 SV=4	-0.33	0.974171	2.64092e+06	2.36889e+06	5.22183e+06	4.34123e+06	3.31648e+06	3.31061e+06	0	118.921	24	16	93	16	966	109.6	5.9	2773	16	0	0	93.4	117.3	High	High	High	High	High	High	1
P56183	Ribosomal RNA processing protein 1 homolog A OS=Mus musculus OX=10090 GN=Rrp1 PE=1 SV=2	-0.35	0.878443	1.47076e+07	2.59147e+07	9.8951e+06	1.33944e+07	1.87943e+07	2.80046e+07	0	118.424	39	16	153	16	494	54.7	5.17	3860	16	0	0	79.7	101.9	High	High	High	High	High	High	1
Q8CH25	SAFB-like transcription modulator OS=Mus musculus OX=10090 GN=Sltm PE=1 SV=1	0	0.969573	6.11144e+06	5.44467e+06	5.06297e+06	3.6781e+06	5.43262e+06	6.1786e+06	0	118.164	24	21	80	21	1031	116.9	7.72	1620	21	0	0	101.4	101.2	High	High	High	High	High	High	1
P05213	Tubulin alpha-1B chain OS=Mus musculus OX=10090 GN=Tuba1b PE=1 SV=2	0.52	0.025718	1.74616e+07	2.09483e+07	2.0824e+07	1.48635e+07	1.21129e+07	1.45195e+07	0	117.911	42	14	152	4	451	50.1	5.06	4215	14	0	12	121.1	84.4	High	High	High	High	High	High	1
Q60848	Lymphocyte-specific helicase OS=Mus musculus OX=10090 GN=Hells PE=1 SV=2	-0.59	0.243948	2.97837e+06	2.37931e+06	2.78113e+06	3.99363e+06	4.17866e+06	5.51295e+06	0	117.774	28	20	121	20	821	95.1	8	2950	20	0	0	71.5	107.4	High	High	High	High	High	High	1
P21107	Tropomyosin alpha-3 chain OS=Mus musculus OX=10090 GN=Tpm3 PE=1 SV=3	-0.86	0.369091	1.67957e+08	1.51677e+08	1.63632e+08	2.97453e+08	3.35915e+08	2.7471e+08	0	117.276	47	20	293	10	285	33	4.72	6022	20	0	0	72.2	131.3	High	High	High	High	High	High	1
Q0P678	Zinc finger CCCH domain-containing protein 18 OS=Mus musculus OX=10090 GN=Zc3h18 PE=1 SV=1	0.54	0.609666	8.19152e+06	9.64016e+06	9.41259e+06	6.46871e+06	5.24309e+06	8.45291e+06	0	117.073	35	25	108	25	948	105.6	7.8	2495	25	0	0	125.1	86	High	High	High	High	High	High	1
P51881	ADP/ATP translocase 2 OS=Mus musculus OX=10090 GN=Slc25a5 PE=1 SV=3	-0.5	0.419853	8.1234e+07	7.03379e+07	6.75488e+07	8.40263e+07	9.94549e+07	1.30978e+08	0	117.027	54	18	218	11	298	32.9	9.73	5025	18	0	9	81.9	115.8	High	High	High	High	High	High	1
Q6PDM2	Serine/arginine-rich splicing factor 1 OS=Mus musculus OX=10090 GN=Srsf1 PE=1 SV=3	-0.05	0.968524	5.57119e+07	7.24925e+07	6.47182e+07	8.24871e+07	6.71549e+07	5.70099e+07	0	117.025	54	18	323	18	248	27.7	10.36	8868	18	0	0	99.3	103	High	High	High	High	High	High	1
Q3UHX9	Putative methyltransferase C9orf114 homolog OS=Mus musculus OX=10090 GN=Spout1 PE=1 SV=1	0.98	0.140053	9.22151e+06	1.22456e+07	1.03176e+07	5.22461e+06	5.77616e+06	5.23697e+06	0	116.78	42	14	79	14	385	42.9	8.03	2480	14	0	0	119.8	60.8	High	High	High	High	High	High	1
P0DP27	Calmodulin-2 OS=Mus musculus OX=10090 GN=Calm2 PE=1 SV=1	-1.32	0.219739	3.52507e+08	2.74035e+08	4.44153e+08	8.80104e+08	9.26573e+08	7.48494e+08	0	116.635	96	13	253	13	149	16.8	4.22	6025	13	0	0	61.4	153.2	High	High	High	High	High	High	1
Q6J1H4	Undifferentiated embryonic cell transcription factor 1 OS=Mus musculus OX=10090 GN=Utf1 PE=1 SV=2	0.71	0.511207	6.00871e+06	1.43767e+07	6.36349e+06	3.87724e+06	8.06541e+06	3.66039e+06	0	116.224	63	11	97	11	339	36.4	10.04	2705	11	0	0	58.7	35.8	High	High	High	High	High	High	1
P62245	40S ribosomal protein S15a OS=Mus musculus OX=10090 GN=Rps15a PE=1 SV=2	0.07	0.904174	1.27629e+08	1.28876e+08	1.4748e+08	1.15795e+08	1.25151e+08	1.22728e+08	0	116.072	63	11	502	11	130	14.8	10.13	14606	11	0	0	94.5	90	High	High	High	High	High	High	1
Q9EPA7	Nicotinamide/nicotinic acid mononucleotide adenylyltransferase 1 OS=Mus musculus OX=10090 GN=Nmnat1 PE=1 SV=2	0.14	0.818707	3.90196e+07	3.15538e+07	2.57686e+07	2.55153e+07	2.86916e+07	3.42265e+07	0	115.909	63	14	190	14	285	32.3	9	6052	14	0	0	101.2	92.1	High	High	High	High	High	High	1
Q9CSN1	SNW domain-containing protein 1 OS=Mus musculus OX=10090 GN=Snw1 PE=1 SV=3	0.71	0.0789339	2.27698e+06	3.038e+06	2.64889e+06	1.68685e+06	1.6172e+06	1.45102e+06	0	115.783	39	17	93	17	536	61.4	9.48	2155	17	0	0	122.8	75	High	High	High	High	High	High	1
Q3U1G5	Interferon-stimulated 20 kDa exonuclease-like 2 OS=Mus musculus OX=10090 GN=Isg20l2 PE=1 SV=2	0.19	0.772949	4.77589e+06	4.50953e+06	5.15735e+06	2.84266e+06	4.18534e+06	4.25047e+06	0	115.666	39	12	73	12	368	41	10.01	2387	12	0	0	96.8	84.9	High	High	High	High	High	High	1
Q3U9G9	Delta(14)-sterol reductase LBR OS=Mus musculus OX=10090 GN=Lbr PE=1 SV=2	0.1	0.675775	1.37398e+08	1.48554e+08	1.55265e+08	9.82524e+07	1.46221e+08	1.38126e+08	0	115.4	27	18	124	18	626	71.4	9.36	3071	18	0	0	101.8	94.6	High	High	High	High	High	High	1
Q8K019	Bcl-2-associated transcription factor 1 OS=Mus musculus OX=10090 GN=Bclaf1 PE=1 SV=2	0.15	0.752427	8.15932e+06	1.09722e+07	9.73128e+06	8.79369e+06	6.35352e+06	9.5726e+06	0	115.073	24	17	84	17	919	105.9	9.99	2302	17	0	0	112	101.2	High	High	High	High	High	High	1
P97820	Mitogen-activated protein kinase kinase kinase kinase 4 OS=Mus musculus OX=10090 GN=Map4k4 PE=1 SV=1	-0.75	0.233219	2.6952e+06	2.68519e+06	1.95085e+06	3.8877e+06	4.57477e+06	4.5148e+06	0	115.058	17	17	106	11	1233	140.5	7.47	1964	17	0	7	65	109.2	High	High	High	High	High	High	1
Q91VE6	MKI67 FHA domain-interacting nucleolar phosphoprotein OS=Mus musculus OX=10090 GN=Nifk PE=1 SV=1	-0.1	0.999499	2.82605e+07	3.37015e+07	2.66351e+07	2.56437e+07	3.02403e+07	3.29807e+07	0	114.936	49	12	147	12	317	36.2	10.24	4534	12	0	0	90.8	97.1	High	High	High	High	High	High	1
Q8BJL1	F-box only protein 30 OS=Mus musculus OX=10090 GN=Fbxo30 PE=1 SV=2	-1.93	0.587245	2.1979e+06	2.80622e+06	6.79477e+06	1.32268e+07	1.07065e+07	3.92028e+06	0	114.563	36	20	100	20	746	82.6	5.26	2471	20	0	0	39.7	151.5	High	High	High	High	High	High	1
Q9WUK4	Replication factor C subunit 2 OS=Mus musculus OX=10090 GN=Rfc2 PE=1 SV=1	0.83	0.0159892	5.21157e+06	6.8272e+06	5.57491e+06	3.13397e+06	2.81603e+06	3.32019e+06	0	114.054	58	15	105	15	349	38.7	6.44	2972	15	0	0	139.5	78.4	High	High	High	High	High	High	1
Q9QX47	Protein SON OS=Mus musculus OX=10090 GN=Son PE=1 SV=2	-0.25	0.22703	5.85373e+06	5.79583e+06	5.52739e+06	5.9928e+06	6.90878e+06	7.83997e+06	0	113.942	13	20	97	20	2444	265.5	5.6	2349	20	0	0	92.9	110.8	High	High	High	High	High	High	1
P47911	60S ribosomal protein L6 OS=Mus musculus OX=10090 GN=Rpl6 PE=1 SV=3	-0.14	0.966681	6.54594e+08	5.78168e+08	5.94566e+08	3.90136e+08	6.54422e+08	7.18696e+08	0	113.642	40	18	274	18	296	33.5	10.7	8787	18	0	0	92.1	101.3	High	High	High	High	High	High	1
Q6ZPL9	ATP-dependent RNA helicase DDX55 OS=Mus musculus OX=10090 GN=Ddx55 PE=1 SV=2	-0.61	0.67832	4.61719e+06	5.18542e+06	6.17526e+06	5.86622e+06	7.89256e+06	7.91683e+06	0	113.605	37	20	98	20	600	68.4	9.38	2607	20	0	0	77	117.2	High	High	High	High	High	High	1
Q9CXY6	Interleukin enhancer-binding factor 2 OS=Mus musculus OX=10090 GN=Ilf2 PE=1 SV=1	1.23	0.69104	9.96023e+06	1.41489e+07	1.43649e+07	8.92283e+06	5.50959e+06	6.03102e+06	0	113.12	48	12	84	12	390	43	5.26	2545	12	0	0	164.5	70.1	High	High	High	High	High	High	1
Q9DAW6	U4/U6 small nuclear ribonucleoprotein Prp4 OS=Mus musculus OX=10090 GN=Prpf4 PE=1 SV=1	1.25	0.0261069	3.65609e+06	6.71354e+06	5.32715e+06	2.35924e+06	1.77115e+06	2.23666e+06	0	113.054	51	21	92	21	521	58.3	7.28	2408	21	0	0	169.1	71	High	High	High	High	High	High	1
P61161	Actin-related protein 2 OS=Mus musculus OX=10090 GN=Actr2 PE=1 SV=1	-0.72	0.494208	1.00425e+07	8.2307e+06	1.07127e+07	1.95343e+07	1.65943e+07	1.59299e+07	0	113.044	37	13	156	13	394	44.7	6.74	4544	13	0	0	82.6	136.4	High	High	High	High	High	High	1
Q8CBY3	Leukocyte receptor cluster member 8 homolog OS=Mus musculus OX=10090 GN=Leng8 PE=1 SV=1	1.49	0.267504	884012	1.90858e+06	1.4647e+06	550115	428501	521908	0	112.53	14	10	41	10	785	86.7	9.32	1543	10	0	0	164.8	58.7	High	High	High	High	High	High	1
A2A4P0	ATP-dependent RNA helicase DHX8 OS=Mus musculus OX=10090 GN=Dhx8 PE=2 SV=1	-0.59	0.162157	1.18181e+06	1.88784e+06	2.15743e+06	2.83295e+06	2.89767e+06	2.54828e+06	0	112.075	20	18	113	17	1244	142.5	8.12	3244	18	0	0	74.1	111.2	High	High	High	High	High	High	1
P70333	Heterogeneous nuclear ribonucleoprotein H2 OS=Mus musculus OX=10090 GN=Hnrnph2 PE=1 SV=1	1.33	0.34617	394699	2.63118e+06	1.18503e+06	470918	365171	482523	0	111.828	35	11	115	5	449	49.2	6.3	3394	11	0	0	198.4	78.8	High	High	High	High	Peak Found	High	1
P62264	40S ribosomal protein S14 OS=Mus musculus OX=10090 GN=Rps14 PE=1 SV=3	-0.11	0.997602	2.01117e+08	1.73275e+08	1.58428e+08	1.62431e+08	1.91506e+08	1.8656e+08	0	111.817	39	7	175	7	151	16.3	10.05	6493	7	0	0	91.6	98.6	High	High	High	High	High	High	1
Q6ZPI0	Protein Jade-1 OS=Mus musculus OX=10090 GN=Jade1 PE=1 SV=2	0.14	0.489666	4.55813e+06	6.94044e+06	4.97911e+06	3.2546e+06	4.51064e+06	5.09676e+06	0	111.493	31	20	105	19	834	93.8	7.69	2647	20	0	1	92.4	83.7	High	High	High	High	High	High	1
Q7TND5	Ribosome production factor 1 OS=Mus musculus OX=10090 GN=Rpf1 PE=2 SV=2	0.07	0.88438	4.06463e+06	3.79353e+06	5.4111e+06	3.88447e+06	4.4479e+06	3.80807e+06	0	111.218	46	12	98	12	349	40	9.99	2870	12	0	0	83	79.3	High	High	High	High	High	High	1
Q9WTM5	RuvB-like 2 OS=Mus musculus OX=10090 GN=Ruvbl2 PE=1 SV=3	-0.16	0.909639	3.66533e+06	4.2619e+06	2.939e+06	4.10895e+06	3.27137e+06	4.36451e+06	0	111.135	53	20	95	20	463	51.1	5.64	2175	20	0	0	90.8	101.8	High	High	High	High	High	High	1
Q921Y2	U3 small nucleolar ribonucleoprotein protein IMP3 OS=Mus musculus OX=10090 GN=Imp3 PE=2 SV=1	-0.2	0.129441	1.28719e+07	1.21807e+07	9.7865e+06	1.39483e+07	1.30009e+07	1.54322e+07	0	111.067	61	8	124	8	184	21.8	9.5	3616	8	0	0	85.5	97.9	High	High	High	High	High	High	1
Q9D0I8	mRNA turnover protein 4 homolog OS=Mus musculus OX=10090 GN=Mrto4 PE=1 SV=1	-0.07	0.959234	3.93363e+07	3.12574e+07	2.78888e+07	3.18163e+07	3.2735e+07	4.12883e+07	0	110.836	73	19	208	19	239	27.5	8.54	4568	19	0	0	88.7	92.9	High	High	High	High	High	High	1
Q9D0R4	Probable ATP-dependent RNA helicase DDX56 OS=Mus musculus OX=10090 GN=Ddx56 PE=2 SV=1	0.47	0.261485	1.24279e+07	1.10448e+07	9.16526e+06	7.0417e+06	7.99852e+06	1.04661e+07	0	110.528	39	14	119	14	546	61.2	9.17	3462	14	0	0	107.6	77.9	High	High	High	High	High	High	1
Q8CHI8	E1A-binding protein p400 OS=Mus musculus OX=10090 GN=Ep400 PE=1 SV=3	-1.33	0.14154	1.55573e+06	373001	822524	1.89207e+06	2.06974e+06	2.53429e+06	0	110.32	7	17	77	17	3072	337	9.14	2157	17	0	0	49.5	124.6	High	High	High	High	High	High	1
Q60972	Histone-binding protein RBBP4 OS=Mus musculus OX=10090 GN=Rbbp4 PE=1 SV=5	0.47	0.237199	9.82912e+06	1.66272e+07	1.00541e+07	5.82377e+06	7.26843e+06	8.43602e+06	0	110.216	52	14	117	9	425	47.6	4.89	3488	14	0	6	88.6	64.1	High	High	High	High	High	High	1
P08775	DNA-directed RNA polymerase II subunit RPB1 OS=Mus musculus OX=10090 GN=Polr2a PE=1 SV=3	-0.03	0.999921	1.50259e+06	1.71505e+06	2.7597e+06	1.28733e+06	3.09214e+06	1.75209e+06	0	110.09	18	25	101	25	1970	217	7.37	1444	25	0	0	101.5	103.7	High	High	High	High	High	High	1
Q61781	Keratin, type I cytoskeletal 14 OS=Mus musculus OX=10090 GN=Krt14 PE=1 SV=2	-0.1	0.997489	6.07573e+06	1.21009e+07	2.34071e+06	1.16887e+07	6.5341e+06	1.9598e+06	0	110.024	38	19	103	3	484	52.8	5.17	2128	19	0	16	122.5	131.8	High	High	Not Found	High	High	Peak Found	1
Q9D0D4	Probable dimethyladenosine transferase OS=Mus musculus OX=10090 GN=Dimt1 PE=2 SV=1	0.25	0.943977	1.52857e+07	1.236e+07	1.63194e+07	1.28533e+07	1.25616e+07	1.50021e+07	0	109.279	63	15	100	15	313	35.3	9.99	2755	15	0	0	108	90.8	High	High	High	High	High	High	1
P08103	Tyrosine-protein kinase HCK OS=Mus musculus OX=10090 GN=Hck PE=1 SV=4	-0.33	0.995574	5.2235e+06	5.23524e+06	1.15622e+07	7.51493e+06	5.64349e+06	6.58214e+06	0	108.889	39	17	108	15	524	59.1	7.24	2569	17	0	2	99.4	125	High	High	High	High	High	High	1
Q3UQU0	Bromodomain-containing protein 9 OS=Mus musculus OX=10090 GN=Brd9 PE=1 SV=1	2.96	0.00324794	2.40389e+06	9.32124e+06	4.78925e+06	698270	462048	617381	0	107.998	39	14	54	14	596	66.8	6.27	1262	14	0	0	233.3	30.1	High	High	High	High	High	High	1
Q3UFB2	Box C/D snoRNA protein 1 OS=Mus musculus OX=10090 GN=Znhit6 PE=1 SV=2	-0.67	0.358714	7.45586e+06	7.44821e+06	8.46321e+06	1.01336e+07	1.23344e+07	1.18729e+07	0	107.615	37	16	128	16	460	52.2	5.57	3264	16	0	0	71.1	113.2	High	High	High	High	High	High	1
P62717	60S ribosomal protein L18a OS=Mus musculus OX=10090 GN=Rpl18a PE=1 SV=1	-0.05	0.97555	7.28565e+07	6.57789e+07	1.08811e+08	5.1026e+07	1.06089e+08	7.56391e+07	0	107.362	56	13	176	13	176	20.7	10.71	3945	13	0	0	89	92.4	High	High	High	High	High	High	1
Q9CQF0	39S ribosomal protein L11, mitochondrial OS=Mus musculus OX=10090 GN=Mrpl11 PE=1 SV=1	-0.17	0.934792	2.59325e+07	2.80966e+07	2.39897e+07	2.41047e+07	2.91393e+07	3.31656e+07	0	107.289	64	13	139	13	192	20.7	9.73	4599	13	0	0	87	97.8	High	High	High	High	High	High	1
Q921F2	TAR DNA-binding protein 43 OS=Mus musculus OX=10090 GN=Tardbp PE=1 SV=1	0.64	0.948868	6.06428e+07	1.03335e+08	1.13933e+08	8.29351e+07	6.3473e+07	6.65353e+07	0	107.047	38	11	137	11	414	44.5	6.7	5310	11	0	0	137.2	88.4	High	High	High	High	High	High	1
Q8BHY2	Nucleolar complex protein 4 homolog OS=Mus musculus OX=10090 GN=Noc4l PE=2 SV=1	-0.04	0.835361	8.22751e+06	7.01437e+06	7.8867e+06	8.11034e+06	7.27584e+06	8.88598e+06	0	106.814	23	10	111	10	516	58.6	6.77	2486	10	0	0	94.6	97.3	High	High	High	High	High	High	1
Q91WD7	Kinesin-like protein KIF18A OS=Mus musculus OX=10090 GN=Kif18a PE=2 SV=1	-0.17	0.999947	2.56283e+06	2.60532e+06	2.45606e+06	1.6341e+06	2.88553e+06	3.49985e+06	0	106.491	25	19	91	18	886	100.9	9.04	2504	19	0	1	87.3	98.3	High	High	High	High	High	High	1
O54781	SRSF protein kinase 2 OS=Mus musculus OX=10090 GN=Srpk2 PE=1 SV=2	-0.17	0.596559	5.12426e+06	3.43341e+06	6.12396e+06	5.4931e+06	5.75527e+06	6.46525e+06	0	106.384	28	16	85	12	681	76.7	4.91	2183	16	0	0	91.8	103.1	High	High	High	High	High	High	1
Q61464	Zinc finger protein 638 OS=Mus musculus OX=10090 GN=Znf638 PE=1 SV=2	-0.07	0.964766	4.46119e+06	5.2253e+06	4.85466e+06	4.29248e+06	5.08286e+06	5.80647e+06	0	105.962	15	20	75	20	1960	218	6.89	1770	20	0	0	100.6	105.3	High	High	High	High	High	High	1
Q91YE5	Bromodomain adjacent to zinc finger domain protein 2A OS=Mus musculus OX=10090 GN=Baz2a PE=1 SV=2	-0.35	0.6081	622814	851942	325283	706319	957387	792844	0	105.911	15	17	47	17	1889	209.5	6.51	1134	17	0	0	57.8	73.5	High	High	Peak Found	High	High	High	1
Q8BK35	Ribosome biogenesis protein NOP53 OS=Mus musculus OX=10090 GN=Nop53 PE=1 SV=1	0.51	0.309115	8.05021e+06	9.51798e+06	1.07694e+07	6.28394e+06	6.6659e+06	7.81072e+06	0	105.783	29	10	100	10	484	55.8	10.35	3003	10	0	0	115.9	81.2	High	High	High	High	High	High	1
Q7TPD1	F-box only protein 11 OS=Mus musculus OX=10090 GN=Fbxo11 PE=1 SV=3	0.05	0.9923	1.22829e+07	1.01663e+07	2.11179e+07	8.98049e+06	2.99837e+07	1.18785e+07	0	105.492	32	20	58	20	930	103.7	7.05	1356	20	0	0	66.3	64.1	High	High	High	High	High	High	1
P31266	Recombining binding protein suppressor of hairless OS=Mus musculus OX=10090 GN=Rbpj PE=1 SV=1	-0.64	0.491074	2.30095e+06	5.36593e+06	3.37246e+06	4.14624e+06	6.70958e+06	5.24778e+06	0	105.364	34	13	92	13	526	58.5	8.13	2584	13	0	0	58.5	91.1	High	High	High	High	High	High	1
P42669	Transcriptional activator protein Pur-alpha OS=Mus musculus OX=10090 GN=Pura PE=1 SV=1	-0.89	0.313616	1.31215e+08	1.02355e+08	1.58977e+08	2.59541e+08	2.42867e+08	1.87691e+08	0	105.204	57	15	102	15	321	34.9	6.44	3613	15	0	0	81.4	150.7	High	High	High	High	High	High	1
P97358	TATA box-binding protein-associated factor RNA polymerase I subunit B OS=Mus musculus OX=10090 GN=Taf1b PE=1 SV=2	-0.61	0.245624	4.30531e+06	3.75437e+06	4.19146e+06	6.02257e+06	6.37978e+06	8.3708e+06	0	104.876	36	17	93	17	586	67.9	8.03	2307	17	0	0	75	114.1	High	High	High	High	High	High	1
Q922U2	Keratin, type II cytoskeletal 5 OS=Mus musculus OX=10090 GN=Krt5 PE=1 SV=1	0.22	0.49502	3.38948e+06	2.02581e+07	4.52673e+06	4.89133e+06	3.87873e+06	2.398e+06	0	104.588	28	20	158	7	580	61.7	7.75	3838	20	0	4	110.4	94.6	High	High	High	High	High	High	1
P68368	Tubulin alpha-4A chain OS=Mus musculus OX=10090 GN=Tuba4a PE=1 SV=1	1.45	0.0130643	673881	1.20697e+06	1.19932e+06	439410	385896	477311	0	104.437	42	14	125	4	448	49.9	5.06	2772	14	0	0	127.3	46.6	High	High	High	Peak Found	High	High	1
P20029	Endoplasmic reticulum chaperone BiP OS=Mus musculus OX=10090 GN=Hspa5 PE=1 SV=3	1.25	0.0682741	1.44397e+06	2.70848e+06	2.63293e+06	1.35571e+06	1.08578e+06	1.10329e+06	0	104.246	38	19	91	17	655	72.4	5.16	2837	19	0	0	145.9	61.2	High	High	High	High	High	High	1
P62082	40S ribosomal protein S7 OS=Mus musculus OX=10090 GN=Rps7 PE=2 SV=1	0.23	0.850287	1.64798e+08	1.35497e+08	1.77622e+08	1.30472e+08	1.40495e+08	1.58139e+08	0	104.148	65	15	144	15	194	22.1	10.1	3619	15	0	0	100.4	85.6	High	High	High	High	High	High	1
Q7TMF2	3'-5' exoribonuclease 1 OS=Mus musculus OX=10090 GN=Eri1 PE=1 SV=2	-0.31	0.922659	5.78097e+06	4.28837e+06	4.53352e+06	3.83576e+06	5.61693e+06	7.14213e+06	0	104.139	35	10	117	10	345	39.5	8.31	2782	10	0	0	79.5	98.5	High	High	High	High	High	High	1
Q91YQ5	Dolichyl-diphosphooligosaccharide--protein glycosyltransferase subunit 1 OS=Mus musculus OX=10090 GN=Rpn1 PE=1 SV=1	-0.6	0.111988	1.80851e+06	1.36582e+06	1.67146e+06	2.37959e+06	2.54014e+06	2.61711e+06	0	103.522	46	21	83	21	608	68.5	6.46	1935	21	0	0	78.8	119.8	High	High	High	High	High	High	1
O35144	Telomeric repeat-binding factor 2 OS=Mus musculus OX=10090 GN=Terf2 PE=1 SV=3	0.32	0.954447	2.45334e+06	2.234e+06	1.55081e+06	1.74192e+06	1.83028e+06	1.78829e+06	0	103.503	31	12	72	12	541	60.2	9.5	1805	12	0	0	98.2	78.6	High	High	High	High	High	High	1
P62320	Small nuclear ribonucleoprotein Sm D3 OS=Mus musculus OX=10090 GN=Snrpd3 PE=1 SV=1	0.39	0.101562	2.53056e+07	3.3139e+07	3.02186e+07	2.5499e+07	1.77639e+07	2.31181e+07	0	103.373	49	5	130	5	126	13.9	10.32	5028	5	0	0	118.2	90.5	High	High	High	High	High	High	1
Q62093	Serine/arginine-rich splicing factor 2 OS=Mus musculus OX=10090 GN=Srsf2 PE=1 SV=4	-0.01	0.999994	4.31062e+07	6.08662e+07	5.96e+07	6.00751e+07	6.11807e+07	4.27032e+07	0	103.235	20	5	148	5	221	25.5	11.85	6902	5	0	0	100.8	101.6	High	High	High	High	High	High	1
Q9D0F6	Replication factor C subunit 5 OS=Mus musculus OX=10090 GN=Rfc5 PE=1 SV=1	0.72	0.237946	2.91205e+06	3.57445e+06	3.47075e+06	1.83224e+06	2.13046e+06	2.1075e+06	0	102.963	54	15	78	15	339	38.1	7.81	1627	15	0	0	133.3	81	High	High	High	High	High	High	1
B2RR83	3'-5' RNA helicase YTHDC2 OS=Mus musculus OX=10090 GN=Ythdc2 PE=1 SV=1	-0.16	0.961229	481599	433204	579727	537299	398862	902823	0	102.916	19	21	50	21	1445	161	8.51	831	21	0	0	80.9	90.2	High	High	High	High	High	High	1
Q8BX10	Serine/threonine-protein phosphatase PGAM5, mitochondrial OS=Mus musculus OX=10090 GN=Pgam5 PE=1 SV=1	0.1	0.986094	2.42532e+07	2.31078e+07	2.03757e+07	2.15294e+07	1.82249e+07	2.45047e+07	0	102.721	54	15	142	15	288	32	9.04	2545	15	0	0	105.8	98.6	High	High	High	High	High	High	1
P62889	60S ribosomal protein L30 OS=Mus musculus OX=10090 GN=Rpl30 PE=1 SV=2	-0.25	0.924754	2.17199e+08	1.8554e+08	1.91216e+08	1.83037e+08	2.28646e+08	2.2671e+08	0	102.271	69	8	199	8	115	12.8	9.63	6230	8	0	0	86.9	103	High	High	High	High	High	High	1
Q9JJY4	Probable ATP-dependent RNA helicase DDX20 OS=Mus musculus OX=10090 GN=Ddx20 PE=1 SV=2	-0.06	0.968222	1.27879e+07	1.22074e+07	1.08452e+07	8.48268e+06	1.27496e+07	1.34533e+07	0	102.156	29	15	70	15	825	91.7	6.74	1913	15	0	0	88	91.9	High	High	High	High	High	High	1
Q5F2E7	Nuclear fragile X mental retardation-interacting protein 2 OS=Mus musculus OX=10090 GN=Nufip2 PE=1 SV=1	1.47	0.0254488	1.42094e+07	2.71397e+07	2.02088e+07	7.85053e+06	4.30939e+06	7.29156e+06	0	102.148	38	17	82	17	692	75.6	8.7	2875	17	0	0	187.7	67.7	High	High	High	High	High	High	1
P26231	Catenin alpha-1 OS=Mus musculus OX=10090 GN=Ctnna1 PE=1 SV=1	-0.84	0.988376	5.13225e+06	806775	807024	1.99739e+06	912885	1.44903e+06	0	102.065	27	17	81	14	906	100	6.23	1924	17	0	3	74.4	133.7	High	High	High	High	High	High	1
P63276	40S ribosomal protein S17 OS=Mus musculus OX=10090 GN=Rps17 PE=1 SV=2	0.55	0.792131	1.19135e+08	1.12121e+08	8.72071e+07	7.63355e+07	7.45589e+07	1.06258e+08	0	101.969	63	11	190	11	135	15.5	9.85	6754	11	0	0	118.3	80.5	High	High	High	High	High	High	1
A2AWL7	MAX gene-associated protein OS=Mus musculus OX=10090 GN=Mga PE=2 SV=1	0.13	0.967974	6.91468e+06	5.95911e+06	7.40004e+06	6.33874e+06	7.84728e+06	5.01051e+06	0	101.925	7	17	84	17	3003	328.6	7.4	1843	17	0	0	87	79.8	High	High	High	High	High	High	1
O08583	THO complex subunit 4 OS=Mus musculus OX=10090 GN=Alyref PE=1 SV=3	2.19	0.0144613	6.26357e+07	8.51901e+07	7.48601e+07	1.6441e+07	1.57641e+07	1.87486e+07	0	101.649	38	8	144	8	255	26.9	11.15	5447	8	0	0	178.6	39.2	High	High	High	High	High	High	1
P52432	DNA-directed RNA polymerases I and III subunit RPAC1 OS=Mus musculus OX=10090 GN=Polr1c PE=1 SV=3	0.94	0.168619	1.57531e+07	2.36754e+07	2.09399e+07	1.27307e+07	9.32673e+06	1.09267e+07	0	101.587	51	11	107	11	346	39.1	5.21	3959	11	0	0	144.2	75.2	High	High	High	High	High	High	1
P07901	Heat shock protein HSP 90-alpha OS=Mus musculus OX=10090 GN=Hsp90aa1 PE=1 SV=4	-0.34	0.850419	5.43194e+06	5.12563e+06	6.95112e+06	7.76902e+06	6.89459e+06	6.09203e+06	0	101.541	29	19	120	13	733	84.7	5.01	2832	19	0	6	84.2	106.9	High	High	High	High	High	High	1
Q8VDQ9	Protein KRI1 homolog OS=Mus musculus OX=10090 GN=Kri1 PE=1 SV=3	1.11	0.0363815	4.72679e+06	5.15151e+06	3.40597e+06	2.01963e+06	2.19515e+06	3.21207e+06	0	101.522	25	13	106	13	704	82	5.12	3799	13	0	0	129	59.9	High	High	High	High	High	High	1
Q8R0X7	Sphingosine-1-phosphate lyase 1 OS=Mus musculus OX=10090 GN=Sgpl1 PE=1 SV=1	0.64	0.41867	2.61012e+06	3.88172e+06	4.90525e+06	2.4915e+06	2.51787e+06	2.42233e+06	0	101.478	31	17	99	17	568	63.6	9.1	2145	17	0	0	115	73.8	High	High	High	High	High	High	1
P17225	Polypyrimidine tract-binding protein 1 OS=Mus musculus OX=10090 GN=Ptbp1 PE=1 SV=2	2.19	0.335262	1.3982e+07	2.95379e+07	3.80262e+07	9.43809e+06	5.89174e+06	6.48071e+06	0	101.186	50	13	109	12	527	56.4	8.34	3306	13	0	1	199.6	43.8	High	High	High	High	High	High	1
Q9ERG0	LIM domain and actin-binding protein 1 OS=Mus musculus OX=10090 GN=Lima1 PE=1 SV=3	-0.23	0.870491	9.64258e+06	1.21929e+07	1.16536e+07	1.36459e+07	1.7207e+07	1.18707e+07	0	100.988	27	18	38	18	753	84	6.6	1055	18	0	0	104.8	122.8	High	High	High	Peak Found	Peak Found	Peak Found	1
Q4FZF3	Probable ATP-dependent RNA helicase DDX49 OS=Mus musculus OX=10090 GN=Ddx49 PE=2 SV=1	0.14	0.903527	4.45697e+06	5.01978e+06	4.68381e+06	3.19088e+06	4.26163e+06	5.12426e+06	0	100.711	36	15	90	15	480	54.1	8.78	2352	15	0	0	98.9	90	High	High	High	High	High	High	1
Q8K4Z5	Splicing factor 3A subunit 1 OS=Mus musculus OX=10090 GN=Sf3a1 PE=1 SV=1	-0.24	0.855099	3.38162e+06	4.25066e+06	4.94994e+06	5.02896e+06	4.39072e+06	5.66688e+06	0	100.694	25	16	72	16	791	88.5	5.22	1589	16	0	0	98.2	116.2	High	High	High	High	High	High	1
Q9CVB6	Actin-related protein 2/3 complex subunit 2 OS=Mus musculus OX=10090 GN=Arpc2 PE=1 SV=3	-0.97	0.464014	1.18801e+07	6.21601e+06	7.30288e+06	1.14653e+07	1.63635e+07	1.4273e+07	0	100.449	67	16	128	16	300	34.3	7.36	2193	16	0	0	67.3	131.5	High	High	High	High	High	High	1
Q61029	Lamina-associated polypeptide 2, isoforms beta/delta/epsilon/gamma OS=Mus musculus OX=10090 GN=Tmpo PE=1 SV=4	2.54	0.00159811	4.47283e+06	1.22317e+07	6.91355e+06	1.18492e+06	983065	1.46136e+06	0	100.444	49	14	58	14	452	50.3	9.45	1901	14	0	0	216.8	37.2	High	High	High	High	High	High	1
Q8R2M2	Deoxynucleotidyltransferase terminal-interacting protein 2 OS=Mus musculus OX=10090 GN=Dnttip2 PE=1 SV=1	-0.36	0.102401	1.58912e+07	1.35992e+07	9.87234e+06	1.65332e+07	1.97142e+07	1.74535e+07	0	100.356	27	16	111	16	758	84.2	6.44	3280	16	0	0	75.4	96.8	High	High	High	High	High	High	1
O35231	Kinesin-like protein KIFC3 OS=Mus musculus OX=10090 GN=Kifc3 PE=1 SV=4	0.37	0.699425	4.58353e+06	1.31234e+07	7.84287e+06	6.69735e+06	5.7748e+06	6.08383e+06	0	100.232	27	15	66	15	824	92.5	7.71	1807	15	0	0	126.7	98.3	High	High	High	High	High	High	1
Q99JR8	SWI/SNF-related matrix-associated actin-dependent regulator of chromatin subfamily D member 2 OS=Mus musculus OX=10090 GN=Smarcd2 PE=1 SV=2	0.77	0.0110102	2.43229e+06	2.8847e+06	2.83239e+06	1.66004e+06	1.4306e+06	1.93896e+06	0	100.079	36	14	54	11	531	59	9.64	1371	14	0	0	130.6	76.5	High	High	High	High	High	High	1
Q8VIG1	RE1-silencing transcription factor OS=Mus musculus OX=10090 GN=Rest PE=1 SV=2	-0.5	0.814532	3.45604e+06	2.27308e+06	2.20746e+06	3.21954e+06	2.81282e+06	4.14485e+06	0	99.912	21	17	78	16	1082	117.7	6.65	2911	17	0	1	73	103.4	High	High	High	High	High	High	1
Q920A7	AFG3-like protein 1 OS=Mus musculus OX=10090 GN=Afg3l1 PE=1 SV=2	-0.68	0.506094	3.13288e+06	2.33129e+06	2.32482e+06	3.74744e+06	3.54169e+06	4.47949e+06	0	99.874	33	20	86	19	789	87	8.85	1987	20	0	1	73.8	118.6	High	High	High	High	High	High	1
P11499	Heat shock protein HSP 90-beta OS=Mus musculus OX=10090 GN=Hsp90ab1 PE=1 SV=3	-0.7	0.726526	2.25244e+06	5.64316e+06	3.98365e+06	6.74451e+06	2.91555e+06	6.49033e+06	0	99.791	25	16	105	10	724	83.2	5.03	2810	16	0	0	94.1	153.3	High	High	High	High	High	High	1
Q6PAL7	AT-hook DNA-binding motif-containing protein 1 OS=Mus musculus OX=10090 GN=Ahdc1 PE=1 SV=1	0.31	0.705911	4.83466e+06	3.68652e+06	4.25482e+06	3.43134e+06	3.17369e+06	3.74274e+06	0	99.767	14	14	73	14	1594	168	8.97	2513	14	0	0	111.2	89.7	High	High	High	High	High	High	1
Q91W50	Cold shock domain-containing protein E1 OS=Mus musculus OX=10090 GN=Csde1 PE=1 SV=1	1.69	0.392357	1.47385e+06	2.10969e+07	7.36423e+06	2.81546e+06	2.28282e+06	2.0013e+06	0	99.377	31	20	91	20	798	88.7	6.37	2143	20	0	0	190.9	59.2	High	High	High	High	High	High	1
Q6PDG5	SWI/SNF complex subunit SMARCC2 OS=Mus musculus OX=10090 GN=Smarcc2 PE=1 SV=2	2.79	0.00571286	613249	2.43625e+06	1.19906e+06	148004	189853	173219	0	99.269	23	22	73	12	1213	132.5	5.59	1478	22	0	0	244.1	35.3	Peak Found	High	High	Peak Found	Peak Found	Peak Found	1
O54941	SWI/SNF-related matrix-associated actin-dependent regulator of chromatin subfamily E member 1 OS=Mus musculus OX=10090 GN=Smarce1 PE=1 SV=1	2.67	0.042669	8.05722e+06	3.70987e+07	1.62171e+07	2.55173e+06	1.3672e+06	3.18289e+06	0	98.949	44	14	90	14	411	46.6	4.88	2547	14	0	0	236.6	37.2	High	High	High	High	High	High	1
Q80VD1	Protein FAM98B OS=Mus musculus OX=10090 GN=Fam98b PE=1 SV=1	0.95	0.165656	7.16265e+06	9.14857e+06	6.60628e+06	3.47832e+06	3.71331e+06	4.4443e+06	0	98.678	40	12	76	10	429	45.3	8.5	2381	12	0	3	124.8	64.7	High	High	High	High	High	High	1
Q9DB85	Ribosomal RNA-processing protein 8 OS=Mus musculus OX=10090 GN=Rrp8 PE=1 SV=1	0.42	0.791144	3.10861e+06	3.09273e+06	2.29303e+06	2.31679e+06	1.76802e+06	2.69815e+06	0	98.661	35	13	60	13	457	51	9.76	1562	13	0	0	110.9	83.1	High	High	High	High	High	High	1
Q61103	Zinc finger protein ubi-d4 OS=Mus musculus OX=10090 GN=Dpf2 PE=1 SV=1	3.51	0.0041263	3.70981e+06	1.70881e+07	9.07059e+06	943872	693463	797037	0	98.554	49	13	47	13	391	44.2	6.47	1531	13	0	0	258	22.7	High	High	High	High	High	High	1
Q3UZ01	RNA-binding region-containing protein 3 OS=Mus musculus OX=10090 GN=Rnpc3 PE=2 SV=2	-0.24	0.92687	3.06372e+06	2.41624e+06	2.56315e+06	2.98665e+06	3.01817e+06	3.33737e+06	0	98.548	42	18	55	18	514	57.9	7.9	1035	18	0	0	87.7	103.3	High	High	High	High	High	High	1
Q9JHJ0	Tropomodulin-3 OS=Mus musculus OX=10090 GN=Tmod3 PE=1 SV=1	-0.71	0.830551	4.91114e+07	4.63769e+07	6.56788e+07	9.1714e+07	8.01553e+07	6.65807e+07	0	98.394	47	18	185	17	352	39.5	5.14	4851	18	0	1	84.8	138.4	High	High	High	High	High	High	1
Q9CZX5	PIN2/TERF1-interacting telomerase inhibitor 1 OS=Mus musculus OX=10090 GN=Pinx1 PE=1 SV=2	0.75	0.205746	2.89609e+07	3.64612e+07	2.97211e+07	1.79898e+07	1.54204e+07	1.77305e+07	0	97.971	53	11	93	11	332	37.2	9.63	3831	11	0	0	133.4	79.6	High	High	High	High	High	High	1
P62983	Ubiquitin-40S ribosomal protein S27a OS=Mus musculus OX=10090 GN=Rps27a PE=1 SV=2	1.02	0.215916	1.15799e+07	1.7239e+07	1.5019e+07	7.38328e+06	6.1871e+06	8.12979e+06	0	97.483	47	7	90	7	156	17.9	9.64	3018	7	0	0	142.6	70.1	High	High	High	High	High	High	1
P60843	Eukaryotic initiation factor 4A-I OS=Mus musculus OX=10090 GN=Eif4a1 PE=1 SV=1	-1.68	0.781278	1.31789e+07	2.93757e+06	3.00562e+06	3.6004e+06	9.65829e+06	1.19423e+07	0	97.352	36	11	81	5	406	46.1	5.48	1570	11	0	7	54.6	175.3	High	High	High	High	High	High	1
Q8BGS0	Protein MAK16 homolog OS=Mus musculus OX=10090 GN=Mak16 PE=1 SV=1	-0.04	0.995208	1.72639e+07	1.35673e+07	1.17315e+07	1.31877e+07	1.39573e+07	1.54737e+07	0	96.933	52	12	116	12	296	35.2	5.31	3655	12	0	0	88.8	91.3	High	High	High	High	High	High	1
Q99J62	Replication factor C subunit 4 OS=Mus musculus OX=10090 GN=Rfc4 PE=1 SV=1	0.68	0.111426	6.37432e+06	9.91204e+06	8.17237e+06	5.09405e+06	4.1769e+06	5.22947e+06	0	96.367	41	13	98	13	364	39.8	6.7	3115	13	0	0	134.1	83.6	High	High	High	High	High	High	1
Q99M28	RNA-binding protein with serine-rich domain 1 OS=Mus musculus OX=10090 GN=Rnps1 PE=1 SV=1	0.04	0.999399	1.24934e+07	6.56885e+06	1.14436e+07	1.17158e+07	1.11686e+07	7.38271e+06	0	96.221	34	7	118	7	305	34.2	11.84	2180	7	0	0	102.1	99.6	High	High	High	High	High	High	1
Q99LB2	Dehydrogenase/reductase SDR family member 4 OS=Mus musculus OX=10090 GN=Dhrs4 PE=1 SV=3	1.54	0.27279	3.02137e+06	4.79315e+06	4.18171e+06	1.43922e+06	1.3557e+06	1.82401e+06	0	96.068	57	13	64	13	279	29.9	9.38	1689	13	0	0	151.3	52.1	High	High	High	High	High	High	1
Q9Z1N2	Origin recognition complex subunit 1 OS=Mus musculus OX=10090 GN=Orc1 PE=1 SV=2	-0.26	0.998748	1.63775e+06	3.2399e+06	1.64156e+06	1.79454e+06	1.96202e+06	2.39423e+06	0	95.937	30	19	56	19	840	95	9.1	1387	19	0	0	81	96.8	High	High	High	High	High	High	1
P23881	Transcription elongation factor A protein 3 OS=Mus musculus OX=10090 GN=Tcea3 PE=1 SV=3	1.14	0.236823	1.59424e+07	1.40878e+07	1.00267e+07	6.29406e+06	1.39813e+07	6.40753e+06	0	95.846	37	12	65	12	347	38.8	9.33	2049	12	0	0	110.9	50.4	High	High	High	High	High	High	1
Q9WV32	Actin-related protein 2/3 complex subunit 1B OS=Mus musculus OX=10090 GN=Arpc1b PE=1 SV=4	-0.69	0.471051	9.47779e+06	7.1379e+06	9.41577e+06	1.52368e+07	1.64227e+07	1.42514e+07	0	95.845	35	10	63	9	372	41	8.35	2491	10	0	1	87.1	141	High	High	High	High	High	High	1
P62874	Guanine nucleotide-binding protein G(I)/G(S)/G(T) subunit beta-1 OS=Mus musculus OX=10090 GN=Gnb1 PE=1 SV=3	-0.59	0.783655	2.08265e+06	2.85428e+06	5.6062e+06	6.49139e+06	4.20506e+06	4.29164e+06	0	95.487	47	10	95	6	340	37.4	6	3133	10	0	0	99.3	149.3	High	High	High	High	High	High	1
P99027	60S acidic ribosomal protein P2 OS=Mus musculus OX=10090 GN=Rplp2 PE=1 SV=3	0	0.999744	7.08269e+08	5.42473e+08	4.12599e+08	4.05091e+08	5.40799e+08	7.1335e+08	0	95.393	91	7	220	7	115	11.6	4.54	9096	7	0	0	92.5	92.2	High	High	High	High	High	High	1
Q6NXY1	TBC1 domain family member 31 OS=Mus musculus OX=10090 GN=Tbc1d31 PE=1 SV=1	0.62	0.13887	1.81944e+06	1.60743e+06	3.55344e+06	1.63147e+06	1.18452e+06	522322	0	95.092	19	14	69	14	996	115.8	8.12	2020	14	0	0	121.1	78.9	High	High	High	High	High	High	1
Q9DBG3	AP-2 complex subunit beta OS=Mus musculus OX=10090 GN=Ap2b1 PE=1 SV=1	-0.47	0.538131	1.96449e+06	2.40828e+06	3.03183e+06	3.36203e+06	3.33076e+06	2.66517e+06	0	95.011	22	21	80	21	937	104.5	5.38	1852	21	0	0	84.8	117.3	High	High	High	High	High	High	1
Q3TIX9	U4/U6.U5 tri-snRNP-associated protein 2 OS=Mus musculus OX=10090 GN=Usp39 PE=1 SV=2	-0.47	0.911133	3.4244e+06	3.02508e+06	4.73344e+06	3.14829e+06	4.73771e+06	5.6512e+06	0	94.833	32	18	94	18	564	65.1	8.9	1535	18	0	0	89.2	123.4	High	High	High	High	High	High	1
Q9QZQ8	Core histone macro-H2A.1 OS=Mus musculus OX=10090 GN=Macroh2a1 PE=1 SV=3	3.17	0.247766	2.47993e+06	8.4465e+06	3.10713e+06	345902	1.87874e+06	163521	0	94.631	45	12	82	10	372	39.7	9.8	2603	12	0	2	67.1	7.5	High	High	High	Peak Found	High	Peak Found	1
Q8BIG4	F-box only protein 28 OS=Mus musculus OX=10090 GN=Fbxo28 PE=1 SV=1	-0.54	0.646378	2.16647e+06	1.74666e+06	1.4928e+06	2.0976e+06	2.53327e+06	2.83724e+06	0	94.529	24	9	45	9	368	41	9.54	1522	9	0	0	68	98.7	High	High	High	High	High	High	1
Q9CY66	H/ACA ribonucleoprotein complex subunit 1 OS=Mus musculus OX=10090 GN=Gar1 PE=1 SV=1	0.78	0.066802	2.42803e+08	2.12847e+08	1.73023e+08	1.23854e+08	1.10056e+08	1.73522e+08	0	94.426	39	12	182	12	231	23.5	11.02	3627	12	0	0	128.5	74.8	High	High	High	High	High	High	1
O88379	Bromodomain adjacent to zinc finger domain protein 1A OS=Mus musculus OX=10090 GN=Baz1a PE=1 SV=3	0.07	0.871726	7.75498e+06	6.92603e+06	5.33064e+06	4.66613e+06	6.64445e+06	6.61623e+06	0	93.922	15	18	58	18	1555	178.3	6.54	1422	18	0	0	94.6	90.4	High	High	High	High	High	High	1
P49718	DNA replication licensing factor MCM5 OS=Mus musculus OX=10090 GN=Mcm5 PE=1 SV=2	-0.73	0.385987	2.36258e+06	1.28272e+06	1.69946e+06	1.84289e+06	2.81805e+06	4.92027e+06	0	93.898	31	18	89	18	734	82.4	8.29	1992	18	0	0	60.9	101	High	High	High	High	High	High	1
Q8R1J3	Zinc finger CCHC domain-containing protein 9 OS=Mus musculus OX=10090 GN=Zcchc9 PE=2 SV=2	-0.11	0.85837	1.49399e+07	1.11528e+07	1.52124e+07	1.69469e+07	1.61624e+07	1.36629e+07	0	93.514	49	12	50	12	271	30.5	9.25	1878	12	0	0	105	113.6	High	High	High	High	High	High	1
Q69Z99	Zinc finger protein 512 OS=Mus musculus OX=10090 GN=Znf512 PE=2 SV=2	0.28	0.439678	5.07881e+06	3.26367e+06	2.40253e+06	2.22552e+06	2.69709e+06	3.03241e+06	0	93.166	35	15	65	15	562	63.9	9.51	1433	15	0	0	97	80.1	High	High	High	High	High	High	1
P22518	Dual specificity protein kinase CLK1 OS=Mus musculus OX=10090 GN=Clk1 PE=1 SV=2	-0.18	0.962224	3.61657e+06	3.39475e+06	3.96628e+06	3.54762e+06	4.20193e+06	4.08668e+06	0	93.061	34	13	54	9	483	57.1	8.94	1729	13	0	4	93.4	105.6	High	High	High	High	High	High	1
Q60865	Caprin-1 OS=Mus musculus OX=10090 GN=Caprin1 PE=1 SV=2	3.78	0.00621263	3.19407e+06	2.0374e+07	9.61817e+06	671990	816940	700854	0	92.838	32	16	51	16	707	78.1	5.25	1126	16	0	0	273.4	19.9	High	High	High	High	Peak Found	Peak Found	1
P50580	Proliferation-associated protein 2G4 OS=Mus musculus OX=10090 GN=Pa2g4 PE=1 SV=3	1	0.740487	1.17244e+06	1.61797e+06	1.95048e+06	806945	954664	684274	0	92.436	54	18	57	18	394	43.7	6.86	1122	18	0	0	129.9	64.8	High	High	High	High	High	High	1
Q8C006	E3 ubiquitin-protein ligase TRIM35 OS=Mus musculus OX=10090 GN=Trim35 PE=1 SV=2	-0.33	0.303294	2.52021e+06	2.17737e+06	2.50985e+06	2.70181e+06	3.68363e+06	3.16187e+06	0	92.429	40	15	72	15	501	57.3	7.14	1692	15	0	0	94.3	118.8	High	High	High	High	High	High	1
P62880	Guanine nucleotide-binding protein G(I)/G(S)/G(T) subunit beta-2 OS=Mus musculus OX=10090 GN=Gnb2 PE=1 SV=3	1.33	0.690271	2.96201e+07	4.41363e+07	4.46185e+07	3.28385e+07	1.5151e+07	1.75039e+07	0	92.196	53	11	112	7	340	37.3	6	3455	11	0	5	170.4	67.6	High	High	High	High	High	High	1
Q8K4L0	ATP-dependent RNA helicase DDX54 OS=Mus musculus OX=10090 GN=Ddx54 PE=1 SV=1	0.81	0.0906004	2.99885e+06	2.75804e+06	3.0068e+06	1.36586e+06	1.86459e+06	1.71055e+06	0	91.952	20	13	77	13	874	97.7	10.01	1977	13	0	0	128.1	73	High	High	High	High	High	High	1
Q6AW69	Cingulin-like protein 1 OS=Mus musculus OX=10090 GN=Cgnl1 PE=1 SV=2	0.92	0.872561	1.21883e+06	2.30702e+06	3.76284e+06	1.21997e+06	3.30647e+06	999640	0	91.117	18	20	38	20	1298	148.1	5.77	980	20	0	0	149.2	78.9	High	High	High	Peak Found	Peak Found	Peak Found	1
Q3UHX0	Nucleolar protein 8 OS=Mus musculus OX=10090 GN=Nol8 PE=1 SV=2	0.99	0.403303	4.88411e+06	4.94966e+06	3.16298e+06	2.45352e+06	2.34859e+06	3.58572e+06	0	91.014	20	17	74	17	1147	128.6	6.55	1680	17	0	0	133.6	67.1	High	High	High	High	High	High	1
Q9Z108	Double-stranded RNA-binding protein Staufen homolog 1 OS=Mus musculus OX=10090 GN=Stau1 PE=1 SV=1	-0.03	0.776161	4.73327e+06	3.86771e+06	3.91732e+06	2.86333e+06	4.00511e+06	4.26486e+06	0	90.903	39	17	95	15	487	53.9	9.52	2245	17	0	3	89.2	91.2	High	High	High	High	High	High	1
E9PZM4	Chromodomain-helicase-DNA-binding protein 2 OS=Mus musculus OX=10090 GN=Chd2 PE=1 SV=1	-0.37	0.840894	321974	297077	402805	482626	388809	415248	0	90.828	10	16	36	11	1827	210.7	8.06	784	16	0	0	60.8	78.5	High	High	Peak Found	High	High	High	1
Q922U1	U4/U6 small nuclear ribonucleoprotein Prp3 OS=Mus musculus OX=10090 GN=Prpf3 PE=1 SV=1	0.56	0.121278	3.86663e+06	5.12077e+06	4.6614e+06	3.17013e+06	2.04647e+06	3.72077e+06	0	90.67	32	17	64	17	683	77.4	9.5	2054	17	0	0	122.3	83.2	High	High	High	High	High	High	1
Q9ER74	Sal-like protein 1 OS=Mus musculus OX=10090 GN=Sall1 PE=1 SV=1	3.22	0.00835562	665244	4.81942e+06	1.88607e+06	202707	194259	214650	0	90.283	18	14	31	14	1322	140.1	7.08	1078	14	0	0	226	24.3	High	High	High	Peak Found	Peak Found	High	1
Q9CPW3	39S ribosomal protein L54, mitochondrial OS=Mus musculus OX=10090 GN=Mrpl54 PE=1 SV=1	-0.56	0.807056	1.97003e+07	1.9688e+07	2.46666e+07	1.94765e+07	2.89511e+07	3.13362e+07	0	90.081	50	6	107	6	135	15.4	10.04	3708	6	0	0	77.5	113.9	High	High	High	High	High	High	1
Q9D2E2	Target of EGR1 protein 1 OS=Mus musculus OX=10090 GN=Toe1 PE=1 SV=1	1	0.4527	1.48187e+06	3.45398e+06	3.42229e+06	2.25267e+06	1.71636e+06	1.71708e+06	0	90.062	47	18	97	18	511	56.8	6.64	2359	18	0	0	142.7	71.6	High	High	High	High	High	High	1
P47963	60S ribosomal protein L13 OS=Mus musculus OX=10090 GN=Rpl13 PE=1 SV=3	0.29	0.935706	3.46046e+08	2.89444e+08	3.79585e+08	2.70103e+08	3.79352e+08	2.82791e+08	0	90.057	48	15	185	15	211	24.3	11.55	5120	15	0	0	103	84.1	High	High	High	High	High	High	1
Q8CGP1	Histone H2B type 1-K OS=Mus musculus OX=10090 GN=H2bc12 PE=1 SV=3	1.87	0.137422	5.11639e+08	1.10674e+09	5.5436e+08	1.51481e+08	4.32589e+08	1.11846e+08	0	90.048	64	11	307	11	126	13.9	10.32	10703	11	0	0	80	21.9	High	High	High	High	High	High	1
Q9CWX4	Mitochondrial RNA pseudouridine synthase Rpusd4 OS=Mus musculus OX=10090 GN=Rpusd4 PE=2 SV=1	-0.01	0.917533	961046	460707	1.02886e+06	902366	970375	1.20077e+06	0	89.969	40	13	54	13	377	42.4	10.18	1398	13	0	0	101.4	102.4	High	High	High	High	High	High	1
Q9D8C3	Putative bifunctional UDP-N-acetylglucosamine transferase and deubiquitinase ALG13 OS=Mus musculus OX=10090 GN=Alg13 PE=1 SV=2	1.84	0.0118179	4.12669e+06	6.62344e+06	6.8698e+06	2.40208e+06	1.53968e+06	1.84412e+06	0	89.912	18	18	56	18	1166	128.6	6.48	1428	18	0	0	191.6	53.3	High	High	High	High	Peak Found	High	1
Q61312	Transcription factor AP-2 gamma OS=Mus musculus OX=10090 GN=Tfap2c PE=1 SV=2	-0.04	0.912024	1.71952e+06	2.18439e+06	1.52918e+06	1.44799e+06	3.34926e+06	1.7708e+06	0	89.765	34	12	82	12	449	49.1	7.83	2322	12	0	0	67.3	69.3	High	High	High	High	High	High	1
Q6PFD6	Kinesin-like protein KIF18B OS=Mus musculus OX=10090 GN=Kif18b PE=2 SV=2	0.62	0.561618	2.52484e+06	2.67719e+06	3.65592e+06	1.64831e+06	1.82406e+06	1.73957e+06	0	89.743	29	18	98	17	834	91.9	8.4	1889	18	0	0	131.6	85.5	High	High	High	High	High	High	1
E9Q784	Zinc finger CCCH domain-containing protein 13 OS=Mus musculus OX=10090 GN=Zc3h13 PE=1 SV=1	2.7	0.00570572	3.54729e+06	7.27825e+06	8.1493e+06	1.6969e+06	1.12256e+06	1.11529e+06	0	89.422	12	19	60	19	1729	203.6	9.38	1525	19	0	0	227.8	35.1	High	High	High	High	High	High	1
Q62376	U1 small nuclear ribonucleoprotein 70 kDa OS=Mus musculus OX=10090 GN=Snrnp70 PE=1 SV=2	-0.17	0.319121	7.34839e+06	9.52968e+06	1.0916e+07	1.06846e+07	1.06535e+07	1.16846e+07	0	89.368	40	14	94	14	448	52	9.94	2087	14	0	0	90.4	101.4	High	High	High	High	High	High	1
O55098	Serine/threonine-protein kinase 10 OS=Mus musculus OX=10090 GN=Stk10 PE=1 SV=2	-0.98	0.239564	2.57402e+06	1.53971e+06	1.42089e+06	3.11225e+06	3.03893e+06	2.78308e+06	0	89.293	16	14	50	13	966	111.8	7.15	1135	14	0	1	61	120.5	High	High	High	High	High	High	1
Q6PGB8	Probable global transcription activator SNF2L1 OS=Mus musculus OX=10090 GN=Smarca1 PE=1 SV=1	0.16	0.960908	2.35064e+06	2.99164e+06	2.43671e+06	2.05797e+06	2.77819e+06	2.18156e+06	0	89.193	21	22	127	6	1046	121.6	8.27	1918	22	0	0	73.3	65.6	High	High	High	High	High	High	1
Q9D902	General transcription factor IIE subunit 2 OS=Mus musculus OX=10090 GN=Gtf2e2 PE=1 SV=2	-0.51	0.395238	7.3397e+06	7.21746e+06	7.9659e+06	9.17682e+06	1.19899e+07	1.04358e+07	0	89.061	49	14	120	14	292	33	9.64	2649	14	0	0	69.7	99.1	High	High	High	High	High	High	1
Q924W5	Structural maintenance of chromosomes protein 6 OS=Mus musculus OX=10090 GN=Smc6 PE=1 SV=1	0.02	0.971689	1.43684e+06	973429	1.34895e+06	1.33225e+06	1.01352e+06	1.71952e+06	0	88.963	23	17	87	17	1097	127.1	7.17	1911	17	0	0	100	98.8	High	High	High	High	High	High	1
Q8C5N3	Pre-mRNA-splicing factor CWC22 homolog OS=Mus musculus OX=10090 GN=Cwc22 PE=1 SV=1	-0.33	0.599773	3.87781e+07	2.74109e+07	1.6344e+07	3.27068e+07	3.44778e+07	4.53841e+07	0	88.814	23	20	52	20	908	104.7	8.09	809	20	0	0	83.1	104.5	High	High	High	High	High	High	1
P62751	60S ribosomal protein L23a OS=Mus musculus OX=10090 GN=Rpl23a PE=1 SV=1	-0.04	0.9947	2.41296e+08	1.89405e+08	2.90484e+08	1.96161e+08	2.507e+08	2.47277e+08	0	88.788	49	12	400	12	156	17.7	10.45	11759	12	0	0	93.6	96	High	High	High	High	High	High	1
P35979	60S ribosomal protein L12 OS=Mus musculus OX=10090 GN=Rpl12 PE=1 SV=2	-0.01	0.953784	1.83338e+08	1.53038e+08	1.35864e+08	1.11861e+08	1.53948e+08	1.73455e+08	0	88.65	64	9	267	9	165	17.8	9.42	8828	9	0	0	87.5	88	High	High	High	High	High	High	1
Q9DBA9	General transcription factor IIH subunit 1 OS=Mus musculus OX=10090 GN=Gtf2h1 PE=1 SV=2	-0.86	0.418209	4.42069e+06	4.47992e+06	7.92278e+06	1.55987e+07	8.13484e+06	7.52283e+06	0	88.593	40	14	71	14	547	61.8	8.76	1726	14	0	0	38.9	70.7	High	High	High	High	High	High	1
Q8VEJ4	Notchless protein homolog 1 OS=Mus musculus OX=10090 GN=Nle1 PE=1 SV=4	-0.15	0.138815	4.8675e+06	4.99012e+06	3.4041e+06	5.40702e+06	5.23132e+06	6.34019e+06	0	88.393	33	11	84	11	485	53.1	7.17	2635	11	0	0	85.8	95.3	High	High	High	High	High	High	1
Q8VHZ7	U3 small nucleolar ribonucleoprotein protein IMP4 OS=Mus musculus OX=10090 GN=Imp4 PE=2 SV=1	-0.2	0.421535	8.36783e+06	7.38642e+06	8.32811e+06	8.4162e+06	1.03982e+07	9.58063e+06	0	88.081	44	12	100	12	291	33.6	9.32	3450	12	0	0	81.8	94.1	High	High	High	High	High	High	1
P61965	WD repeat-containing protein 5 OS=Mus musculus OX=10090 GN=Wdr5 PE=1 SV=1	-0.18	0.999954	1.16711e+07	6.80577e+06	8.28047e+06	6.9761e+06	9.41068e+06	9.92853e+06	0	87.661	54	13	121	13	334	36.6	8.27	3576	13	0	0	88.1	100.1	High	High	High	High	High	High	1
P17427	AP-2 complex subunit alpha-2 OS=Mus musculus OX=10090 GN=Ap2a2 PE=1 SV=2	-0.05	0.98628	2.84439e+06	3.38418e+06	4.1686e+06	3.02781e+06	3.53306e+06	3.49861e+06	0	87.417	19	15	106	10	938	104	6.93	2326	15	0	6	101.8	105.2	High	High	High	High	High	High	1
[truncated: 1,502 more rows]

## Sheet: NT vs RBM15 KO norm_SMARCA4
Accession	Description	Gene	pvalue	KO1	KO2	KO3	NT1	NT2	NT3	FC1	FC2	FC3
[truncated: 2,016 more rows]
