# Supplementary material for: CRISPR screen decodes SWI/SNF chromatin remodeling complex assembly
Source: Nat Commun. 2025 May 30;16:5011. doi: 10.1038/s41467-025-60424-x (PMC12125367; doi:10.1038/s41467-025-60424-x)
Supplement: Supplementary file 11 — Source Data [file 41467_2025_60424_MOESM11_ESM.xlsx]

## Sheet:  Fig. 1b
Fig. 1b	V5 CHIP
	SMARCC1 ChIP
		sample	antibody	primer	fold change
		Rep1	V5	Inter.	1.31425
		Rep1	V5	HoxA9	1.98041
		Rep1	V5	-301	75.9539
		Rep1	V5	453	25.459
		Rep1	V5	-114	197.268
		Rep1	V5	-1825	7.34122
		Rep1	V5	-802	12.7524
		Rep1	V5	1590	3.55798
		Rep1	V5	2350	3.20941
		Rep2	V5	Inter.	1.8668
		Rep2	V5	HoxA9	0.974909
		Rep2	V5	-301	84.0617
		Rep2	V5	453	16.6924
		Rep2	V5	-114	194.818
		Rep2	V5	-1825	4.84258
		Rep2	V5	-802	15.58
		Rep2	V5	1590	2.78374
		Rep2	V5	2350	3.17588
		Rep3	V5	Inter.	0.820897
		Rep3	V5	HoxA9	2.3615
		Rep3	V5	-301	84.2365
		Rep3	V5	453	11.1602
		Rep3	V5	-114	142.506
		Rep3	V5	-1825	3.24087
		Rep3	V5	-802	6.38175
		Rep3	V5	1590	1.22355
		Rep3	V5	2350	1.23884
		Rep4	V5	Inter.	0.710877
		Rep4	V5	HoxA9	0.956569
		Rep4	V5	-301	54.4903
		Rep4	V5	453	7.72678
		Rep4	V5	-114	120.113
		Rep4	V5	-1825	2.65246
		Rep4	V5	-802	8.55735
		Rep4	V5	1590	1.60354
		Rep4	V5	2350	1.15553
		Rep1	SMARCC1	Inter.	1.94652
		Rep1	SMARCC1	HoxA9	2.1073
		Rep1	SMARCC1	-301	11.4729
		Rep1	SMARCC1	453	3.39241
		Rep1	SMARCC1	-114	31.1195
		Rep1	SMARCC1	-1825	4.33773
		Rep1	SMARCC1	-802	5.41138
		Rep1	SMARCC1	1590	1.79978
		Rep1	SMARCC1	2350	2.04738
		Rep2	SMARCC1	Inter.	2.61854
		Rep2	SMARCC1	HoxA9	1.88281
		Rep2	SMARCC1	-301	11.5044
		Rep2	SMARCC1	453	3.17472
		Rep2	SMARCC1	-114	18.8192
		Rep2	SMARCC1	-1825	4.4959
		Rep2	SMARCC1	-802	9.90992
		Rep2	SMARCC1	1590	2.51774
		Rep2	SMARCC1	2350	1.89193
		Rep3	SMARCC1	Inter.	1.39673
		Rep3	SMARCC1	HoxA9	4.08833
		Rep3	SMARCC1	-301	10.3979
		Rep3	SMARCC1	453	4.6471
		Rep3	SMARCC1	-114	27.3851
		Rep3	SMARCC1	-1825	4.31843
		Rep3	SMARCC1	-802	5.17062
		Rep3	SMARCC1	1590	2.71404
		Rep3	SMARCC1	2350	1.88902
		Rep4	SMARCC1	Inter.	1.60432
		Rep4	SMARCC1	HoxA9	2.29258
		Rep4	SMARCC1	-301	9.60433
		Rep4	SMARCC1	453	5.70374
		Rep4	SMARCC1	-114	20.7948
		Rep4	SMARCC1	-1825	7.69678
		Rep4	SMARCC1	-802	7.90016
		Rep4	SMARCC1	1590	2.02343
		Rep4	SMARCC1	2350	2.53068

## Sheet: Fig. 1c
Fig. 1c	cell death assay ZF-DT-Nkx2.9 mESCs
		Sample	time	count	fold_change
		EtOH 48h	48h	1710000	1.03167
		EtOH 48h	48h	1605000	0.968326
		EtOH 96h	96h	1165000	1
		ABA 96h	96h	53700	0.0460944
		ABA 48h	48h	447000	0.269683
		ABA 48h	48h	408500	0.246456

## Sheet: Fig. 2c
Fig.2c	Cell death assay CRISPR KOs
		sample	treatment	fold change
		WT1	ABA	0.979517
		WT2	ABA	0.928736
		WT3	ABA	0.750762
		WT4	ABA	1.06076
		DT1	ABA	0.261057
		DT2	ABA	0.44
		DT3	ABA	0.376882
		DT4	ABA	0.336424
		DT5	ABA	0.565097
		NT1	ABA	0.199671
		NT2	ABA	0.316099
		NT3	ABA	0.308673
		NT4	ABA	0.180412
		NT5	ABA	0.269809
		NT6	ABA	0.608084
		NT7	ABA	0.174194
		NT8	ABA	0.506178
		NT9	ABA	0.294674
		Mlf21	ABA	0.672087
		Mlf22	ABA	0.651376
		Mlf23	ABA	0.859482
		Mlf24	ABA	0.459966
		RBM151	ABA	0.759615
		RBM152	ABA	0.531197
		RBM153	ABA	0.668092
		Setd1b1	ABA	0.649737
		Setd1b2	ABA	0.46438
		Setd1b3	ABA	0.650696
		Tet1 1	ABA	0.55
		Tet1 2	ABA	0.639175
		Tet1 3	ABA	0.470874
		Tfap2c 1	ABA	0.758725
		Tfap2c 2	ABA	0.0785455
		Tfap2c 3	ABA	0.581957
		Dph2 1	ABA	0.536404
		Dph2 2	ABA	0.559345
		Dph2 3	ABA	0.437669
		Kdm6a 1	ABA	0.492537
		Kdm6a 2	ABA	0.376254
		Kdm6a 3	ABA	0.378284
		Gna13 1	ABA	0.426004
		Gna13 2	ABA	0.238516
		Gna13 3	ABA	0.368201
		Hopx 1	ABA	0.313265
		Hopx 2	ABA	0.337587
		Hopx 3	ABA	0.350558

## Sheet: Fig. 2e
Fig. 2e	MLF2 KO
	RBM15 KO

## Sheet: Fig. 2f
Fig. 2f	ATPlite assay	ABA/EtOH
			cell_line	cell_number	condition	viability	FC	Mean
			DT	10000	EtOH	3.74639e+06	0.992843	1
			DT	10000	EtOH	3.7313e+06	0.988845
			DT	10000	EtOH	3.62606e+06	0.960953
			DT	10000	EtOH	3.54295e+06	0.93893
			DT	10000	EtOH	4.25519e+06	1.12768
			DT	10000	EtOH	3.73848e+06	0.990746
			DT	10000	ABA	1.04196e+06	0.276133	0.288175
			DT	10000	ABA	1.18129e+06	0.313059
			DT	10000	ABA	1.10271e+06	0.292233
			DT	10000	ABA	1.05984e+06	0.280871
			DT	10000	ABA	1.02029e+06	0.270391
			DT	10000	ABA	1.1183e+06	0.296365
			NT	10000	EtOH	3.24795e+06	1.01032	1
			NT	10000	EtOH	2.95204e+06	0.918272
			NT	10000	EtOH	2.98345e+06	0.928041
			NT	10000	EtOH	3.05787e+06	0.95119
			NT	10000	EtOH	3.53335e+06	1.09909
			NT	10000	EtOH	3.51402e+06	1.09308
			NT	10000	ABA	1.00954e+06	0.314031	0.308104
			NT	10000	ABA	1.00063e+06	0.311258
			NT	10000	ABA	1.049e+06	0.326305
			NT	10000	ABA	998296	0.310533
			NT	10000	ABA	952419	0.296263
			NT	10000	ABA	933036	0.290233
			MLF2	10000	EtOH	4.04581e+06	1.15282	1
			MLF2	10000	EtOH	3.20295e+06	0.912656
			MLF2	10000	EtOH	3.29953e+06	0.940176
			MLF2	10000	EtOH	3.43403e+06	0.9785
			MLF2	10000	EtOH	3.33239e+06	0.949538
			MLF2	10000	EtOH	3.7422e+06	1.06631
			MLF2	10000	ABA	2.0445e+06	0.582564	0.568865
			MLF2	10000	ABA	2.16084e+06	0.615714
			MLF2	10000	ABA	1.83925e+06	0.524079
			MLF2	10000	ABA	1.93162e+06	0.550398
			MLF2	10000	ABA	2.02093e+06	0.575848
			MLF2	10000	ABA	1.98142e+06	0.564588
			RBM15	10000	EtOH	2.14e+06	0.995071	1
			RBM15	10000	EtOH	2.14341e+06	0.996653
			RBM15	10000	EtOH	2.14135e+06	0.995696
			RBM15	10000	EtOH	2.14118e+06	0.99562
			RBM15	10000	EtOH	2.23359e+06	1.03859
			RBM15	10000	EtOH	2.10409e+06	0.978372
			RBM15	10000	ABA	1.23923e+06	0.576223	0.560421
			RBM15	10000	ABA	1.2955e+06	0.602389
			RBM15	10000	ABA	1.25786e+06	0.584885
			RBM15	10000	ABA	1.1458e+06	0.53278
			RBM15	10000	ABA	1.23336e+06	0.573493
			RBM15	10000	ABA	1.05971e+06	0.492752

## Sheet: Fig. 3c
Fig. 3c	SMARCA4-FKBPv-V5 mESC and MLF2-FKBPv-V5 mESC + dTAG13

## Sheet: Fig. 3h
Fig. 3h	PLA
		Sample	PLA	Area	Quant	Slide
		DMSO	1245	5407	230.257	1
		DMSO	1011	4492	225.067	1
		DMSO	558	2334	239.075	1
		dTAG	155	2922	53.0459	1
		dTAG	204	5816	35.0757	1
		dTAG	145	7446	19.4735	1
		DMSO	2382	10505	226.749	2
		DMSO	466	2230	208.969	2
		DMSO	1979	7903	250.411	2
		dTAG	215	9160	23.4716	2
		dTAG	89	4935	18.0344	2
		dTAG	54	3202	16.8645	2
		DMSO	892	5228	170.62	3
		DMSO	718	3315	216.591	3
		DMSO	561	5475	102.466	3
		dTAG	277	6063	45.687	3
		dTAG	51	6395	7.97498	3
		dTAG	210	6227	33.7241	3

## Sheet: Fig. 5b
Fig. 5b	ATPlite assay STM2457
		EtOH	ABA	FC_Con	m6A_EtOH	m6A_ABA	FC
		1.05729e+07	4.00857e+06	0.379138	8.58024e+06	4.49786e+06	0.524211
		1.05452e+07	3.51202e+06	0.333045	9.30593e+06	5.09673e+06	0.547686
		1.09841e+07	4.46269e+06	0.406287	1.00814e+07	5.09335e+06	0.50522
		1.14041e+07	4.44356e+06	0.389647	8.73078e+06	4.809e+06	0.550809
		1.1195e+07	4.16145e+06	0.371724	9.04653e+06	4.6144e+06	0.510074
		1.11965e+07	3.82209e+06	0.341366	8.2135e+06	5.08921e+06	0.619616

## Sheet: Fig. 5c
Fig. 5c	RBM15KO; RRM1 KO

## Sheet: Fig. 6b
Fig. 6b	RBM15KO SWI/SNF subunits

[truncated: 13 more sheets: Fig. 6c, Supp. Fig. 1b, Supp. Fig. 1c, Supp. Fig. 2b, Supp. Fig. 3a, Supp. Fig. 3c, Supp. Fig. 3h, Supp. Fig. 4f, Supp. Fig. 6b, Supp. Fig. 6d, Supp. Fig. 6e, Supp. Fig. 6f, Supp. Fig. 6g]
